# Supplementary material for: A decade of epigenetic change in aging twins: Genetic and environmental contributions to longitudinal DNA methylation
Source: Aging Cell. 2020 Jul 24;19(8):e13197. doi: 10.1111/acel.13197 (PMC7431820; doi:10.1111/acel.13197)
Supplement: Supplementary file 2 — Table S4‐S9 [file ACEL-19-e13197-s002.xlsx]

## Sheet: cover
Supplement2: Tables S4 to S9
A decade of epigenetic change in aging twins: genetic and environmental contributions to longitudinal DNA methylation
Chandra A. Reynolds [1]*, Qihua Tan [2], Elizabeth Munoz [1]a, Juulia Jylhävä [3], Jacob Hjelmborg [2], Lene Christiansen [2,4], Sara Hägg [3], and Nancy L. Pedersen [3]
[1] University of California, Riverside, USA
[2] University of Southern Denmark, Odense, Denmark
[3] Karolinska Institutet, Stockholm, Sweden
[4] Copenhagen University Hospital, Rigshospitalet, Copenhagen, Denmark
a now at University of Texas at Austin, USA
* Corresponding author: Chandra A. Reynolds, Department of Psychology, University of California Riverside, Riverside, CA, 92833 USA; Chandra.Reynolds@ucr.edu

## Sheet: S4.great4Export-All-GO
Table S4. Full onotology results: GREAT 4.0.4 annotations using binomial and hypergeometric tests over genomic regions covered by the 5037 CpGs showing significant heritability/familiality p<1E-07.
# GREAT version 4.0.4	Species assembly: hg19	Association rule: Basal+extension: 5000 bp upstream, 1000 bp downstream, 1000000 bp max extension, curated regulatory domains included
# Ontology summary statistics are provided in the footer.
#
# Ontology	ID	Desc	BinomRank	BinomP	BinomBonfP	BinomFdrQ	RegionFoldEnrich	ExpRegions	ObsRegions	GenomeFrac	SetCov	HyperRank	HyperP	HyperBonfP	HyperFdrQ	GeneFoldEnrich	ExpGenes	ObsGenes	TotalGenes	GeneSetCov	TermCov	Regions	Genes
GO Biological Process	GO:0002480	antigen processing and presentation of exogenous peptide antigen via MHC class I, TAP-independent	1	2.96994e-18	3.83212e-14	3.83212e-14	13.0845	1.75781	23	0.00034898	0.00456621	434	0.0173131	1	0.514725	3.1129	1.28497	4	5	0.000839102	0.8	unnamed,unnamed,unnamed,unnamed,unnamed,unnamed,unnamed,unnamed,unnamed,unnamed,unnamed,unnamed,unnamed,unnamed,unnamed,unnamed,unnamed,unnamed,unnamed,unnamed,unnamed,unnamed,unnamed	HLA-B,HLA-F,HLA-G,LNPEP
GO Biological Process	GO:0060333	interferon-gamma-mediated signaling pathway	2	1.70606e-17	2.20133e-13	1.10067e-13	3.22798	22.9246	74	0.00455123	0.0146913	47	0.000203537	1	0.0558774	1.82397	16.4477	30	64	0.00629327	0.46875	unnamed,unnamed,unnamed,unnamed,unnamed,unnamed,unnamed,unnamed,unnamed,unnamed,unnamed,unnamed,unnamed,unnamed,unnamed,unnamed,unnamed,unnamed,unnamed,unnamed,unnamed,unnamed,unnamed,unnamed,unnamed,unnamed,unnamed,unnamed,unnamed,unnamed,unnamed,unnamed,unnamed,unnamed,unnamed,unnamed,unnamed,unnamed,unnamed,unnamed,unnamed,unnamed,unnamed,unnamed,unnamed,unnamed,unnamed,unnamed,unnamed,unnamed…	CAMK2B,CAMK2D,CD44,FCGR1B,GBP2,HLA-B,HLA-DPA1,HLA-DPB1,HLA-DQA1,HLA-DQA2,HLA-DQB2,HLA-DRA,HLA-DRB1,HLA-DRB5,HLA-F,HLA-G,IRF4,IRF5,IRF6,IRF7,IRF8,JAK1,JAK2,OAS2,OAS3,PML,SP100,TRIM26,TRIM31,TRIM62
GO Biological Process	GO:0046331	lateral inhibition	3	6.8668e-17	8.86023e-13	2.95341e-13	11.2826	2.03853	23	0.000404712	0.00456621	1021	0.0660361	1	0.834539	3.89113	0.51399	2	2	0.000419551	1	unnamed,unnamed,unnamed,unnamed,unnamed,unnamed,unnamed,unnamed,unnamed,unnamed,unnamed,unnamed,unnamed,unnamed,unnamed,unnamed,unnamed,unnamed,unnamed,unnamed,unnamed,unnamed,unnamed	DLL1,HES1
GO Biological Process	GO:0045608	negative regulation of auditory receptor cell differentiation	4	1.18769e-16	1.53247e-12	3.83118e-13	10.2571	2.33985	24	0.000464532	0.00476474	403	0.0169657	1	0.543196	3.89113	0.770985	3	3	0.000629327	1	unnamed,unnamed,unnamed,unnamed,unnamed,unnamed,unnamed,unnamed,unnamed,unnamed,unnamed,unnamed,unnamed,unnamed,unnamed,unnamed,unnamed,unnamed,unnamed,unnamed,unnamed,unnamed,unnamed,unnamed	DLL1,HES1,NOTCH1
GO Biological Process	GO:2000981	negative regulation of inner ear receptor cell differentiation	5	1.70071e-16	2.19443e-12	4.38886e-13	10.0892	2.37879	24	0.000472263	0.00476474	854	0.0547885	1	0.827794	2.91834	1.02798	3	4	0.000629327	0.75	unnamed,unnamed,unnamed,unnamed,unnamed,unnamed,unnamed,unnamed,unnamed,unnamed,unnamed,unnamed,unnamed,unnamed,unnamed,unnamed,unnamed,unnamed,unnamed,unnamed,unnamed,unnamed,unnamed,unnamed	DLL1,HES1,NOTCH1
GO Biological Process	GO:0002085	inhibition of neuroepithelial cell differentiation	6	3.53366e-16	4.55948e-12	7.59914e-13	9.75478	2.46033	24	0.000488452	0.00476474	854	0.0547885	1	0.827794	2.91834	1.02798	3	4	0.000629327	0.75	unnamed,unnamed,unnamed,unnamed,unnamed,unnamed,unnamed,unnamed,unnamed,unnamed,unnamed,unnamed,unnamed,unnamed,unnamed,unnamed,unnamed,unnamed,unnamed,unnamed,unnamed,unnamed,unnamed,unnamed	DLL1,HES1,NOTCH1
GO Biological Process	GO:0060853	Notch signaling pathway involved in arterial endothelial cell fate commitment	7	2.33744e-15	3.016e-11	4.30857e-12	21.0817	0.711516	15	0.000141258	0.00297796	2728	0.256995	1	1	3.89113	0.256995	1	1	0.000209775	1	unnamed,unnamed,unnamed,unnamed,unnamed,unnamed,unnamed,unnamed,unnamed,unnamed,unnamed,unnamed,unnamed,unnamed,unnamed	DLL1
GO Biological Process	GO:0021688	cerebellar molecular layer formation	7	2.33744e-15	3.016e-11	4.30857e-12	21.0817	0.711516	15	0.000141258	0.00297796	2728	0.256995	1	1	3.89113	0.256995	1	1	0.000209775	1	unnamed,unnamed,unnamed,unnamed,unnamed,unnamed,unnamed,unnamed,unnamed,unnamed,unnamed,unnamed,unnamed,unnamed,unnamed	DLL1
GO Biological Process	GO:0060337	type I interferon signaling pathway	9	8.07442e-15	1.04184e-10	1.1576e-11	3.91316	12.2663	48	0.00243524	0.00952948	2381	0.201546	1	1	1.21199	15.6767	19	61	0.00398573	0.311475	unnamed,unnamed,unnamed,unnamed,unnamed,unnamed,unnamed,unnamed,unnamed,unnamed,unnamed,unnamed,unnamed,unnamed,unnamed,unnamed,unnamed,unnamed,unnamed,unnamed,unnamed,unnamed,unnamed,unnamed,unnamed,unnamed,unnamed,unnamed,unnamed,unnamed,unnamed,unnamed,unnamed,unnamed,unnamed,unnamed,unnamed,unnamed,unnamed,unnamed,unnamed,unnamed,unnamed,unnamed,unnamed,unnamed,unnamed,unnamed	ADAR,EGR1,GBP2,HLA-B,HLA-F,HLA-G,IFITM3,IRF4,IRF5,IRF6,IRF7,IRF8,ISG20,JAK1,MX1,OAS2,OAS3,PSMB8,SP100
GO Biological Process	GO:0002479	antigen processing and presentation of exogenous peptide antigen via MHC class I, TAP-dependent	10	1.57008e-14	2.02588e-10	2.02588e-11	3.35866	16.9711	57	0.00336928	0.0113163	1144	0.06853	1	0.772939	1.3341	17.9897	24	70	0.00503461	0.342857	unnamed,unnamed,unnamed,unnamed,unnamed,unnamed,unnamed,unnamed,unnamed,unnamed,unnamed,unnamed,unnamed,unnamed,unnamed,unnamed,unnamed,unnamed,unnamed,unnamed,unnamed,unnamed,unnamed,unnamed,unnamed,unnamed,unnamed,unnamed,unnamed,unnamed,unnamed,unnamed,unnamed,unnamed,unnamed,unnamed,unnamed,unnamed,unnamed,unnamed,unnamed,unnamed,unnamed,unnamed,unnamed,unnamed,unnamed,unnamed,unnamed,unnamed…	CD207,FCGR1B,HLA-B,HLA-F,HLA-G,ITGB5,NCF1,PDIA3,PSMA2,PSMA6,PSMB1,PSMB7,PSMB8,PSMB9,PSMC1,PSMD1,PSMD14,PSMD5,PSMD6,PSME3,TAP1,TAP2,TAPBP,VAMP3
GO Biological Process	GO:0042590	antigen processing and presentation of exogenous peptide antigen via MHC class I	11	1.71425e-14	2.21189e-10	2.01081e-11	3.30913	17.5272	58	0.0034797	0.0115148	994	0.0647812	1	0.840918	1.33258	18.7606	25	73	0.00524439	0.342466	unnamed,unnamed,unnamed,unnamed,unnamed,unnamed,unnamed,unnamed,unnamed,unnamed,unnamed,unnamed,unnamed,unnamed,unnamed,unnamed,unnamed,unnamed,unnamed,unnamed,unnamed,unnamed,unnamed,unnamed,unnamed,unnamed,unnamed,unnamed,unnamed,unnamed,unnamed,unnamed,unnamed,unnamed,unnamed,unnamed,unnamed,unnamed,unnamed,unnamed,unnamed,unnamed,unnamed,unnamed,unnamed,unnamed,unnamed,unnamed,unnamed,unnamed…	CD207,FCGR1B,HLA-B,HLA-F,HLA-G,ITGB5,LNPEP,NCF1,PDIA3,PSMA2,PSMA6,PSMB1,PSMB7,PSMB8,PSMB9,PSMC1,PSMD1,PSMD14,PSMD5,PSMD6,PSME3,TAP1,TAP2,TAPBP,VAMP3
GO Biological Process	GO:0014053	negative regulation of gamma-aminobutyric acid secretion	12	3.27656e-14	4.22774e-10	3.52312e-11	36.7293	0.299488	11	5.94576e-05	0.00218384	2728	0.256995	1	1	3.89113	0.256995	1	1	0.000209775	1	unnamed,unnamed,unnamed,unnamed,unnamed,unnamed,unnamed,unnamed,unnamed,unnamed,unnamed	ABAT
GO Biological Process	GO:1904450	positive regulation of aspartate secretion	12	3.27656e-14	4.22774e-10	3.52312e-11	36.7293	0.299488	11	5.94576e-05	0.00218384	2728	0.256995	1	1	3.89113	0.256995	1	1	0.000209775	1	unnamed,unnamed,unnamed,unnamed,unnamed,unnamed,unnamed,unnamed,unnamed,unnamed,unnamed	ABAT
GO Biological Process	GO:0045087	innate immune response	14	4.08384e-14	5.26938e-10	3.76384e-11	1.58389	185.619	294	0.0368512	0.0583681	4705	0.437349	1	1	1.01319	160.879	163	626	0.0341934	0.260383	unnamed,unnamed,unnamed,unnamed,unnamed,unnamed,unnamed,unnamed,unnamed,unnamed,unnamed,unnamed,unnamed,unnamed,unnamed,unnamed,unnamed,unnamed,unnamed,unnamed,unnamed,unnamed,unnamed,unnamed,unnamed,unnamed,unnamed,unnamed,unnamed,unnamed,unnamed,unnamed,unnamed,unnamed,unnamed,unnamed,unnamed,unnamed,unnamed,unnamed,unnamed,unnamed,unnamed,unnamed,unnamed,unnamed,unnamed,unnamed,unnamed,unnamed…	ADAR,ADARB1,AIF1,AIM2,AKAP8,APOBEC3B,ARHGEF2,C1QA,C1R,C1RL,C3,C4A,C4B,C4BPB,C8B,CAMK2B,CAMK2D,CCL1,CCL16,CCL18,CCL22,CCL25,CCL26,CCL3,CD1D,CD244,CD40,CD44,CD46,CD6,CD86,CFD,CHGA,CHID1,CLEC5A,COLEC11,COLEC12,CR1,CR2,DAB2IP,DCST1,DDX58,DEFA5,DEFB107A,DEFB107B,DEFB123,DHX58,EDN1,EGR1,EIF2AK2,ENSG00000259680,FAM105B,FCGR1B,FER,FGR,FYN,GAPDH,GATA3,GBP2,GPER1,GRAP,GRB2,GSDMD,GZMB,HEXIM1,HIST1H2BF,HIST1…
GO Biological Process	GO:0050687	negative regulation of defense response to virus	15	5.26502e-14	6.79345e-10	4.52897e-11	6.62004	4.07853	27	0.000809714	0.00536033	4653	0.423791	1	1	1.13491	6.16788	7	24	0.00146843	0.291667	unnamed,unnamed,unnamed,unnamed,unnamed,unnamed,unnamed,unnamed,unnamed,unnamed,unnamed,unnamed,unnamed,unnamed,unnamed,unnamed,unnamed,unnamed,unnamed,unnamed,unnamed,unnamed,unnamed,unnamed,unnamed,unnamed,unnamed	DHX58,EIF2AK2,MICB,NPLOC4,PPM1B,SCRIB,SEC14L1
GO Biological Process	GO:0034340	response to type I interferon	16	5.42797e-14	7.0037e-10	4.37731e-11	3.64979	13.4254	49	0.00266536	0.00972801	2578	0.233564	1	1	1.17913	16.9617	20	66	0.00419551	0.30303	unnamed,unnamed,unnamed,unnamed,unnamed,unnamed,unnamed,unnamed,unnamed,unnamed,unnamed,unnamed,unnamed,unnamed,unnamed,unnamed,unnamed,unnamed,unnamed,unnamed,unnamed,unnamed,unnamed,unnamed,unnamed,unnamed,unnamed,unnamed,unnamed,unnamed,unnamed,unnamed,unnamed,unnamed,unnamed,unnamed,unnamed,unnamed,unnamed,unnamed,unnamed,unnamed,unnamed,unnamed,unnamed,unnamed,unnamed,unnamed,unnamed	ADAR,EGR1,GBP2,HLA-B,HLA-F,HLA-G,IFITM3,IRF4,IRF5,IRF6,IRF7,IRF8,ISG20,JAK1,MX1,OAS2,OAS3,PSMB8,SP100,TRIM56
GO Biological Process	GO:0048630	skeletal muscle tissue growth	17	1.7322e-13	2.23505e-09	1.31474e-10	12.3433	1.37727	17	0.00027343	0.00337502	1906	0.164177	1	1	2.59408	0.770985	2	3	0.000419551	0.666667	unnamed,unnamed,unnamed,unnamed,unnamed,unnamed,unnamed,unnamed,unnamed,unnamed,unnamed,unnamed,unnamed,unnamed,unnamed,unnamed,unnamed	CHRND,DLL1
GO Biological Process	GO:0007386	compartment pattern specification	18	1.63639e-12	2.11143e-08	1.17302e-09	8.33505	2.39951	20	0.000476376	0.00397062	434	0.0173131	1	0.514725	3.1129	1.28497	4	5	0.000839102	0.8	unnamed,unnamed,unnamed,unnamed,unnamed,unnamed,unnamed,unnamed,unnamed,unnamed,unnamed,unnamed,unnamed,unnamed,unnamed,unnamed,unnamed,unnamed,unnamed,unnamed	DLL1,DLL3,NOTCH1,PBX3
GO Biological Process	GO:0021693	cerebellar Purkinje cell layer structural organization	19	2.30968e-12	2.98019e-08	1.56852e-09	12.9479	1.15849	15	0.000229997	0.00297796	4772	0.447954	1	1	1.94556	0.51399	1	2	0.000209775	0.5	unnamed,unnamed,unnamed,unnamed,unnamed,unnamed,unnamed,unnamed,unnamed,unnamed,unnamed,unnamed,unnamed,unnamed,unnamed	DLL1
GO Biological Process	GO:0002252	immune effector process	20	4.58568e-12	5.91691e-08	2.95846e-09	1.39201	317.526	442	0.0630388	0.0877506	775	0.0441004	1	0.734229	1.09694	231.553	254	901	0.053283	0.281909	unnamed,unnamed,unnamed,unnamed,unnamed,unnamed,unnamed,unnamed,unnamed,unnamed,unnamed,unnamed,unnamed,unnamed,unnamed,unnamed,unnamed,unnamed,unnamed,unnamed,unnamed,unnamed,unnamed,unnamed,unnamed,unnamed,unnamed,unnamed,unnamed,unnamed,unnamed,unnamed,unnamed,unnamed,unnamed,unnamed,unnamed,unnamed,unnamed,unnamed,unnamed,unnamed,unnamed,unnamed,unnamed,unnamed,unnamed,unnamed,unnamed,unnamed…	ABCF3,ACTG1,ACTR2,ADAM8,ADAR,ADARB1,AGA,AGPAT2,AIRE,ALDH3B1,AMPD3,ANPEP,ANXA3,AP1M1,AP2A2,APOBEC1,APOBEC3B,APRT,ARPC2,ARSA,ARSB,ATAD3B,ATP11A,B4GALT1,BAIAP2,BNIP3,BNIP3L,BRI3,BRK1,BTN3A2,C17orf85,C1QA,C1R,C1RL,C3,C4A,C4B,C4BPB,C8B,C8orf4,CAB39,CANT1,CCL3,CD207,CD244,CD40,CD44,CD46,CD59,CD63,CD86,CDA,CDK13,CEACAM6,CFD,CHGA,CHI3L1,CHIT1,CKAP4,CLEC5A,COLEC11,CPPED1,CR1,CR2,CREG1,CRISPLD2,CRK,CSTB,CT…
GO Biological Process	GO:0002474	antigen processing and presentation of peptide antigen via MHC class I	21	6.95518e-12	8.97427e-08	4.27346e-09	2.78573	21.5383	60	0.00427602	0.0119118	1550	0.117503	1	0.978156	1.23809	22.6156	28	88	0.00587371	0.318182	unnamed,unnamed,unnamed,unnamed,unnamed,unnamed,unnamed,unnamed,unnamed,unnamed,unnamed,unnamed,unnamed,unnamed,unnamed,unnamed,unnamed,unnamed,unnamed,unnamed,unnamed,unnamed,unnamed,unnamed,unnamed,unnamed,unnamed,unnamed,unnamed,unnamed,unnamed,unnamed,unnamed,unnamed,unnamed,unnamed,unnamed,unnamed,unnamed,unnamed,unnamed,unnamed,unnamed,unnamed,unnamed,unnamed,unnamed,unnamed,unnamed,unnamed…	CD207,ENSG00000250264,FCGR1B,HLA-B,HLA-F,HLA-G,ITGB5,LNPEP,NCF1,PDIA3,PSMA2,PSMA6,PSMB1,PSMB7,PSMB8,PSMB9,PSMC1,PSMD1,PSMD14,PSMD5,PSMD6,PSME3,SEC23A,SEC24D,TAP1,TAP2,TAPBP,VAMP3
GO Biological Process	GO:0050689	negative regulation of defense response to virus by host	22	1.16288e-11	1.50046e-07	6.82027e-09	21.1464	0.520184	11	0.000103273	0.00218384	7295	0.695268	1	1	0.972782	1.02798	1	4	0.000209775	0.25	unnamed,unnamed,unnamed,unnamed,unnamed,unnamed,unnamed,unnamed,unnamed,unnamed,unnamed	MICB
GO Biological Process	GO:0000256	allantoin catabolic process	23	1.40748e-11	1.81607e-07	7.89594e-09	47.3601	0.168919	8	3.35356e-05	0.00158825	2728	0.256995	1	1	3.89113	0.256995	1	1	0.000209775	1	unnamed,unnamed,unnamed,unnamed,unnamed,unnamed,unnamed,unnamed	ALLC
GO Biological Process	GO:0019884	antigen processing and presentation of exogenous antigen	24	1.47797e-11	1.90702e-07	7.94592e-09	2.05899	51.4816	106	0.0102207	0.0210443	926	0.0591572	1	0.824304	1.21457	44.4601	54	173	0.0113279	0.312139	unnamed,unnamed,unnamed,unnamed,unnamed,unnamed,unnamed,unnamed,unnamed,unnamed,unnamed,unnamed,unnamed,unnamed,unnamed,unnamed,unnamed,unnamed,unnamed,unnamed,unnamed,unnamed,unnamed,unnamed,unnamed,unnamed,unnamed,unnamed,unnamed,unnamed,unnamed,unnamed,unnamed,unnamed,unnamed,unnamed,unnamed,unnamed,unnamed,unnamed,unnamed,unnamed,unnamed,unnamed,unnamed,unnamed,unnamed,unnamed,unnamed,unnamed…	AP1B1,AP1M1,AP2A2,AP2M1,AP3B1,CAPZB,CD1D,CD207,DCTN6,DYNC1H1,DYNC1LI1,FCGR1B,HLA-B,HLA-DMA,HLA-DMB,HLA-DOA,HLA-DOB,HLA-DPA1,HLA-DPB1,HLA-DQA1,HLA-DQA2,HLA-DQB2,HLA-DRA,HLA-DRB1,HLA-DRB5,HLA-F,HLA-G,ITGB5,KIF26A,KIF2A,LGMN,LNPEP,NCF1,PDIA3,PSMA2,PSMA6,PSMB1,PSMB7,PSMB8,PSMB9,PSMC1,PSMD1,PSMD14,PSMD5,PSMD6,PSME3,RILP,SEC23A,SEC24D,SPTBN2,TAP1,TAP2,TAPBP,VAMP3
GO Biological Process	GO:0072014	proximal tubule development	25	1.782e-11	2.29932e-07	9.19728e-09	9.1532	1.85728	17	0.000368726	0.00337502	2198	0.180621	1	1	1.94556	1.54197	3	6	0.000629327	0.5	unnamed,unnamed,unnamed,unnamed,unnamed,unnamed,unnamed,unnamed,unnamed,unnamed,unnamed,unnamed,unnamed,unnamed,unnamed,unnamed,unnamed	DLL1,HEYL,PKD1
GO Biological Process	GO:0002478	antigen processing and presentation of exogenous peptide antigen	26	1.90376e-11	2.45642e-07	9.44779e-09	2.07418	49.6581	103	0.00985868	0.0204487	928	0.0595615	1	0.828148	1.21891	42.6612	52	166	0.0109083	0.313253	unnamed,unnamed,unnamed,unnamed,unnamed,unnamed,unnamed,unnamed,unnamed,unnamed,unnamed,unnamed,unnamed,unnamed,unnamed,unnamed,unnamed,unnamed,unnamed,unnamed,unnamed,unnamed,unnamed,unnamed,unnamed,unnamed,unnamed,unnamed,unnamed,unnamed,unnamed,unnamed,unnamed,unnamed,unnamed,unnamed,unnamed,unnamed,unnamed,unnamed,unnamed,unnamed,unnamed,unnamed,unnamed,unnamed,unnamed,unnamed,unnamed,unnamed…	AP1B1,AP1M1,AP2A2,AP2M1,CAPZB,CD207,DCTN6,DYNC1H1,DYNC1LI1,FCGR1B,HLA-B,HLA-DMA,HLA-DMB,HLA-DOA,HLA-DOB,HLA-DPA1,HLA-DPB1,HLA-DQA1,HLA-DQA2,HLA-DQB2,HLA-DRA,HLA-DRB1,HLA-DRB5,HLA-F,HLA-G,ITGB5,KIF26A,KIF2A,LGMN,LNPEP,NCF1,PDIA3,PSMA2,PSMA6,PSMB1,PSMB7,PSMB8,PSMB9,PSMC1,PSMD1,PSMD14,PSMD5,PSMD6,PSME3,RILP,SEC23A,SEC24D,SPTBN2,TAP1,TAP2,TAPBP,VAMP3
GO Biological Process	GO:0021687	cerebellar molecular layer morphogenesis	27	2.69583e-11	3.47843e-07	1.28831e-08	9.77069	1.63755	16	0.000325104	0.00317649	1021	0.0660361	1	0.834539	3.89113	0.51399	2	2	0.000419551	1	unnamed,unnamed,unnamed,unnamed,unnamed,unnamed,unnamed,unnamed,unnamed,unnamed,unnamed,unnamed,unnamed,unnamed,unnamed,unnamed	DLL1,ZNF365
GO Biological Process	GO:0009450	gamma-aminobutyric acid catabolic process	28	3.19154e-11	4.11804e-07	1.47073e-08	19.2082	0.572673	11	0.000113693	0.00218384	4772	0.447954	1	1	1.94556	0.51399	1	2	0.000209775	0.5	unnamed,unnamed,unnamed,unnamed,unnamed,unnamed,unnamed,unnamed,unnamed,unnamed,unnamed	ABAT
GO Biological Process	GO:0048633	positive regulation of skeletal muscle tissue growth	29	3.66277e-11	4.72607e-07	1.62968e-08	10.599	1.41522	15	0.000280966	0.00297796	6274	0.589842	1	1	1.29704	0.770985	1	3	0.000209775	0.333333	unnamed,unnamed,unnamed,unnamed,unnamed,unnamed,unnamed,unnamed,unnamed,unnamed,unnamed,unnamed,unnamed,unnamed,unnamed	DLL1
GO Biological Process	GO:0090410	malonate catabolic process	30	8.24602e-11	1.06398e-06	3.54661e-08	27.7012	0.324895	9	6.45017e-05	0.00178678	2728	0.256995	1	1	3.89113	0.256995	1	1	0.000209775	1	unnamed,unnamed,unnamed,unnamed,unnamed,unnamed,unnamed,unnamed,unnamed	ACSF3
GO Biological Process	GO:0071346	cellular response to interferon-gamma	31	1.04016e-10	1.34212e-06	4.32943e-08	2.12568	42.3394	90	0.00840568	0.0178678	239	0.00600884	1	0.324402	1.41495	31.0964	44	121	0.00923012	0.363636	unnamed,unnamed,unnamed,unnamed,unnamed,unnamed,unnamed,unnamed,unnamed,unnamed,unnamed,unnamed,unnamed,unnamed,unnamed,unnamed,unnamed,unnamed,unnamed,unnamed,unnamed,unnamed,unnamed,unnamed,unnamed,unnamed,unnamed,unnamed,unnamed,unnamed,unnamed,unnamed,unnamed,unnamed,unnamed,unnamed,unnamed,unnamed,unnamed,unnamed,unnamed,unnamed,unnamed,unnamed,unnamed,unnamed,unnamed,unnamed,unnamed,unnamed…	AIF1,CAMK2B,CAMK2D,CCL1,CCL16,CCL18,CCL22,CCL25,CCL26,CCL3,CD44,EDN1,FCGR1B,GAPDH,GBP2,HLA-B,HLA-DPA1,HLA-DPB1,HLA-DQA1,HLA-DQA2,HLA-DQB2,HLA-DRA,HLA-DRB1,HLA-DRB5,HLA-F,HLA-G,IL12B,IRF4,IRF5,IRF6,IRF7,IRF8,JAK1,JAK2,OAS2,OAS3,PML,RPL13A,SP100,TDGF1,TRIM26,TRIM31,TRIM62,WNT5A
GO Biological Process	GO:0006909	phagocytosis	32	1.68421e-10	2.17313e-06	6.79103e-08	1.75669	83.68	147	0.0166131	0.029184	120	0.00144109	1	0.154953	1.39737	46.5161	65	181	0.0136354	0.359116	unnamed,unnamed,unnamed,unnamed,unnamed,unnamed,unnamed,unnamed,unnamed,unnamed,unnamed,unnamed,unnamed,unnamed,unnamed,unnamed,unnamed,unnamed,unnamed,unnamed,unnamed,unnamed,unnamed,unnamed,unnamed,unnamed,unnamed,unnamed,unnamed,unnamed,unnamed,unnamed,unnamed,unnamed,unnamed,unnamed,unnamed,unnamed,unnamed,unnamed,unnamed,unnamed,unnamed,unnamed,unnamed,unnamed,unnamed,unnamed,unnamed,unnamed…	ABCA1,ACTG1,ACTR2,ADORA1,AIF1,ALOX15,ANXA3,ARHGAP12,ARHGAP25,ARPC2,BAIAP2,BRK1,C3,C4B,CDC42SE2,CDC7,COLEC12,CRK,CSNK1A1,CSNK1A1L,CYFIP1,CYFIP2,DOCK1,ELANE,ENSG00000259680,FCGR2A,FCGR3A,FGR,FYN,GAS6,GATA2,GRB2,ICAM5,IGLL1,IRF8,ITGAM,ITGB2,LEP,LRP1,MBL2,MESDC2,MFGE8,MSR1,MYO10,MYO1G,MYO7A,PEAR1,PIK3R1,PLCG2,PTK2,RAB20,RAB39A,SCARB1,SLAMF1,SPG11,SYT7,THBS1,TMEM175,TUB,TXNDC5,TYRO3,VAV2,VAV3,WIPF3,YE…
GO Biological Process	GO:0018094	protein polyglycylation	33	1.88593e-10	2.43341e-06	7.37398e-08	25.1871	0.357326	9	7.09403e-05	0.00178678	3459	0.273566	1	1	1.94556	1.02798	2	4	0.000419551	0.5	unnamed,unnamed,unnamed,unnamed,unnamed,unnamed,unnamed,unnamed,unnamed	TTLL10,TTLL8
GO Biological Process	GO:0043605	cellular amide catabolic process	34	2.53638e-10	3.27269e-06	9.62555e-08	19.1736	0.52155	10	0.000103544	0.00198531	1906	0.164177	1	1	2.59408	0.770985	2	3	0.000419551	0.666667	unnamed,unnamed,unnamed,unnamed,unnamed,unnamed,unnamed,unnamed,unnamed,unnamed	ALLC,DPEP1
GO Biological Process	GO:0006120	mitochondrial electron transport, NADH to ubiquinone	35	2.94736e-10	3.80298e-06	1.08657e-07	3.51401	10.2447	36	0.00203389	0.00714711	8042	0.773324	1	1	0.856048	12.8498	11	50	0.00230753	0.22	unnamed,unnamed,unnamed,unnamed,unnamed,unnamed,unnamed,unnamed,unnamed,unnamed,unnamed,unnamed,unnamed,unnamed,unnamed,unnamed,unnamed,unnamed,unnamed,unnamed,unnamed,unnamed,unnamed,unnamed,unnamed,unnamed,unnamed,unnamed,unnamed,unnamed,unnamed,unnamed,unnamed,unnamed,unnamed,unnamed	NDUFA10,NDUFA3,NDUFA4,NDUFA6,NDUFA8,NDUFB9,NDUFS1,NDUFS5,NDUFS6,NDUFS7,NDUFV1
GO Biological Process	GO:0060381	positive regulation of single-stranded telomeric DNA binding	36	4.1823e-10	5.39642e-06	1.49901e-07	143.27	0.0348991	5	6.92855e-06	0.000992654	2728	0.256995	1	1	3.89113	0.256995	1	1	0.000209775	1	unnamed,unnamed,unnamed,unnamed,unnamed	ACD
GO Biological Process	GO:0014807	regulation of somitogenesis	37	4.3168e-10	5.56997e-06	1.5054e-07	5.42468	4.05554	22	0.000805149	0.00436768	835	0.0545351	1	0.842715	2.16174	2.31296	5	9	0.00104888	0.555556	unnamed,unnamed,unnamed,unnamed,unnamed,unnamed,unnamed,unnamed,unnamed,unnamed,unnamed,unnamed,unnamed,unnamed,unnamed,unnamed,unnamed,unnamed,unnamed,unnamed,unnamed,unnamed	CDX2,DLL1,NKD1,NOTCH1,NRARP
GO Biological Process	GO:0060844	arterial endothelial cell fate commitment	38	5.24258e-10	6.7645e-06	1.78013e-07	8.70869	1.72242	15	0.000341953	0.00297796	4772	0.447954	1	1	1.94556	0.51399	1	2	0.000209775	0.5	unnamed,unnamed,unnamed,unnamed,unnamed,unnamed,unnamed,unnamed,unnamed,unnamed,unnamed,unnamed,unnamed,unnamed,unnamed	DLL1
GO Biological Process	GO:0048002	antigen processing and presentation of peptide antigen	39	6.46777e-10	8.34537e-06	2.13984e-07	1.94099	53.0656	103	0.0105352	0.0204487	1434	0.105145	1	0.946089	1.17176	45.2311	53	176	0.0111181	0.301136	unnamed,unnamed,unnamed,unnamed,unnamed,unnamed,unnamed,unnamed,unnamed,unnamed,unnamed,unnamed,unnamed,unnamed,unnamed,unnamed,unnamed,unnamed,unnamed,unnamed,unnamed,unnamed,unnamed,unnamed,unnamed,unnamed,unnamed,unnamed,unnamed,unnamed,unnamed,unnamed,unnamed,unnamed,unnamed,unnamed,unnamed,unnamed,unnamed,unnamed,unnamed,unnamed,unnamed,unnamed,unnamed,unnamed,unnamed,unnamed,unnamed,unnamed…	AP1B1,AP1M1,AP2A2,AP2M1,CAPZB,CD207,DCTN6,DYNC1H1,DYNC1LI1,ENSG00000250264,FCGR1B,HLA-B,HLA-DMA,HLA-DMB,HLA-DOA,HLA-DOB,HLA-DPA1,HLA-DPB1,HLA-DQA1,HLA-DQA2,HLA-DQB2,HLA-DRA,HLA-DRB1,HLA-DRB5,HLA-F,HLA-G,ITGB5,KIF26A,KIF2A,LGMN,LNPEP,NCF1,PDIA3,PSMA2,PSMA6,PSMB1,PSMB7,PSMB8,PSMB9,PSMC1,PSMD1,PSMD14,PSMD5,PSMD6,PSME3,RILP,SEC23A,SEC24D,SPTBN2,TAP1,TAP2,TAPBP,VAMP3
GO Biological Process	GO:0090385	phagosome-lysosome fusion	40	1.17698e-09	1.51866e-05	3.79666e-07	8.19685	1.82997	15	0.000363306	0.00297796	351	0.0145522	1	0.534949	2.77938	1.79896	5	7	0.00104888	0.714286	unnamed,unnamed,unnamed,unnamed,unnamed,unnamed,unnamed,unnamed,unnamed,unnamed,unnamed,unnamed,unnamed,unnamed,unnamed	RAB20,RAB39A,SPG11,SYT7,TMEM175
GO Biological Process	GO:0034341	response to interferon-gamma	41	1.3884e-09	1.79146e-05	4.36941e-07	1.94796	50.309	98	0.00998788	0.019456	212	0.00438353	1	0.266796	1.39752	36.4933	51	142	0.0106985	0.359155	unnamed,unnamed,unnamed,unnamed,unnamed,unnamed,unnamed,unnamed,unnamed,unnamed,unnamed,unnamed,unnamed,unnamed,unnamed,unnamed,unnamed,unnamed,unnamed,unnamed,unnamed,unnamed,unnamed,unnamed,unnamed,unnamed,unnamed,unnamed,unnamed,unnamed,unnamed,unnamed,unnamed,unnamed,unnamed,unnamed,unnamed,unnamed,unnamed,unnamed,unnamed,unnamed,unnamed,unnamed,unnamed,unnamed,unnamed,unnamed,unnamed,unnamed…	AIF1,CAMK2B,CAMK2D,CCL1,CCL16,CCL18,CCL22,CCL25,CCL26,CCL3,CD40,CD44,CD86,EDN1,FCGR1B,GAPDH,GBP2,HLA-B,HLA-DPA1,HLA-DPB1,HLA-DQA1,HLA-DQA2,HLA-DQB2,HLA-DRA,HLA-DRB1,HLA-DRB5,HLA-F,HLA-G,IFITM3,IL12B,IRF4,IRF5,IRF6,IRF7,IRF8,JAK1,JAK2,MEFV,NUB1,OAS2,OAS3,PML,RPL13A,SEC61A1,SP100,TDGF1,TRIM26,TRIM31,TRIM62,UBD,WNT5A
GO Biological Process	GO:0061526	acetylcholine secretion	42	2.66048e-09	3.43281e-05	8.17337e-07	98.698	0.0506596	5	1.00575e-05	0.000992654	2728	0.256995	1	1	3.89113	0.256995	1	1	0.000209775	1	unnamed,unnamed,unnamed,unnamed,unnamed	SLC44A4
GO Biological Process	GO:0035675	neuromast hair cell development	42	2.66048e-09	3.43281e-05	8.17337e-07	98.698	0.0506596	5	1.00575e-05	0.000992654	2728	0.256995	1	1	3.89113	0.256995	1	1	0.000209775	1	unnamed,unnamed,unnamed,unnamed,unnamed	SLC44A4
GO Biological Process	GO:0032475	otolith formation	42	2.66048e-09	3.43281e-05	8.17337e-07	98.698	0.0506596	5	1.00575e-05	0.000992654	2728	0.256995	1	1	3.89113	0.256995	1	1	0.000209775	1	unnamed,unnamed,unnamed,unnamed,unnamed	SLC44A4
GO Biological Process	GO:0034351	negative regulation of glial cell apoptotic process	45	3.29583e-09	4.25262e-05	9.45026e-07	4.45079	5.3923	24	0.00107054	0.00476474	1586	0.123676	1	1	1.94556	2.05596	4	8	0.000839102	0.5	unnamed,unnamed,unnamed,unnamed,unnamed,unnamed,unnamed,unnamed,unnamed,unnamed,unnamed,unnamed,unnamed,unnamed,unnamed,unnamed,unnamed,unnamed,unnamed,unnamed,unnamed,unnamed,unnamed,unnamed	DLL1,GAS6,PRKCA,TRAF2
GO Biological Process	GO:0014052	regulation of gamma-aminobutyric acid secretion	46	8.58208e-09	0.000110735	2.40727e-06	6.49553	2.46323	16	0.000489027	0.00317649	714	0.0413819	1	0.74783	2.59408	1.54197	4	6	0.000839102	0.666667	unnamed,unnamed,unnamed,unnamed,unnamed,unnamed,unnamed,unnamed,unnamed,unnamed,unnamed,unnamed,unnamed,unnamed,unnamed,unnamed	ABAT,NTSR1,SLC6A1,TRH
GO Biological Process	GO:0050776	regulation of immune response	47	9.17307e-09	0.00011836	2.5183e-06	1.3034	350.621	457	0.0696091	0.0907286	1354	0.0915585	1	0.872511	1.07563	233.351	251	908	0.0526537	0.276432	unnamed,unnamed,unnamed,unnamed,unnamed,unnamed,unnamed,unnamed,unnamed,unnamed,unnamed,unnamed,unnamed,unnamed,unnamed,unnamed,unnamed,unnamed,unnamed,unnamed,unnamed,unnamed,unnamed,unnamed,unnamed,unnamed,unnamed,unnamed,unnamed,unnamed,unnamed,unnamed,unnamed,unnamed,unnamed,unnamed,unnamed,unnamed,unnamed,unnamed,unnamed,unnamed,unnamed,unnamed,unnamed,unnamed,unnamed,unnamed,unnamed,unnamed…	A2M,ABR,ACTG1,ACTR2,ADAM8,ADAR,ADORA2B,AIM2,ALOX15,ARPC2,BAG6,BAIAP2,BCAR1,BCL6,BCR,BRK1,BTRC,C1QA,C1R,C1RL,C3,C4A,C4B,C4BPB,C8B,CARD11,CCR7,CD1D,CD300C,CD34,CD40,CD46,CD48,CD59,CD80,CD81,CD86,CD8B,CFD,COCH,COL1A2,COLEC11,COLEC12,CPN2,CR1,CR2,CREBBP,CRK,CTSB,CTSH,CYFIP1,CYFIP2,DAB2IP,DCST1,DDX58,DHX58,DOCK1,DUSP22,ELANE,EMR2,ENSG00000259680,ERBB2IP,FAM105B,FAM49B,FBXW11,FCGR1B,FCGR2A,FCGR3A,FER,F…
GO Biological Process	GO:0045820	negative regulation of glycolytic process	48	1.14527e-08	0.000147774	3.07862e-06	3.76552	7.17032	27	0.00142353	0.00536033	1662	0.126108	1	0.979044	1.76869	2.82694	5	11	0.00104888	0.454545	unnamed,unnamed,unnamed,unnamed,unnamed,unnamed,unnamed,unnamed,unnamed,unnamed,unnamed,unnamed,unnamed,unnamed,unnamed,unnamed,unnamed,unnamed,unnamed,unnamed,unnamed,unnamed,unnamed,unnamed,unnamed,unnamed,unnamed	CBFA2T3,FBP1,HDAC4,MYOG,PPARA
GO Biological Process	GO:0071072	negative regulation of phospholipid biosynthetic process	49	1.18513e-08	0.000152917	3.12075e-06	7.53011	1.8592	14	0.000369109	0.00277943	854	0.0547885	1	0.827794	2.91834	1.02798	3	4	0.000629327	0.75	unnamed,unnamed,unnamed,unnamed,unnamed,unnamed,unnamed,unnamed,unnamed,unnamed,unnamed,unnamed,unnamed,unnamed	LPCAT1,PDGFA,SLC27A1
GO Biological Process	GO:0006887	exocytosis	50	1.69563e-08	0.000218788	4.37575e-06	1.32863	293.536	390	0.058276	0.077427	1228	0.0799562	1	0.840126	1.08768	195.83	213	762	0.0446822	0.279528	unnamed,unnamed,unnamed,unnamed,unnamed,unnamed,unnamed,unnamed,unnamed,unnamed,unnamed,unnamed,unnamed,unnamed,unnamed,unnamed,unnamed,unnamed,unnamed,unnamed,unnamed,unnamed,unnamed,unnamed,unnamed,unnamed,unnamed,unnamed,unnamed,unnamed,unnamed,unnamed,unnamed,unnamed,unnamed,unnamed,unnamed,unnamed,unnamed,unnamed,unnamed,unnamed,unnamed,unnamed,unnamed,unnamed,unnamed,unnamed,unnamed,unnamed…	A2M,ABCC4,ACTN1,ACTR2,ADAM8,AGA,AGPAT2,ALDH3B1,AMPD3,ANK1,ANPEP,ANXA3,AP1M1,AP2A2,APLP2,APRT,ARSA,ARSB,ATAD3B,ATP11A,B4GALT1,BRI3,BRSK2,C3,CAB39,CANT1,CCL3,CD44,CD59,CD63,CDA,CDK13,CEACAM6,CFD,CHGA,CHI3L1,CHID1,CHIT1,CKAP4,CLEC3B,CLEC5A,CPLX1,CPPED1,CR1,CREG1,CRISPLD2,CSTB,CTSB,CTSH,CTSW,CTSZ,CYB5R3,CYFIP1,DMTN,DNAJC3,DNAJC5,DOC2B,DSP,DYNC1H1,DYNC1LI1,DYNLT1,EFCAB4B,ELANE,ENSG00000263620,EPX,ERP4…
GO Biological Process	GO:1901532	regulation of hematopoietic progenitor cell differentiation	51	1.69669e-08	0.000218923	4.29261e-06	2.20358	28.5898	63	0.00567597	0.0125074	1559	0.120333	1	0.995928	1.20522	29.0404	35	113	0.00734214	0.309735	unnamed,unnamed,unnamed,unnamed,unnamed,unnamed,unnamed,unnamed,unnamed,unnamed,unnamed,unnamed,unnamed,unnamed,unnamed,unnamed,unnamed,unnamed,unnamed,unnamed,unnamed,unnamed,unnamed,unnamed,unnamed,unnamed,unnamed,unnamed,unnamed,unnamed,unnamed,unnamed,unnamed,unnamed,unnamed,unnamed,unnamed,unnamed,unnamed,unnamed,unnamed,unnamed,unnamed,unnamed,unnamed,unnamed,unnamed,unnamed,unnamed,unnamed…	ANKLE1,CDK6,EIF2AK2,FLCN,FOXC1,GATA2,GATA3,H3F3A,H3F3B,HES1,HIST1H3I,HIST1H4F,HIST2H3D,MIXL1,NOTCH1,PDCD2,PSMA2,PSMA6,PSMB1,PSMB7,PSMB8,PSMB9,PSMC1,PSMD1,PSMD14,PSMD5,PSMD6,PSME3,RUNX1,TCF12,TCF3,TP73,UBC,YTHDF2,ZBTB1
GO Biological Process	GO:0050909	sensory perception of taste	52	1.71479e-08	0.00022126	4.255e-06	2.8003	14.2842	40	0.00283586	0.00794123	2556	0.224426	1	1	1.19244	15.9337	19	62	0.00398573	0.306452	unnamed,unnamed,unnamed,unnamed,unnamed,unnamed,unnamed,unnamed,unnamed,unnamed,unnamed,unnamed,unnamed,unnamed,unnamed,unnamed,unnamed,unnamed,unnamed,unnamed,unnamed,unnamed,unnamed,unnamed,unnamed,unnamed,unnamed,unnamed,unnamed,unnamed,unnamed,unnamed,unnamed,unnamed,unnamed,unnamed,unnamed,unnamed,unnamed,unnamed	ASIC1,ASIC2,CA6,CALHM1,CXXC11,GNAT1,GNB1,GNG13,ITPR3,P2RX2,PIP,REEP2,RTP3,SCNN1A,SCNN1D,TAS1R2,TAS2R16,TAS2R30,TAS2R60
GO Biological Process	GO:0006114	glycerol biosynthetic process	53	1.72795e-08	0.000222958	4.20676e-06	10.4139	1.05628	11	0.000209705	0.00218384	3459	0.273566	1	1	1.94556	1.02798	2	4	0.000419551	0.5	unnamed,unnamed,unnamed,unnamed,unnamed,unnamed,unnamed,unnamed,unnamed,unnamed,unnamed	GOT1,LEP
GO Biological Process	GO:0060587	regulation of lipoprotein lipid oxidation	54	2.11667e-08	0.000273113	5.05765e-06	11.9749	0.835082	10	0.00016579	0.00198531	1021	0.0660361	1	0.834539	3.89113	0.51399	2	2	0.000419551	1	unnamed,unnamed,unnamed,unnamed,unnamed,unnamed,unnamed,unnamed,unnamed,unnamed	APOD,LEP
GO Biological Process	GO:0019358	nicotinate nucleotide salvage	55	2.13779e-08	0.000275839	5.01526e-06	148.611	0.0269159	4	5.34363e-06	0.000794124	2728	0.256995	1	1	3.89113	0.256995	1	1	0.000209775	1	unnamed,unnamed,unnamed,unnamed	NAPRT1
GO Biological Process	GO:0001845	phagolysosome assembly	56	2.7529e-08	0.000355207	6.34299e-06	5.56421	3.05524	17	0.000606559	0.00337502	688	0.0389877	1	0.731189	2.12243	2.82694	6	11	0.00125865	0.545454	unnamed,unnamed,unnamed,unnamed,unnamed,unnamed,unnamed,unnamed,unnamed,unnamed,unnamed,unnamed,unnamed,unnamed,unnamed,unnamed,unnamed	MYO7A,RAB20,RAB39A,SPG11,SYT7,TMEM175
GO Biological Process	GO:0046034	ATP metabolic process	57	3.42764e-08	0.000442268	7.75909e-06	1.79669	56.771	102	0.0112708	0.0202502	7651	0.706581	1	1	0.943887	51.913	49	202	0.010279	0.242574	unnamed,unnamed,unnamed,unnamed,unnamed,unnamed,unnamed,unnamed,unnamed,unnamed,unnamed,unnamed,unnamed,unnamed,unnamed,unnamed,unnamed,unnamed,unnamed,unnamed,unnamed,unnamed,unnamed,unnamed,unnamed,unnamed,unnamed,unnamed,unnamed,unnamed,unnamed,unnamed,unnamed,unnamed,unnamed,unnamed,unnamed,unnamed,unnamed,unnamed,unnamed,unnamed,unnamed,unnamed,unnamed,unnamed,unnamed,unnamed,unnamed,unnamed…	AMPD3,ATP1A2,ATP1B1,ATP5B,ATP5I,ATP5S,ATP6V1B1,ATP6V1B2,BID,BPGM,COX10,COX7C,ENO1,ENO4,FAM20C,FXN,GALK1,GAPDH,GAPDHS,GCK,GPI,HK2,HSPA1A,HSPA1B,LDHA,LDHC,MSH2,NADK,NDUFA10,NDUFA3,NDUFA4,NDUFA6,NDUFA8,NDUFB9,NDUFS1,NDUFS5,NDUFS6,NDUFS7,NDUFV1,PFKL,PFKP,PGM2L1,PRKAG2,SDHA,SDHC,TCIRG1,UQCR11,UQCRFS1,VPS9D1
GO Biological Process	GO:0043312	neutrophil degranulation	58	3.55392e-08	0.000458562	7.90625e-06	1.45478	156.037	227	0.0309781	0.0450665	810	0.0497713	1	0.792838	1.13152	122.844	139	478	0.0291588	0.290795	unnamed,unnamed,unnamed,unnamed,unnamed,unnamed,unnamed,unnamed,unnamed,unnamed,unnamed,unnamed,unnamed,unnamed,unnamed,unnamed,unnamed,unnamed,unnamed,unnamed,unnamed,unnamed,unnamed,unnamed,unnamed,unnamed,unnamed,unnamed,unnamed,unnamed,unnamed,unnamed,unnamed,unnamed,unnamed,unnamed,unnamed,unnamed,unnamed,unnamed,unnamed,unnamed,unnamed,unnamed,unnamed,unnamed,unnamed,unnamed,unnamed,unnamed…	ACTR2,ADAM8,AGA,AGPAT2,ALDH3B1,AMPD3,ANPEP,ANXA3,AP1M1,AP2A2,APRT,ARSA,ARSB,ATAD3B,ATP11A,B4GALT1,BRI3,C3,CAB39,CANT1,CD44,CD59,CD63,CDA,CDK13,CEACAM6,CFD,CHI3L1,CHIT1,CKAP4,CLEC5A,CPPED1,CR1,CREG1,CRISPLD2,CSTB,CTSB,CTSH,CTSZ,CYB5R3,CYFIP1,DNAJC3,DNAJC5,DSP,DYNC1H1,DYNC1LI1,DYNLT1,EFCAB4B,ELANE,EPX,ERP44,FAF2,FCAR,FCGR2A,FGR,FPR1,FPR2,FTL,FUCA2,GALNS,GPI,GPR84,GSDMD,GSTP1,HGSNAT,HMHA1,HMOX2,HP,H…
GO Biological Process	GO:0045607	regulation of auditory receptor cell differentiation	59	3.70579e-08	0.000478158	8.10437e-06	3.5507	7.60415	27	0.00150966	0.00536033	588	0.0306333	1	0.672214	2.43195	2.05596	5	8	0.00104888	0.625	unnamed,unnamed,unnamed,unnamed,unnamed,unnamed,unnamed,unnamed,unnamed,unnamed,unnamed,unnamed,unnamed,unnamed,unnamed,unnamed,unnamed,unnamed,unnamed,unnamed,unnamed,unnamed,unnamed,unnamed,unnamed,unnamed,unnamed	DLL1,HES1,MYCL,MYCN,NOTCH1
GO Biological Process	GO:0002443	leukocyte mediated immunity	60	3.87455e-08	0.000499933	8.33222e-06	1.38556	209.301	290	0.0415527	0.0575739	585	0.0303004	1	0.668318	1.1307	158.309	179	616	0.0375498	0.290584	unnamed,unnamed,unnamed,unnamed,unnamed,unnamed,unnamed,unnamed,unnamed,unnamed,unnamed,unnamed,unnamed,unnamed,unnamed,unnamed,unnamed,unnamed,unnamed,unnamed,unnamed,unnamed,unnamed,unnamed,unnamed,unnamed,unnamed,unnamed,unnamed,unnamed,unnamed,unnamed,unnamed,unnamed,unnamed,unnamed,unnamed,unnamed,unnamed,unnamed,unnamed,unnamed,unnamed,unnamed,unnamed,unnamed,unnamed,unnamed,unnamed,unnamed…	ACTR2,ADAM8,AGA,AGPAT2,AIRE,ALDH3B1,AMPD3,ANPEP,ANXA3,AP1M1,AP2A2,APRT,ARSA,ARSB,ATAD3B,ATP11A,B4GALT1,BRI3,BTN3A2,C1QA,C1R,C1RL,C3,C4A,C4B,C4BPB,C8B,CAB39,CANT1,CCL3,CD44,CD46,CD59,CD63,CDA,CDK13,CEACAM6,CFD,CHGA,CHI3L1,CHIT1,CKAP4,CLEC5A,CPPED1,CR1,CR2,CREG1,CRISPLD2,CSTB,CTSB,CTSH,CTSZ,CYB5R3,CYFIP1,DBH,DNAJC3,DNAJC5,DSP,DYNC1H1,DYNC1LI1,DYNLT1,EFCAB4B,ELANE,EMP2,ENSG00000259680,EPX,ERP44,EXO1…
GO Biological Process	GO:0043299	leukocyte degranulation	61	3.99799e-08	0.000515861	8.45673e-06	1.43851	165.449	238	0.0328467	0.0472504	853	0.0546715	1	0.826995	1.12515	127.984	144	498	0.0302077	0.289157	unnamed,unnamed,unnamed,unnamed,unnamed,unnamed,unnamed,unnamed,unnamed,unnamed,unnamed,unnamed,unnamed,unnamed,unnamed,unnamed,unnamed,unnamed,unnamed,unnamed,unnamed,unnamed,unnamed,unnamed,unnamed,unnamed,unnamed,unnamed,unnamed,unnamed,unnamed,unnamed,unnamed,unnamed,unnamed,unnamed,unnamed,unnamed,unnamed,unnamed,unnamed,unnamed,unnamed,unnamed,unnamed,unnamed,unnamed,unnamed,unnamed,unnamed…	ACTR2,ADAM8,AGA,AGPAT2,ALDH3B1,AMPD3,ANPEP,ANXA3,AP1M1,AP2A2,APRT,ARSA,ARSB,ATAD3B,ATP11A,B4GALT1,BRI3,C3,CAB39,CANT1,CCL3,CD44,CD59,CD63,CDA,CDK13,CEACAM6,CFD,CHGA,CHI3L1,CHIT1,CKAP4,CLEC5A,CPPED1,CR1,CREG1,CRISPLD2,CSTB,CTSB,CTSH,CTSZ,CYB5R3,CYFIP1,DNAJC3,DNAJC5,DSP,DYNC1H1,DYNC1LI1,DYNLT1,EFCAB4B,ELANE,EPX,ERP44,FAF2,FCAR,FCGR2A,FGR,FPR1,FPR2,FTL,FUCA2,GALNS,GPI,GPR84,GSDMD,GSTP1,HGSNAT,HMHA1,…
GO Biological Process	GO:0039536	negative regulation of RIG-I signaling pathway	62	4.01014e-08	0.000517428	8.34561e-06	8.40107	1.42839	12	0.00028358	0.00238237	3975	0.338948	1	1	1.45917	2.05596	3	8	0.000629327	0.375	unnamed,unnamed,unnamed,unnamed,unnamed,unnamed,unnamed,unnamed,unnamed,unnamed,unnamed,unnamed	DHX58,NPLOC4,SEC14L1
GO Biological Process	GO:2001199	negative regulation of dendritic cell differentiation	63	4.2591e-08	0.000549552	8.72305e-06	9.51523	1.15604	11	0.00022951	0.00218384	5467	0.482602	1	1	1.29704	1.54197	2	6	0.000419551	0.333333	unnamed,unnamed,unnamed,unnamed,unnamed,unnamed,unnamed,unnamed,unnamed,unnamed,unnamed	HLA-G,ZBTB46
GO Biological Process	GO:0034442	regulation of lipoprotein oxidation	64	4.47846e-08	0.000577856	9.029e-06	11.0396	0.905828	10	0.000179835	0.00198531	3459	0.273566	1	1	1.94556	1.02798	2	4	0.000419551	0.5	unnamed,unnamed,unnamed,unnamed,unnamed,unnamed,unnamed,unnamed,unnamed,unnamed	APOD,LEP
GO Biological Process	GO:0090084	negative regulation of inclusion body assembly	65	4.73016e-08	0.000610333	9.38973e-06	4.15508	5.29472	22	0.00105117	0.00436768	688	0.0389877	1	0.731189	2.12243	2.82694	6	11	0.00125865	0.545454	unnamed,unnamed,unnamed,unnamed,unnamed,unnamed,unnamed,unnamed,unnamed,unnamed,unnamed,unnamed,unnamed,unnamed,unnamed,unnamed,unnamed,unnamed,unnamed,unnamed,unnamed,unnamed	DNAJB1,DNAJB6,DNAJB8,HSPA1A,HSPA1B,SACS
GO Biological Process	GO:0048631	regulation of skeletal muscle tissue growth	66	6.40181e-08	0.000826025	1.25155e-05	6.0297	2.48769	15	0.000493883	0.00297796	8045	0.773599	1	1	0.778225	1.28497	1	5	0.000209775	0.2	unnamed,unnamed,unnamed,unnamed,unnamed,unnamed,unnamed,unnamed,unnamed,unnamed,unnamed,unnamed,unnamed,unnamed,unnamed	DLL1
GO Biological Process	GO:0002283	neutrophil activation involved in immune response	67	6.76361e-08	0.000872708	1.30255e-05	1.44229	157.389	227	0.0312465	0.0450665	908	0.0558343	1	0.793425	1.12681	123.358	139	480	0.0291588	0.289583	unnamed,unnamed,unnamed,unnamed,unnamed,unnamed,unnamed,unnamed,unnamed,unnamed,unnamed,unnamed,unnamed,unnamed,unnamed,unnamed,unnamed,unnamed,unnamed,unnamed,unnamed,unnamed,unnamed,unnamed,unnamed,unnamed,unnamed,unnamed,unnamed,unnamed,unnamed,unnamed,unnamed,unnamed,unnamed,unnamed,unnamed,unnamed,unnamed,unnamed,unnamed,unnamed,unnamed,unnamed,unnamed,unnamed,unnamed,unnamed,unnamed,unnamed…	ACTR2,ADAM8,AGA,AGPAT2,ALDH3B1,AMPD3,ANPEP,ANXA3,AP1M1,AP2A2,APRT,ARSA,ARSB,ATAD3B,ATP11A,B4GALT1,BRI3,C3,CAB39,CANT1,CD44,CD59,CD63,CDA,CDK13,CEACAM6,CFD,CHI3L1,CHIT1,CKAP4,CLEC5A,CPPED1,CR1,CREG1,CRISPLD2,CSTB,CTSB,CTSH,CTSZ,CYB5R3,CYFIP1,DNAJC3,DNAJC5,DSP,DYNC1H1,DYNC1LI1,DYNLT1,EFCAB4B,ELANE,EPX,ERP44,FAF2,FCAR,FCGR2A,FGR,FPR1,FPR2,FTL,FUCA2,GALNS,GPI,GPR84,GSDMD,GSTP1,HGSNAT,HMHA1,HMOX2,HP,H…
GO Biological Process	GO:0090083	regulation of inclusion body assembly	68	7.34194e-08	0.000947331	1.39313e-05	3.63968	6.86873	25	0.00136366	0.00496327	610	0.0317437	1	0.671457	1.94556	4.11192	8	16	0.0016782	0.5	unnamed,unnamed,unnamed,unnamed,unnamed,unnamed,unnamed,unnamed,unnamed,unnamed,unnamed,unnamed,unnamed,unnamed,unnamed,unnamed,unnamed,unnamed,unnamed,unnamed,unnamed,unnamed,unnamed,unnamed,unnamed	CDC34,DNAJB1,DNAJB6,DNAJB8,HSPA1A,HSPA1B,SACS,SNCAIP
GO Biological Process	GO:0006897	endocytosis	69	8.14603e-08	0.00105108	1.52331e-05	1.33897	251.687	337	0.0499676	0.0669049	103	0.00113703	1	0.142438	1.23564	130.297	161	507	0.0337739	0.317554	unnamed,unnamed,unnamed,unnamed,unnamed,unnamed,unnamed,unnamed,unnamed,unnamed,unnamed,unnamed,unnamed,unnamed,unnamed,unnamed,unnamed,unnamed,unnamed,unnamed,unnamed,unnamed,unnamed,unnamed,unnamed,unnamed,unnamed,unnamed,unnamed,unnamed,unnamed,unnamed,unnamed,unnamed,unnamed,unnamed,unnamed,unnamed,unnamed,unnamed,unnamed,unnamed,unnamed,unnamed,unnamed,unnamed,unnamed,unnamed,unnamed,unnamed…	ABCA1,ACTG1,ACTR2,ADORA1,ADRB2,ADRBK2,AIF1,ALOX15,AMN,ANKFY1,ANXA3,AP2A2,AP2M1,ARHGAP12,ARHGAP25,ARHGAP27,ARPC2,ASGR1,ATP6V1H,ATP9B,BAIAP2,BIN1,BRK1,C3,C4B,CALCR,CALCRL,CAV2,CD163,CD207,CD5,CD6,CD81,CDC42SE2,CDC7,CHRNA7,CLEC4F,CLTB,CLTCL1,CNTN2,COLEC11,COLEC12,CRK,CSNK1A1,CSNK1A1L,CSNK1D,CSNK1G2,CTTN,CYFIP1,CYFIP2,DENND1A,DGKD,DLL1,DNM1,DNM3,DOCK1,EEA1,EHD2,ELANE,ENSG00000259680,EPN2,ESYT2,FCGR1B…
GO Biological Process	GO:0031348	negative regulation of defense response	70	8.86025e-08	0.00114324	1.6332e-05	1.69257	68.535	116	0.0136063	0.0230296	916	0.0568781	1	0.801198	1.22498	41.6332	51	162	0.0106985	0.314815	unnamed,unnamed,unnamed,unnamed,unnamed,unnamed,unnamed,unnamed,unnamed,unnamed,unnamed,unnamed,unnamed,unnamed,unnamed,unnamed,unnamed,unnamed,unnamed,unnamed,unnamed,unnamed,unnamed,unnamed,unnamed,unnamed,unnamed,unnamed,unnamed,unnamed,unnamed,unnamed,unnamed,unnamed,unnamed,unnamed,unnamed,unnamed,unnamed,unnamed,unnamed,unnamed,unnamed,unnamed,unnamed,unnamed,unnamed,unnamed,unnamed,unnamed…	A2M,ABR,ADAR,ADORA1,APOD,BCR,CALCRL,CHID1,CHRNA7,CR1,CRK,CXCL17,DCST1,DHX58,EIF2AK2,ELANE,ETS1,FAM105B,FEM1A,FOXF1,GATA3,GHRL,GHSR,GPER1,GPR17,GSTP1,IFI16,IL12B,IL20RB,INS,KLF4,KRT1,MEFV,METRNL,MICB,NLRC5,NLRP12,NPLOC4,PPARA,PPARD,PPM1B,PROC,RPS19,SCRIB,SEC14L1,SERPINB9,SHARPIN,SMAD3,SPN,TNFRSF1B,TYRO3
GO Biological Process	GO:0072703	cellular response to methyl methanesulfonate	71	9.45699e-08	0.00122024	1.71864e-05	28.8098	0.208263	6	4.13466e-05	0.00119118	2728	0.256995	1	1	3.89113	0.256995	1	1	0.000209775	1	unnamed,unnamed,unnamed,unnamed,unnamed,unnamed	TP53INP1
GO Biological Process	GO:0002275	myeloid cell activation involved in immune response	72	9.59231e-08	0.0012377	1.71902e-05	1.41862	169.884	241	0.0337272	0.0478459	966	0.0631598	1	0.843634	1.11832	130.554	146	508	0.0306272	0.287402	unnamed,unnamed,unnamed,unnamed,unnamed,unnamed,unnamed,unnamed,unnamed,unnamed,unnamed,unnamed,unnamed,unnamed,unnamed,unnamed,unnamed,unnamed,unnamed,unnamed,unnamed,unnamed,unnamed,unnamed,unnamed,unnamed,unnamed,unnamed,unnamed,unnamed,unnamed,unnamed,unnamed,unnamed,unnamed,unnamed,unnamed,unnamed,unnamed,unnamed,unnamed,unnamed,unnamed,unnamed,unnamed,unnamed,unnamed,unnamed,unnamed,unnamed…	ACTR2,ADAM8,AGA,AGPAT2,ALDH3B1,AMPD3,ANPEP,ANXA3,AP1M1,AP2A2,APRT,ARSA,ARSB,ATAD3B,ATP11A,B4GALT1,BRI3,C3,CAB39,CANT1,CCL3,CD44,CD59,CD63,CDA,CDK13,CEACAM6,CFD,CHGA,CHI3L1,CHIT1,CKAP4,CLEC5A,CPPED1,CR1,CREG1,CRISPLD2,CSTB,CTSB,CTSH,CTSZ,CYB5R3,CYFIP1,DNAJC3,DNAJC5,DSP,DYNC1H1,DYNC1LI1,DYNLT1,EFCAB4B,ELANE,EPX,ERP44,FAF2,FCAR,FCGR2A,FGR,FPR1,FPR2,FTL,FUCA2,GALNS,GPI,GPR84,GSDMD,GSTP1,HGSNAT,HMHA1,…
GO Biological Process	GO:0019882	antigen processing and presentation	73	1.14066e-07	0.00147179	2.01615e-05	1.70134	65.8305	112	0.0130694	0.0222355	1391	0.0980374	1	0.9094	1.16352	52.427	61	204	0.0127963	0.29902	unnamed,unnamed,unnamed,unnamed,unnamed,unnamed,unnamed,unnamed,unnamed,unnamed,unnamed,unnamed,unnamed,unnamed,unnamed,unnamed,unnamed,unnamed,unnamed,unnamed,unnamed,unnamed,unnamed,unnamed,unnamed,unnamed,unnamed,unnamed,unnamed,unnamed,unnamed,unnamed,unnamed,unnamed,unnamed,unnamed,unnamed,unnamed,unnamed,unnamed,unnamed,unnamed,unnamed,unnamed,unnamed,unnamed,unnamed,unnamed,unnamed,unnamed…	AP1B1,AP1M1,AP2A2,AP2M1,AP3B1,CAPZB,CD1D,CD207,CTSH,DCTN6,DYNC1H1,DYNC1LI1,ENSG00000248993,ENSG00000250264,FCGR1B,HLA-B,HLA-DMA,HLA-DMB,HLA-DOA,HLA-DOB,HLA-DPA1,HLA-DPB1,HLA-DQA1,HLA-DQA2,HLA-DQB2,HLA-DRA,HLA-DRB1,HLA-DRB5,HLA-F,HLA-G,ITGB5,KIF26A,KIF2A,LGMN,LNPEP,NCF1,PDIA3,PSMA2,PSMA6,PSMB1,PSMB7,PSMB8,PSMB9,PSMC1,PSMD1,PSMD14,PSMD5,PSMD6,PSME3,RAB35,RAB3B,RAB5B,RELB,RILP,SEC23A,SEC24D,SPTBN2,T…
GO Biological Process	GO:0002644	negative regulation of tolerance induction	74	1.18461e-07	0.0015285	2.06554e-05	19.3112	0.362484	7	7.19643e-05	0.00138972	1021	0.0660361	1	0.834539	3.89113	0.51399	2	2	0.000419551	1	unnamed,unnamed,unnamed,unnamed,unnamed,unnamed,unnamed	CD86,PDCD1
GO Biological Process	GO:0002446	neutrophil mediated immunity	75	1.29602e-07	0.00167225	2.22967e-05	1.42707	160.469	229	0.0318581	0.0454636	1142	0.0682264	1	0.770862	1.11741	126.184	141	491	0.0295783	0.287169	unnamed,unnamed,unnamed,unnamed,unnamed,unnamed,unnamed,unnamed,unnamed,unnamed,unnamed,unnamed,unnamed,unnamed,unnamed,unnamed,unnamed,unnamed,unnamed,unnamed,unnamed,unnamed,unnamed,unnamed,unnamed,unnamed,unnamed,unnamed,unnamed,unnamed,unnamed,unnamed,unnamed,unnamed,unnamed,unnamed,unnamed,unnamed,unnamed,unnamed,unnamed,unnamed,unnamed,unnamed,unnamed,unnamed,unnamed,unnamed,unnamed,unnamed…	ACTR2,ADAM8,AGA,AGPAT2,ALDH3B1,AMPD3,ANPEP,ANXA3,AP1M1,AP2A2,APRT,ARSA,ARSB,ATAD3B,ATP11A,B4GALT1,BRI3,C3,CAB39,CANT1,CD44,CD59,CD63,CDA,CDK13,CEACAM6,CFD,CHI3L1,CHIT1,CKAP4,CLEC5A,CPPED1,CR1,CREG1,CRISPLD2,CSTB,CTSB,CTSH,CTSZ,CYB5R3,CYFIP1,DNAJC3,DNAJC5,DSP,DYNC1H1,DYNC1LI1,DYNLT1,EFCAB4B,ELANE,EPX,ERP44,FAF2,FCAR,FCGR2A,FGR,FPR1,FPR2,FTL,FUCA2,GALNS,GPI,GPR84,GSDMD,GSTP1,HGSNAT,HMHA1,HMOX2,HP,H…
GO Biological Process	GO:0002444	myeloid leukocyte mediated immunity	76	1.31378e-07	0.00169517	2.23049e-05	1.41384	169.75	240	0.0337007	0.0476474	918	0.0576584	1	0.81042	1.12156	131.067	147	510	0.030837	0.288235	unnamed,unnamed,unnamed,unnamed,unnamed,unnamed,unnamed,unnamed,unnamed,unnamed,unnamed,unnamed,unnamed,unnamed,unnamed,unnamed,unnamed,unnamed,unnamed,unnamed,unnamed,unnamed,unnamed,unnamed,unnamed,unnamed,unnamed,unnamed,unnamed,unnamed,unnamed,unnamed,unnamed,unnamed,unnamed,unnamed,unnamed,unnamed,unnamed,unnamed,unnamed,unnamed,unnamed,unnamed,unnamed,unnamed,unnamed,unnamed,unnamed,unnamed…	ACTR2,ADAM8,AGA,AGPAT2,ALDH3B1,AMPD3,ANPEP,ANXA3,AP1M1,AP2A2,APRT,ARSA,ARSB,ATAD3B,ATP11A,B4GALT1,BRI3,C3,CAB39,CANT1,CCL3,CD44,CD59,CD63,CDA,CDK13,CEACAM6,CFD,CHGA,CHI3L1,CHIT1,CKAP4,CLEC5A,CPPED1,CR1,CREG1,CRISPLD2,CSTB,CTSB,CTSH,CTSZ,CYB5R3,CYFIP1,DNAJC3,DNAJC5,DSP,DYNC1H1,DYNC1LI1,DYNLT1,EFCAB4B,ELANE,EPX,ERP44,FAF2,FCAR,FCGR2A,FGR,FPR1,FPR2,FTL,FUCA2,GALNS,GPI,GPR84,GSDMD,GSTP1,HGSNAT,HMHA1,…
GO Biological Process	GO:1902722	positive regulation of prolactin secretion	77	1.93531e-07	0.00249713	3.24303e-05	8.16185	1.34773	11	0.000267567	0.00218384	4772	0.447954	1	1	1.94556	0.51399	1	2	0.000209775	0.5	unnamed,unnamed,unnamed,unnamed,unnamed,unnamed,unnamed,unnamed,unnamed,unnamed,unnamed	ABAT
GO Biological Process	GO:0036230	granulocyte activation	78	2.06078e-07	0.00265902	3.409e-05	1.41677	162.342	230	0.0322298	0.0456621	906	0.0557595	1	0.794111	1.12534	126.184	142	491	0.0297881	0.289206	unnamed,unnamed,unnamed,unnamed,unnamed,unnamed,unnamed,unnamed,unnamed,unnamed,unnamed,unnamed,unnamed,unnamed,unnamed,unnamed,unnamed,unnamed,unnamed,unnamed,unnamed,unnamed,unnamed,unnamed,unnamed,unnamed,unnamed,unnamed,unnamed,unnamed,unnamed,unnamed,unnamed,unnamed,unnamed,unnamed,unnamed,unnamed,unnamed,unnamed,unnamed,unnamed,unnamed,unnamed,unnamed,unnamed,unnamed,unnamed,unnamed,unnamed…	ACTR2,ADAM8,AGA,AGPAT2,ALDH3B1,AMPD3,ANPEP,ANXA3,AP1M1,AP2A2,APRT,ARSA,ARSB,ATAD3B,ATP11A,B4GALT1,BRI3,C3,CAB39,CANT1,CCL3,CD44,CD59,CD63,CDA,CDK13,CEACAM6,CFD,CHI3L1,CHIT1,CKAP4,CLEC5A,CPPED1,CR1,CREG1,CRISPLD2,CSTB,CTSB,CTSH,CTSZ,CYB5R3,CYFIP1,DNAJC3,DNAJC5,DSP,DYNC1H1,DYNC1LI1,DYNLT1,EFCAB4B,ELANE,EPX,ERP44,FAF2,FCAR,FCGR2A,FGR,FPR1,FPR2,FTL,FUCA2,GALNS,GPI,GPR84,GSDMD,GSTP1,HGSNAT,HMHA1,HMOX2…
GO Biological Process	GO:0097102	endothelial tip cell fate specification	79	2.12654e-07	0.00274388	3.47326e-05	5.11323	3.12914	16	0.00062123	0.00317649	1021	0.0660361	1	0.834539	3.89113	0.51399	2	2	0.000419551	1	unnamed,unnamed,unnamed,unnamed,unnamed,unnamed,unnamed,unnamed,unnamed,unnamed,unnamed,unnamed,unnamed,unnamed,unnamed,unnamed	DLL1,NRP1
GO Biological Process	GO:0039532	negative regulation of viral-induced cytoplasmic pattern recognition receptor signaling pathway	80	2.29458e-07	0.00296069	3.70087e-05	7.12448	1.68433	12	0.000334392	0.00238237	6045	0.566302	1	1	1.06122	2.82694	3	11	0.000629327	0.272727	unnamed,unnamed,unnamed,unnamed,unnamed,unnamed,unnamed,unnamed,unnamed,unnamed,unnamed,unnamed	DHX58,NPLOC4,SEC14L1
GO Biological Process	GO:0002458	peripheral T cell tolerance induction	81	2.30665e-07	0.00297627	3.67441e-05	81.6363	0.0489978	4	9.72758e-06	0.000794124	2728	0.256995	1	1	3.89113	0.256995	1	1	0.000209775	1	unnamed,unnamed,unnamed,unnamed	AIRE
GO Biological Process	GO:0002509	central tolerance induction to self antigen	81	2.30665e-07	0.00297627	3.67441e-05	81.6363	0.0489978	4	9.72758e-06	0.000794124	2728	0.256995	1	1	3.89113	0.256995	1	1	0.000209775	1	unnamed,unnamed,unnamed,unnamed	AIRE
GO Biological Process	GO:0006349	regulation of gene expression by genetic imprinting	83	2.62236e-07	0.00338363	4.07666e-05	3.61945	6.35456	23	0.00126158	0.00456621	3827	0.306911	1	1	1.29704	4.62591	6	18	0.00125865	0.333333	unnamed,unnamed,unnamed,unnamed,unnamed,unnamed,unnamed,unnamed,unnamed,unnamed,unnamed,unnamed,unnamed,unnamed,unnamed,unnamed,unnamed,unnamed,unnamed,unnamed,unnamed,unnamed,unnamed	CTCFL,DIRAS3,IGF2,KCNQ1,PCGF3,ZFP57
GO Biological Process	GO:0032940	secretion by cell	84	2.64012e-07	0.00340655	4.05541e-05	1.25171	395.459	495	0.0785108	0.0982728	255	0.00655671	1	0.331769	1.13696	243.631	277	948	0.0581078	0.292194	unnamed,unnamed,unnamed,unnamed,unnamed,unnamed,unnamed,unnamed,unnamed,unnamed,unnamed,unnamed,unnamed,unnamed,unnamed,unnamed,unnamed,unnamed,unnamed,unnamed,unnamed,unnamed,unnamed,unnamed,unnamed,unnamed,unnamed,unnamed,unnamed,unnamed,unnamed,unnamed,unnamed,unnamed,unnamed,unnamed,unnamed,unnamed,unnamed,unnamed,unnamed,unnamed,unnamed,unnamed,unnamed,unnamed,unnamed,unnamed,unnamed,unnamed…	A2M,ABCA1,ABCC4,ACTN1,ACTR2,ADAM8,AGA,AGPAT2,AIM2,ALDH3B1,AMPD3,ANK1,ANPEP,ANXA3,AP1M1,AP2A2,APLP2,APRT,ARFGAP3,ARL4D,ARSA,ARSB,ATAD3B,ATP11A,B4GALT1,BAIAP3,BRI3,BRSK2,BTN3A2,C1QTNF5,C3,CAB39,CACNA1B,CANT1,CARD11,CARTPT,CCL3,CCR7,CD44,CD59,CD63,CDA,CDK13,CEACAM6,CFD,CHGA,CHI3L1,CHID1,CHIT1,CKAP4,CKLF,CLEC3B,CLEC5A,CPLX1,CPPED1,CR1,CREG1,CRISPLD2,CSTB,CTSB,CTSH,CTSW,CTSZ,CYB5R3,CYFIP1,DGKI,DMTN,DN…
GO Biological Process	GO:0019401	alditol biosynthetic process	85	2.99181e-07	0.00386033	4.54156e-05	7.80526	1.40931	11	0.000279791	0.00218384	4280	0.381942	1	1	1.55645	1.28497	2	5	0.000419551	0.4	unnamed,unnamed,unnamed,unnamed,unnamed,unnamed,unnamed,unnamed,unnamed,unnamed,unnamed	GOT1,LEP
GO Biological Process	GO:0070995	NADPH oxidation	86	3.08483e-07	0.00398036	4.62832e-05	12.9185	0.619266	8	0.000122943	0.00158825	6274	0.589842	1	1	1.29704	0.770985	1	3	0.000209775	0.333333	unnamed,unnamed,unnamed,unnamed,unnamed,unnamed,unnamed,unnamed	KCNAB2
GO Biological Process	GO:1904612	response to 2,3,7,8-tetrachlorodibenzodioxine	87	3.41244e-07	0.00440308	5.06101e-05	23.0926	0.259824	6	5.1583e-05	0.00119118	2728	0.256995	1	1	3.89113	0.256995	1	1	0.000209775	1	unnamed,unnamed,unnamed,unnamed,unnamed,unnamed	F7
GO Biological Process	GO:1904400	response to Thyroid stimulating hormone	87	3.41244e-07	0.00440308	5.06101e-05	23.0926	0.259824	6	5.1583e-05	0.00119118	2728	0.256995	1	1	3.89113	0.256995	1	1	0.000209775	1	unnamed,unnamed,unnamed,unnamed,unnamed,unnamed	F7
GO Biological Process	GO:0061476	response to anticoagulant	87	3.41244e-07	0.00440308	5.06101e-05	23.0926	0.259824	6	5.1583e-05	0.00119118	2728	0.256995	1	1	3.89113	0.256995	1	1	0.000209775	1	unnamed,unnamed,unnamed,unnamed,unnamed,unnamed	F7
GO Biological Process	GO:0010037	response to carbon dioxide	87	3.41244e-07	0.00440308	5.06101e-05	23.0926	0.259824	6	5.1583e-05	0.00119118	2728	0.256995	1	1	3.89113	0.256995	1	1	0.000209775	1	unnamed,unnamed,unnamed,unnamed,unnamed,unnamed	F7
GO Biological Process	GO:1905217	response to astaxanthin	87	3.41244e-07	0.00440308	5.06101e-05	23.0926	0.259824	6	5.1583e-05	0.00119118	2728	0.256995	1	1	3.89113	0.256995	1	1	0.000209775	1	unnamed,unnamed,unnamed,unnamed,unnamed,unnamed	F7
GO Biological Process	GO:0032571	response to vitamin K	92	3.83774e-07	0.00495184	5.38244e-05	5.63734	2.48344	14	0.00049304	0.00277943	1463	0.111002	1	0.978985	2.33468	1.28497	3	5	0.000629327	0.6	unnamed,unnamed,unnamed,unnamed,unnamed,unnamed,unnamed,unnamed,unnamed,unnamed,unnamed,unnamed,unnamed,unnamed	BGLAP,F7,GAS6
GO Biological Process	GO:0042119	neutrophil activation	93	4.08842e-07	0.00527529	5.67235e-05	1.40553	162.216	228	0.032205	0.045265	1162	0.0707852	1	0.786009	1.11631	125.414	140	488	0.0293686	0.286885	unnamed,unnamed,unnamed,unnamed,unnamed,unnamed,unnamed,unnamed,unnamed,unnamed,unnamed,unnamed,unnamed,unnamed,unnamed,unnamed,unnamed,unnamed,unnamed,unnamed,unnamed,unnamed,unnamed,unnamed,unnamed,unnamed,unnamed,unnamed,unnamed,unnamed,unnamed,unnamed,unnamed,unnamed,unnamed,unnamed,unnamed,unnamed,unnamed,unnamed,unnamed,unnamed,unnamed,unnamed,unnamed,unnamed,unnamed,unnamed,unnamed,unnamed…	ACTR2,ADAM8,AGA,AGPAT2,ALDH3B1,AMPD3,ANPEP,ANXA3,AP1M1,AP2A2,APRT,ARSA,ARSB,ATAD3B,ATP11A,B4GALT1,BRI3,C3,CAB39,CANT1,CD44,CD59,CD63,CDA,CDK13,CEACAM6,CFD,CHI3L1,CHIT1,CKAP4,CLEC5A,CPPED1,CR1,CREG1,CRISPLD2,CSTB,CTSB,CTSH,CTSZ,CYB5R3,CYFIP1,DNAJC3,DNAJC5,DSP,DYNC1H1,DYNC1LI1,DYNLT1,EFCAB4B,ELANE,EPX,ERP44,FAF2,FCAR,FCGR2A,FGR,FPR1,FPR2,FTL,FUCA2,GALNS,GPI,GPR84,GSDMD,GSTP1,HGSNAT,HMHA1,HMOX2,HP,H…
GO Biological Process	GO:0030264	nuclear fragmentation involved in apoptotic nuclear change	94	4.34279e-07	0.0056035	5.96117e-05	35.0849	0.142512	5	2.8293e-05	0.000992654	2728	0.256995	1	1	3.89113	0.256995	1	1	0.000209775	1	unnamed,unnamed,unnamed,unnamed,unnamed	GPER1
GO Biological Process	GO:0030974	thiamine pyrophosphate transport	95	4.8934e-07	0.00631396	6.64627e-05	21.6945	0.276568	6	5.49073e-05	0.00119118	1021	0.0660361	1	0.834539	3.89113	0.51399	2	2	0.000419551	1	unnamed,unnamed,unnamed,unnamed,unnamed,unnamed	SLC25A19,SLC44A4
GO Biological Process	GO:0002076	osteoblast development	96	5.04261e-07	0.00650648	6.77758e-05	2.48376	15.702	39	0.00311733	0.0077427	19	1.69463e-05	0.218659	0.0115084	2.97557	4.36892	13	17	0.00272708	0.764706	unnamed,unnamed,unnamed,unnamed,unnamed,unnamed,unnamed,unnamed,unnamed,unnamed,unnamed,unnamed,unnamed,unnamed,unnamed,unnamed,unnamed,unnamed,unnamed,unnamed,unnamed,unnamed,unnamed,unnamed,unnamed,unnamed,unnamed,unnamed,unnamed,unnamed,unnamed,unnamed,unnamed,unnamed,unnamed,unnamed,unnamed,unnamed,unnamed	BGLAP,CLEC5A,GLI2,HDAC4,JUND,LRP5,MSX2,PTH1R,PTHLH,RUNX2,SATB2,SHH,SMAD3
GO Biological Process	GO:0002832	negative regulation of response to biotic stimulus	97	5.29197e-07	0.00682823	7.03941e-05	2.77322	11.5389	32	0.00229084	0.00635299	6682	0.599572	1	1	0.972782	11.3078	11	44	0.00230753	0.25	unnamed,unnamed,unnamed,unnamed,unnamed,unnamed,unnamed,unnamed,unnamed,unnamed,unnamed,unnamed,unnamed,unnamed,unnamed,unnamed,unnamed,unnamed,unnamed,unnamed,unnamed,unnamed,unnamed,unnamed,unnamed,unnamed,unnamed,unnamed,unnamed,unnamed,unnamed,unnamed	DHX58,EIF2AK2,MICB,NFKBIL1,NPLOC4,PPM1B,PRDM1,SCRIB,SEC14L1,SIGIRR,TRIB1
GO Biological Process	GO:0009199	ribonucleoside triphosphate metabolic process	98	5.56295e-07	0.00717788	7.32437e-05	1.62924	71.1987	116	0.0141352	0.0230296	7891	0.743	1	1	0.93584	60.9078	57	237	0.0119572	0.240506	unnamed,unnamed,unnamed,unnamed,unnamed,unnamed,unnamed,unnamed,unnamed,unnamed,unnamed,unnamed,unnamed,unnamed,unnamed,unnamed,unnamed,unnamed,unnamed,unnamed,unnamed,unnamed,unnamed,unnamed,unnamed,unnamed,unnamed,unnamed,unnamed,unnamed,unnamed,unnamed,unnamed,unnamed,unnamed,unnamed,unnamed,unnamed,unnamed,unnamed,unnamed,unnamed,unnamed,unnamed,unnamed,unnamed,unnamed,unnamed,unnamed,unnamed…	AMPD3,ATP1A2,ATP1B1,ATP5B,ATP5I,ATP5S,ATP6V1B1,ATP6V1B2,BID,BPGM,COX10,COX7C,CTPS1,ENO1,ENO4,FAM20C,FXN,GALK1,GAPDH,GAPDHS,GCK,GPI,HK2,HSPA1A,HSPA1B,IMPDH1,LDHA,LDHC,MOCS1,MOCS3,MSH2,NADK,NDUFA10,NDUFA3,NDUFA4,NDUFA6,NDUFA8,NDUFB9,NDUFS1,NDUFS5,NDUFS6,NDUFS7,NDUFV1,NME3,OPA1,PFKL,PFKP,PGM2L1,PRKAG2,SDHA,SDHC,TCIRG1,UCK2,UCKL1,UQCR11,UQCRFS1,VPS9D1
GO Biological Process	GO:0060715	syncytiotrophoblast cell differentiation involved in labyrinthine layer development	99	5.60729e-07	0.00723509	7.30817e-05	5.06791	2.9598	15	0.000587611	0.00297796	6274	0.589842	1	1	1.29704	0.770985	1	3	0.000209775	0.333333	unnamed,unnamed,unnamed,unnamed,unnamed,unnamed,unnamed,unnamed,unnamed,unnamed,unnamed,unnamed,unnamed,unnamed,unnamed	DNAJB6
GO Biological Process	GO:0071763	nuclear membrane organization	100	5.77812e-07	0.00745551	7.45551e-05	9.76064	0.92207	9	0.000183059	0.00178678	5467	0.482602	1	1	1.29704	1.54197	2	6	0.000419551	0.333333	unnamed,unnamed,unnamed,unnamed,unnamed,unnamed,unnamed,unnamed,unnamed	GPER1,TARDBP
GO Biological Process	GO:0021509	roof plate formation	101	6.72419e-07	0.00867622	8.59032e-05	20.5294	0.292264	6	5.80233e-05	0.00119118	2728	0.256995	1	1	3.89113	0.256995	1	1	0.000209775	1	unnamed,unnamed,unnamed,unnamed,unnamed,unnamed	GDF7
GO Biological Process	GO:2001051	positive regulation of tendon cell differentiation	101	6.72419e-07	0.00867622	8.59032e-05	20.5294	0.292264	6	5.80233e-05	0.00119118	2728	0.256995	1	1	3.89113	0.256995	1	1	0.000209775	1	unnamed,unnamed,unnamed,unnamed,unnamed,unnamed	GDF7
GO Biological Process	GO:0009449	gamma-aminobutyric acid biosynthetic process	103	6.96601e-07	0.00898825	8.72645e-05	7.15181	1.53807	11	0.000305355	0.00218384	6274	0.589842	1	1	1.29704	0.770985	1	3	0.000209775	0.333333	unnamed,unnamed,unnamed,unnamed,unnamed,unnamed,unnamed,unnamed,unnamed,unnamed,unnamed	ABAT
GO Biological Process	GO:0072070	loop of Henle development	104	7.57093e-07	0.00976877	9.39304e-05	2.5888	13.5198	35	0.00268409	0.00694858	390	0.0166084	1	0.549483	2.26982	3.08394	7	12	0.00146843	0.583333	unnamed,unnamed,unnamed,unnamed,unnamed,unnamed,unnamed,unnamed,unnamed,unnamed,unnamed,unnamed,unnamed,unnamed,unnamed,unnamed,unnamed,unnamed,unnamed,unnamed,unnamed,unnamed,unnamed,unnamed,unnamed,unnamed,unnamed,unnamed,unnamed,unnamed,unnamed,unnamed,unnamed,unnamed,unnamed	DLL1,IRX1,IRX2,IRX3,PKD1,POU3F3,WNT7B
GO Biological Process	GO:0044406	adhesion of symbiont to host	105	7.96216e-07	0.0102736	9.78436e-05	5.74911	2.26122	13	0.000448922	0.0025809	5637	0.495336	1	1	1.16734	2.56995	3	10	0.000629327	0.3	unnamed,unnamed,unnamed,unnamed,unnamed,unnamed,unnamed,unnamed,unnamed,unnamed,unnamed,unnamed,unnamed	CD81,GAS6,SCARB1
GO Biological Process	GO:0040029	regulation of gene expression, epigenetic	106	9.05056e-07	0.0116779	0.000110169	1.58138	79.0447	125	0.0156928	0.0248164	8305	0.78747	1	1	0.921994	63.9918	59	249	0.0123768	0.236948	unnamed,unnamed,unnamed,unnamed,unnamed,unnamed,unnamed,unnamed,unnamed,unnamed,unnamed,unnamed,unnamed,unnamed,unnamed,unnamed,unnamed,unnamed,unnamed,unnamed,unnamed,unnamed,unnamed,unnamed,unnamed,unnamed,unnamed,unnamed,unnamed,unnamed,unnamed,unnamed,unnamed,unnamed,unnamed,unnamed,unnamed,unnamed,unnamed,unnamed,unnamed,unnamed,unnamed,unnamed,unnamed,unnamed,unnamed,unnamed,unnamed,unnamed…	ADAR,AEBP2,AGO2,AJUBA,APOBEC1,ARID1B,ATAD2B,BAHD1,CD3EAP,CDYL,CHEK1,CREBZF,CTCFL,DICER1,DIRAS3,DNMT1,DNMT3B,GLMN,H2AFX,H2AFY,H2AFY2,H3F3A,H3F3B,HDAC4,HIST1H2AD,HIST1H3I,HIST1H4F,HIST2H3D,IFI16,IGF2,JARID2,KCNQ1,MORC1,MORF4L1,NRDE2,PADI2,PCGF3,PHF2,POLR1A,POLR2E,POLR2F,PUM1,RBBP4,RIF1,SMAD2,SMAD3,SMARCD1,SRRT,TAF1B,TERT,TFAP2C,TNP1,TNRC6C,TRIM27,TRIM71,WTIP,ZFP57,ZNF335,ZNRD1
GO Biological Process	GO:0015870	acetylcholine transport	107	9.732e-07	0.0125572	0.000117357	29.7292	0.168185	5	3.33898e-05	0.000992654	4772	0.447954	1	1	1.94556	0.51399	1	2	0.000209775	0.5	unnamed,unnamed,unnamed,unnamed,unnamed	SLC44A4
GO Biological Process	GO:0048210	Golgi vesicle fusion to target membrane	108	9.83533e-07	0.0126905	0.000117505	14.0329	0.498829	7	9.9033e-05	0.00138972	4772	0.447954	1	1	1.94556	0.51399	1	2	0.000209775	0.5	unnamed,unnamed,unnamed,unnamed,unnamed,unnamed,unnamed	NKD2
GO Biological Process	GO:0045055	regulated exocytosis	109	1.04631e-06	0.0135005	0.000123858	1.29881	262.548	341	0.0521239	0.067699	1393	0.0985079	1	0.912453	1.08563	175.014	190	681	0.0398573	0.279002	unnamed,unnamed,unnamed,unnamed,unnamed,unnamed,unnamed,unnamed,unnamed,unnamed,unnamed,unnamed,unnamed,unnamed,unnamed,unnamed,unnamed,unnamed,unnamed,unnamed,unnamed,unnamed,unnamed,unnamed,unnamed,unnamed,unnamed,unnamed,unnamed,unnamed,unnamed,unnamed,unnamed,unnamed,unnamed,unnamed,unnamed,unnamed,unnamed,unnamed,unnamed,unnamed,unnamed,unnamed,unnamed,unnamed,unnamed,unnamed,unnamed,unnamed…	A2M,ABCC4,ACTN1,ACTR2,ADAM8,AGA,AGPAT2,ALDH3B1,AMPD3,ANPEP,ANXA3,AP1M1,AP2A2,APLP2,APRT,ARSA,ARSB,ATAD3B,ATP11A,B4GALT1,BRI3,C3,CAB39,CANT1,CCL3,CD44,CD59,CD63,CDA,CDK13,CEACAM6,CFD,CHGA,CHI3L1,CHID1,CHIT1,CKAP4,CLEC3B,CLEC5A,CPLX1,CPPED1,CR1,CREG1,CRISPLD2,CSTB,CTSB,CTSH,CTSW,CTSZ,CYB5R3,CYFIP1,DMTN,DNAJC3,DNAJC5,DOC2B,DSP,DYNC1H1,DYNC1LI1,DYNLT1,EFCAB4B,ELANE,EPX,ERP44,F13A1,FAF2,FAM49B,FCAR,FC…
GO Biological Process	GO:0006906	vesicle fusion	110	1.05199e-06	0.0135738	0.000123398	1.7849	45.3807	81	0.00900946	0.016081	1008	0.0655608	1	0.839217	1.28367	24.9285	32	97	0.00671282	0.329897	unnamed,unnamed,unnamed,unnamed,unnamed,unnamed,unnamed,unnamed,unnamed,unnamed,unnamed,unnamed,unnamed,unnamed,unnamed,unnamed,unnamed,unnamed,unnamed,unnamed,unnamed,unnamed,unnamed,unnamed,unnamed,unnamed,unnamed,unnamed,unnamed,unnamed,unnamed,unnamed,unnamed,unnamed,unnamed,unnamed,unnamed,unnamed,unnamed,unnamed,unnamed,unnamed,unnamed,unnamed,unnamed,unnamed,unnamed,unnamed,unnamed,unnamed…	ANKFY1,CAV2,DOC2B,DYSF,EEA1,ENSG00000263620,GOSR1,NKD2,RAB20,RAB39A,SAMD9,SPG11,STX17,STX1A,STX2,STX6,STX8,SYT1,SYT13,SYT16,SYT3,SYT7,TAP1,TAP2,TAPBP,TMEM175,TSNARE1,VAMP2,VAMP3,VAMP5,VAV3,YKT6
GO Biological Process	GO:0043467	regulation of generation of precursor metabolites and energy	111	1.0634e-06	0.0137211	0.000123613	1.71483	53.6496	92	0.0106511	0.0182648	295	0.0102763	1	0.449474	1.3828	31.0964	43	121	0.00902035	0.355372	unnamed,unnamed,unnamed,unnamed,unnamed,unnamed,unnamed,unnamed,unnamed,unnamed,unnamed,unnamed,unnamed,unnamed,unnamed,unnamed,unnamed,unnamed,unnamed,unnamed,unnamed,unnamed,unnamed,unnamed,unnamed,unnamed,unnamed,unnamed,unnamed,unnamed,unnamed,unnamed,unnamed,unnamed,unnamed,unnamed,unnamed,unnamed,unnamed,unnamed,unnamed,unnamed,unnamed,unnamed,unnamed,unnamed,unnamed,unnamed,unnamed,unnamed…	AAAS,AKT1,BNIP3,C1orf177,CBFA2T3,DNAJC15,EPM2AIP1,FBP1,GAPDHS,GCGR,GCK,GLTSCR2,GSK3B,HDAC4,HTR2A,IGF2,INS,INSR,IRS1,IRS2,MYOG,NKX1-1,NOA1,NUP153,NUP160,NUP210,NUP43,NUP50,NUP98,NUPL1,OPRK1,POM121,PPARA,PPIF,PPP1CB,PPP1R3B,PRDM16,PRKAG2,PTH,RAE1,SEH1L,SLC25A33,UQCC2
GO Biological Process	GO:0098838	reduced folate transmembrane transport	112	1.14665e-06	0.0147952	0.0001321	18.7064	0.320746	6	6.3678e-05	0.00119118	2728	0.256995	1	1	3.89113	0.256995	1	1	0.000209775	1	unnamed,unnamed,unnamed,unnamed,unnamed,unnamed	SLC19A1
GO Biological Process	GO:0035915	pore formation in membrane of other organism	113	1.18435e-06	0.0152816	0.000135235	28.5515	0.175122	5	3.47672e-05	0.000992654	6274	0.589842	1	1	1.29704	0.770985	1	3	0.000209775	0.333333	unnamed,unnamed,unnamed,unnamed,unnamed	GSDMD
GO Biological Process	GO:0060294	cilium movement involved in cell motility	114	1.20547e-06	0.0155542	0.00013644	3.5381	5.93539	21	0.00117836	0.00416915	572	0.0281041	1	0.633964	2.09522	3.34093	7	13	0.00146843	0.538462	unnamed,unnamed,unnamed,unnamed,unnamed,unnamed,unnamed,unnamed,unnamed,unnamed,unnamed,unnamed,unnamed,unnamed,unnamed,unnamed,unnamed,unnamed,unnamed,unnamed,unnamed	C12orf55,GAS8,MIP,TEKT1,TEKT5,TTC40,TTLL1
GO Biological Process	GO:0009144	purine nucleoside triphosphate metabolic process	115	1.299e-06	0.016761	0.000145748	1.60327	71.7285	115	0.0142403	0.022831	8724	0.84903	1	1	0.895447	61.4218	55	239	0.0115376	0.230126	unnamed,unnamed,unnamed,unnamed,unnamed,unnamed,unnamed,unnamed,unnamed,unnamed,unnamed,unnamed,unnamed,unnamed,unnamed,unnamed,unnamed,unnamed,unnamed,unnamed,unnamed,unnamed,unnamed,unnamed,unnamed,unnamed,unnamed,unnamed,unnamed,unnamed,unnamed,unnamed,unnamed,unnamed,unnamed,unnamed,unnamed,unnamed,unnamed,unnamed,unnamed,unnamed,unnamed,unnamed,unnamed,unnamed,unnamed,unnamed,unnamed,unnamed…	AMPD3,ATP1A2,ATP1B1,ATP5B,ATP5I,ATP5S,ATP6V1B1,ATP6V1B2,BID,BPGM,COX10,COX7C,ENO1,ENO4,FAM20C,FXN,GALK1,GAPDH,GAPDHS,GCK,GPI,HK2,HSPA1A,HSPA1B,IMPDH1,LDHA,LDHC,MOCS1,MOCS3,MSH2,NADK,NDUFA10,NDUFA3,NDUFA4,NDUFA6,NDUFA8,NDUFB9,NDUFS1,NDUFS5,NDUFS6,NDUFS7,NDUFV1,NME3,NUDT1,OPA1,PFKL,PFKP,PGM2L1,PRKAG2,SDHA,SDHC,TCIRG1,UQCR11,UQCRFS1,VPS9D1
GO Biological Process	GO:0003029	detection of hypoxic conditions in blood by carotid body chemoreceptor signaling	116	1.54958e-06	0.0199942	0.000172364	17.747	0.338086	6	6.71204e-05	0.00119118	2728	0.256995	1	1	3.89113	0.256995	1	1	0.000209775	1	unnamed,unnamed,unnamed,unnamed,unnamed,unnamed	P2RX2
GO Biological Process	GO:0014894	response to denervation involved in regulation of muscle adaptation	117	1.57556e-06	0.0203295	0.000173756	3.61161	5.53769	20	0.0010994	0.00397062	2149	0.178989	1	1	1.72939	2.31296	4	9	0.000839102	0.444444	unnamed,unnamed,unnamed,unnamed,unnamed,unnamed,unnamed,unnamed,unnamed,unnamed,unnamed,unnamed,unnamed,unnamed,unnamed,unnamed,unnamed,unnamed,unnamed,unnamed	CASQ1,HDAC4,MTMR4,MYOG
GO Biological Process	GO:1903726	negative regulation of phospholipid metabolic process	118	1.63912e-06	0.0211496	0.000179234	4.36231	3.66778	16	0.000728168	0.00317649	1586	0.123676	1	1	1.94556	2.05596	4	8	0.000839102	0.5	unnamed,unnamed,unnamed,unnamed,unnamed,unnamed,unnamed,unnamed,unnamed,unnamed,unnamed,unnamed,unnamed,unnamed,unnamed,unnamed	DAB2IP,LPCAT1,PDGFA,SLC27A1
GO Biological Process	GO:0002768	immune response-regulating cell surface receptor signaling pathway	119	1.68889e-06	0.0217918	0.000183124	1.41693	137.622	195	0.0273222	0.0387135	479	0.0202608	1	0.545772	1.20294	81.4674	98	317	0.020558	0.309148	unnamed,unnamed,unnamed,unnamed,unnamed,unnamed,unnamed,unnamed,unnamed,unnamed,unnamed,unnamed,unnamed,unnamed,unnamed,unnamed,unnamed,unnamed,unnamed,unnamed,unnamed,unnamed,unnamed,unnamed,unnamed,unnamed,unnamed,unnamed,unnamed,unnamed,unnamed,unnamed,unnamed,unnamed,unnamed,unnamed,unnamed,unnamed,unnamed,unnamed,unnamed,unnamed,unnamed,unnamed,unnamed,unnamed,unnamed,unnamed,unnamed,unnamed…	ACTG1,ACTR2,ARPC2,BAG6,BAIAP2,BCAR1,BRK1,BTRC,CARD11,CD40,CR1,CR2,CREBBP,CRK,CYFIP1,CYFIP2,DOCK1,ENSG00000259680,FBXW11,FCGR1B,FCGR2A,FCGR3A,FER,FGR,FPR1,FPR2,FPR3,FYN,GAB2,GATA3,GRB2,HLA-DPA1,HLA-DPB1,HLA-DQA1,HLA-DQA2,HLA-DQB2,HLA-DRA,HLA-DRB1,HLA-DRB5,HLA-G,IGLL1,KIR2DL1,LAT,LAX1,LCP2,MAP2K4,MAPK10,MAPK9,MICB,MUC12,MUC17,MUC2,MUC20,MUC21,MUC4,MUC5AC,MUC5B,MUC6,MUCL1,MYO10,MYO1G,NFATC1,NFKBIA,P…
GO Biological Process	GO:0090174	organelle membrane fusion	120	1.74477e-06	0.0225127	0.000187606	1.76053	46.0087	81	0.00913416	0.016081	1369	0.0935856	1	0.882056	1.24516	25.6995	32	100	0.00671282	0.32	unnamed,unnamed,unnamed,unnamed,unnamed,unnamed,unnamed,unnamed,unnamed,unnamed,unnamed,unnamed,unnamed,unnamed,unnamed,unnamed,unnamed,unnamed,unnamed,unnamed,unnamed,unnamed,unnamed,unnamed,unnamed,unnamed,unnamed,unnamed,unnamed,unnamed,unnamed,unnamed,unnamed,unnamed,unnamed,unnamed,unnamed,unnamed,unnamed,unnamed,unnamed,unnamed,unnamed,unnamed,unnamed,unnamed,unnamed,unnamed,unnamed,unnamed…	ANKFY1,CAV2,DOC2B,DYSF,EEA1,ENSG00000263620,GOSR1,NKD2,RAB20,RAB39A,SAMD9,SPG11,STX17,STX1A,STX2,STX6,STX8,SYT1,SYT13,SYT16,SYT3,SYT7,TAP1,TAP2,TAPBP,TMEM175,TSNARE1,VAMP2,VAMP3,VAMP5,VAV3,YKT6
GO Biological Process	GO:0033235	positive regulation of protein sumoylation	121	1.7529e-06	0.0226177	0.000186923	3.45295	6.08175	21	0.00120742	0.00416915	6045	0.566302	1	1	1.06122	2.82694	3	11	0.000629327	0.272727	unnamed,unnamed,unnamed,unnamed,unnamed,unnamed,unnamed,unnamed,unnamed,unnamed,unnamed,unnamed,unnamed,unnamed,unnamed,unnamed,unnamed,unnamed,unnamed,unnamed,unnamed	HDAC4,TOLLIP,UBE2I
GO Biological Process	GO:0002366	leukocyte activation involved in immune response	122	1.86959e-06	0.0241233	0.000197732	1.32485	215.118	285	0.0427076	0.0565813	1522	0.113229	1	0.959915	1.0859	154.711	168	602	0.0352423	0.27907	unnamed,unnamed,unnamed,unnamed,unnamed,unnamed,unnamed,unnamed,unnamed,unnamed,unnamed,unnamed,unnamed,unnamed,unnamed,unnamed,unnamed,unnamed,unnamed,unnamed,unnamed,unnamed,unnamed,unnamed,unnamed,unnamed,unnamed,unnamed,unnamed,unnamed,unnamed,unnamed,unnamed,unnamed,unnamed,unnamed,unnamed,unnamed,unnamed,unnamed,unnamed,unnamed,unnamed,unnamed,unnamed,unnamed,unnamed,unnamed,unnamed,unnamed…	ACTR2,ADAM8,AGA,AGPAT2,ALDH3B1,AMPD3,ANPEP,ANXA3,AP1M1,AP2A2,APRT,ARSA,ARSB,ATAD3B,ATP11A,B4GALT1,BRI3,C3,CAB39,CANT1,CCL3,CD244,CD44,CD59,CD63,CD86,CDA,CDK13,CEACAM6,CFD,CHGA,CHI3L1,CHIT1,CKAP4,CLEC5A,CPPED1,CR1,CREG1,CRISPLD2,CSTB,CTSB,CTSH,CTSZ,CYB5R3,CYFIP1,DLL1,DNAJC3,DNAJC5,DSP,DYNC1H1,DYNC1LI1,DYNLT1,EFCAB4B,ELANE,EOMES,EPX,ERP44,EXO1,FAF2,FCAR,FCGR2A,FGR,FOXP1,FPR1,FPR2,FTL,FUCA2,GALNS,GA…
GO Biological Process	GO:0009205	purine ribonucleoside triphosphate metabolic process	123	1.97094e-06	0.0254311	0.000206757	1.60692	68.454	110	0.0135902	0.0218384	8489	0.822284	1	1	0.905693	59.6228	54	232	0.0113279	0.232759	unnamed,unnamed,unnamed,unnamed,unnamed,unnamed,unnamed,unnamed,unnamed,unnamed,unnamed,unnamed,unnamed,unnamed,unnamed,unnamed,unnamed,unnamed,unnamed,unnamed,unnamed,unnamed,unnamed,unnamed,unnamed,unnamed,unnamed,unnamed,unnamed,unnamed,unnamed,unnamed,unnamed,unnamed,unnamed,unnamed,unnamed,unnamed,unnamed,unnamed,unnamed,unnamed,unnamed,unnamed,unnamed,unnamed,unnamed,unnamed,unnamed,unnamed…	AMPD3,ATP1A2,ATP1B1,ATP5B,ATP5I,ATP5S,ATP6V1B1,ATP6V1B2,BID,BPGM,COX10,COX7C,ENO1,ENO4,FAM20C,FXN,GALK1,GAPDH,GAPDHS,GCK,GPI,HK2,HSPA1A,HSPA1B,IMPDH1,LDHA,LDHC,MOCS1,MOCS3,MSH2,NADK,NDUFA10,NDUFA3,NDUFA4,NDUFA6,NDUFA8,NDUFB9,NDUFS1,NDUFS5,NDUFS6,NDUFS7,NDUFV1,NME3,OPA1,PFKL,PFKP,PGM2L1,PRKAG2,SDHA,SDHC,TCIRG1,UQCR11,UQCRFS1,VPS9D1
GO Biological Process	GO:0070092	regulation of glucagon secretion	124	2.01849e-06	0.0260446	0.000210037	5.27634	2.46383	13	0.000489146	0.0025809	714	0.0413819	1	0.74783	2.59408	1.54197	4	6	0.000839102	0.666667	unnamed,unnamed,unnamed,unnamed,unnamed,unnamed,unnamed,unnamed,unnamed,unnamed,unnamed,unnamed,unnamed	CARTPT,CRH,LEP,SYT7
GO Biological Process	GO:1903901	negative regulation of viral life cycle	125	2.09995e-06	0.0270956	0.000216765	2.08748	23.9523	50	0.00475528	0.00992654	1432	0.104813	1	0.944415	1.25232	22.3586	28	87	0.00587371	0.321839	unnamed,unnamed,unnamed,unnamed,unnamed,unnamed,unnamed,unnamed,unnamed,unnamed,unnamed,unnamed,unnamed,unnamed,unnamed,unnamed,unnamed,unnamed,unnamed,unnamed,unnamed,unnamed,unnamed,unnamed,unnamed,unnamed,unnamed,unnamed,unnamed,unnamed,unnamed,unnamed,unnamed,unnamed,unnamed,unnamed,unnamed,unnamed,unnamed,unnamed,unnamed,unnamed,unnamed,unnamed,unnamed,unnamed,unnamed,unnamed,unnamed,unnamed	ADAR,CCL3,EIF2AK2,HMGA2,IFI16,IFIT5,IFITM3,ILF3,ISG20,MX1,OAS3,PARK2,PLSCR1,PML,PROX1,TARDBP,TNF,TRIM10,TRIM11,TRIM14,TRIM15,TRIM26,TRIM27,TRIM31,TRIM32,TRIM6,TRIM62,ZNF639
GO Biological Process	GO:0035933	glucocorticoid secretion	126	2.15464e-06	0.0278013	0.000220645	25.2344	0.198142	5	3.93374e-05	0.000992654	1021	0.0660361	1	0.834539	3.89113	0.51399	2	2	0.000419551	1	unnamed,unnamed,unnamed,unnamed,unnamed	ENSG00000198832,GHRL
GO Biological Process	GO:0014870	response to muscle inactivity	127	2.16893e-06	0.0279857	0.00022036	3.53428	5.65887	20	0.00112346	0.00397062	2628	0.240643	1	1	1.55645	2.56995	4	10	0.000839102	0.4	unnamed,unnamed,unnamed,unnamed,unnamed,unnamed,unnamed,unnamed,unnamed,unnamed,unnamed,unnamed,unnamed,unnamed,unnamed,unnamed,unnamed,unnamed,unnamed,unnamed	CASQ1,HDAC4,MTMR4,MYOG
GO Biological Process	GO:0002399	MHC class II protein complex assembly	128	2.22967e-06	0.0287695	0.000224762	12.3819	0.565339	7	0.000112237	0.00138972	205	0.00435805	1	0.274302	3.89113	1.02798	4	4	0.000839102	1	unnamed,unnamed,unnamed,unnamed,unnamed,unnamed,unnamed	HLA-DMA,HLA-DMB,HLA-DRA,HLA-DRB1
GO Biological Process	GO:0045605	negative regulation of epidermal cell differentiation	129	2.51368e-06	0.032434	0.000251426	2.66722	11.2477	30	0.00223301	0.00595593	940	0.061367	1	0.84236	1.94556	3.08394	6	12	0.00125865	0.5	unnamed,unnamed,unnamed,unnamed,unnamed,unnamed,unnamed,unnamed,unnamed,unnamed,unnamed,unnamed,unnamed,unnamed,unnamed,unnamed,unnamed,unnamed,unnamed,unnamed,unnamed,unnamed,unnamed,unnamed,unnamed,unnamed,unnamed,unnamed,unnamed,unnamed	DLL1,GRHL2,HES1,MSX2,NOTCH1,SRSF6
GO Biological Process	GO:0002396	MHC protein complex assembly	130	2.57971e-06	0.033286	0.000256046	12.1075	0.578156	7	0.000114782	0.00138972	434	0.0173131	1	0.514725	3.1129	1.28497	4	5	0.000839102	0.8	unnamed,unnamed,unnamed,unnamed,unnamed,unnamed,unnamed	HLA-DMA,HLA-DMB,HLA-DRA,HLA-DRB1
GO Biological Process	GO:0070734	histone H3-K27 methylation	131	2.70473e-06	0.0348991	0.000266405	4.75786	2.9425	14	0.000584177	0.00277943	3779	0.306092	1	1	1.41495	2.82694	4	11	0.000839102	0.363636	unnamed,unnamed,unnamed,unnamed,unnamed,unnamed,unnamed,unnamed,unnamed,unnamed,unnamed,unnamed,unnamed,unnamed	CHD5,EHMT1,EHMT2,EZH1
GO Biological Process	GO:1900142	negative regulation of oligodendrocyte apoptotic process	132	2.87018e-06	0.0370339	0.00028056	11.9102	0.587733	7	0.000116683	0.00138972	2728	0.256995	1	1	3.89113	0.256995	1	1	0.000209775	1	unnamed,unnamed,unnamed,unnamed,unnamed,unnamed,unnamed	GAS6
GO Biological Process	GO:2000533	negative regulation of renal albumin absorption	132	2.87018e-06	0.0370339	0.00028056	11.9102	0.587733	7	0.000116683	0.00138972	2728	0.256995	1	1	3.89113	0.256995	1	1	0.000209775	1	unnamed,unnamed,unnamed,unnamed,unnamed,unnamed,unnamed	GAS6
GO Biological Process	GO:0002698	negative regulation of immune effector process	134	2.88761e-06	0.0372588	0.000278051	1.75672	44.401	78	0.00881496	0.0154854	1789	0.147609	1	1	1.18895	27.7555	33	108	0.00692259	0.305556	unnamed,unnamed,unnamed,unnamed,unnamed,unnamed,unnamed,unnamed,unnamed,unnamed,unnamed,unnamed,unnamed,unnamed,unnamed,unnamed,unnamed,unnamed,unnamed,unnamed,unnamed,unnamed,unnamed,unnamed,unnamed,unnamed,unnamed,unnamed,unnamed,unnamed,unnamed,unnamed,unnamed,unnamed,unnamed,unnamed,unnamed,unnamed,unnamed,unnamed,unnamed,unnamed,unnamed,unnamed,unnamed,unnamed,unnamed,unnamed,unnamed,unnamed…	A2M,ABR,BCL6,BCR,C4BPB,CD46,CD59,CR1,CRK,DHX58,DUSP22,EIF2AK2,FER,FOXF1,FOXJ1,HLX,IL20RB,INS,LOXL3,MICB,NPLOC4,PPM1B,PTPN6,RPS19,SCRIB,SEC14L1,SERPINB9,SLAMF1,SMAD7,SPN,TBX21,TNF,TNFSF18
GO Biological Process	GO:0051154	negative regulation of striated muscle cell differentiation	135	2.96868e-06	0.0383049	0.00028374	2.17706	20.2107	44	0.00401245	0.00873536	4525	0.401011	1	1	1.12968	7.96685	9	31	0.00188798	0.290323	unnamed,unnamed,unnamed,unnamed,unnamed,unnamed,unnamed,unnamed,unnamed,unnamed,unnamed,unnamed,unnamed,unnamed,unnamed,unnamed,unnamed,unnamed,unnamed,unnamed,unnamed,unnamed,unnamed,unnamed,unnamed,unnamed,unnamed,unnamed,unnamed,unnamed,unnamed,unnamed,unnamed,unnamed,unnamed,unnamed,unnamed,unnamed,unnamed,unnamed,unnamed,unnamed,unnamed,unnamed	BHLHA15,CEACAM5,CTDP1,DLL1,HDAC4,MSX1,MYOCD,NKX2-5,NOTCH1
GO Biological Process	GO:0033238	regulation of cellular amine metabolic process	136	3.06174e-06	0.0395056	0.000290482	1.98142	27.7578	55	0.00551079	0.0109192	3325	0.258029	1	1	1.14738	20.0456	23	78	0.00482484	0.294872	unnamed,unnamed,unnamed,unnamed,unnamed,unnamed,unnamed,unnamed,unnamed,unnamed,unnamed,unnamed,unnamed,unnamed,unnamed,unnamed,unnamed,unnamed,unnamed,unnamed,unnamed,unnamed,unnamed,unnamed,unnamed,unnamed,unnamed,unnamed,unnamed,unnamed,unnamed,unnamed,unnamed,unnamed,unnamed,unnamed,unnamed,unnamed,unnamed,unnamed,unnamed,unnamed,unnamed,unnamed,unnamed,unnamed,unnamed,unnamed,unnamed,unnamed…	ABAT,ATCAY,ATP2B4,DRD1,DRD4,INS,ITGAM,ODC1,PARK2,PNKD,PSMA2,PSMA6,PSMB1,PSMB7,PSMB8,PSMB9,PSMC1,PSMD1,PSMD14,PSMD5,PSMD6,PSME3,SLC6A3
GO Biological Process	GO:0002684	positive regulation of immune system process	137	3.07358e-06	0.0396584	0.000289477	1.2295	385.524	474	0.0765384	0.0941036	194	0.00393525	1	0.261735	1.15163	229.239	264	892	0.0553807	0.295964	unnamed,unnamed,unnamed,unnamed,unnamed,unnamed,unnamed,unnamed,unnamed,unnamed,unnamed,unnamed,unnamed,unnamed,unnamed,unnamed,unnamed,unnamed,unnamed,unnamed,unnamed,unnamed,unnamed,unnamed,unnamed,unnamed,unnamed,unnamed,unnamed,unnamed,unnamed,unnamed,unnamed,unnamed,unnamed,unnamed,unnamed,unnamed,unnamed,unnamed,unnamed,unnamed,unnamed,unnamed,unnamed,unnamed,unnamed,unnamed,unnamed,unnamed…	ACTG1,ACTR2,ADAM8,ADORA2B,AIF1,AIM2,AKT1,ANKRD54,AP3B1,ARPC2,BAG6,BAIAP2,BCAR1,BCL6,BRK1,BTRC,C1QA,C1R,C1RL,C3,C4A,C4B,C4BPB,C8B,CAMK1D,CARD11,CCDC88B,CCL1,CCL3,CCR7,CD101,CD1D,CD2,CD244,CD40,CD46,CD5,CD59,CD6,CD80,CD81,CD83,CD86,CFD,COCH,COLEC11,COLEC12,CR1,CR2,CREBBP,CRK,CSF3,CTSB,CXCL12,CXCL14,CXCL17,CYFIP1,CYFIP2,DCSTAMP,DDX58,DHX58,DOCK1,DOCK8,EDN1,EDN2,EFNB2,ELANE,EMR2,ENSG00000113811,ENSG0…
GO Biological Process	GO:0009141	nucleoside triphosphate metabolic process	138	3.1886e-06	0.0411425	0.000298134	1.54573	79.574	123	0.0157979	0.0244193	8827	0.861551	1	1	0.893294	66.0477	59	257	0.0123768	0.229572	unnamed,unnamed,unnamed,unnamed,unnamed,unnamed,unnamed,unnamed,unnamed,unnamed,unnamed,unnamed,unnamed,unnamed,unnamed,unnamed,unnamed,unnamed,unnamed,unnamed,unnamed,unnamed,unnamed,unnamed,unnamed,unnamed,unnamed,unnamed,unnamed,unnamed,unnamed,unnamed,unnamed,unnamed,unnamed,unnamed,unnamed,unnamed,unnamed,unnamed,unnamed,unnamed,unnamed,unnamed,unnamed,unnamed,unnamed,unnamed,unnamed,unnamed…	AMPD3,ATP1A2,ATP1B1,ATP5B,ATP5I,ATP5S,ATP6V1B1,ATP6V1B2,BID,BPGM,COX10,COX7C,CTPS1,ENO1,ENO4,ENTPD3,FAM20C,FXN,GALK1,GAPDH,GAPDHS,GCK,GPI,HK2,HSPA1A,HSPA1B,IMPDH1,LDHA,LDHC,MOCS1,MOCS3,MSH2,NADK,NDUFA10,NDUFA3,NDUFA4,NDUFA6,NDUFA8,NDUFB9,NDUFS1,NDUFS5,NDUFS6,NDUFS7,NDUFV1,NME3,NUDT1,OPA1,PFKL,PFKP,PGM2L1,PRKAG2,SDHA,SDHC,TCIRG1,UCK2,UCKL1,UQCR11,UQCRFS1,VPS9D1
GO Biological Process	GO:1904902	ESCRT III complex assembly	139	3.22218e-06	0.0415757	0.000299106	9.39158	0.851827	8	0.000169114	0.00158825	2728	0.256995	1	1	3.89113	0.256995	1	1	0.000209775	1	unnamed,unnamed,unnamed,unnamed,unnamed,unnamed,unnamed,unnamed	CHMP6
GO Biological Process	GO:0009448	gamma-aminobutyric acid metabolic process	140	3.28669e-06	0.0424082	0.000302916	6.07313	1.81126	11	0.000359591	0.00218384	7295	0.695268	1	1	0.972782	1.02798	1	4	0.000209775	0.25	unnamed,unnamed,unnamed,unnamed,unnamed,unnamed,unnamed,unnamed,unnamed,unnamed,unnamed	ABAT
GO Biological Process	GO:0042376	phylloquinone catabolic process	141	3.31239e-06	0.0427397	0.000303119	15.5298	0.386355	6	7.67033e-05	0.00119118	403	0.0169657	1	0.543196	3.89113	0.770985	3	3	0.000629327	1	unnamed,unnamed,unnamed,unnamed,unnamed,unnamed	CBR3,CYP4F11,CYP4F2
GO Biological Process	GO:0007258	JUN phosphorylation	142	3.36415e-06	0.0434076	0.000305688	4.66666	3	14	0.000595593	0.00277943	854	0.0547885	1	0.827794	2.91834	1.02798	3	4	0.000629327	0.75	unnamed,unnamed,unnamed,unnamed,unnamed,unnamed,unnamed,unnamed,unnamed,unnamed,unnamed,unnamed,unnamed,unnamed	MAPK10,MAPK8IP1,MAPK9
GO Biological Process	GO:0002263	cell activation involved in immune response	143	3.51576e-06	0.0453638	0.000317229	1.31235	218.693	287	0.0434172	0.0569784	1386	0.097479	1	0.907483	1.09157	155.739	170	606	0.0356618	0.280528	unnamed,unnamed,unnamed,unnamed,unnamed,unnamed,unnamed,unnamed,unnamed,unnamed,unnamed,unnamed,unnamed,unnamed,unnamed,unnamed,unnamed,unnamed,unnamed,unnamed,unnamed,unnamed,unnamed,unnamed,unnamed,unnamed,unnamed,unnamed,unnamed,unnamed,unnamed,unnamed,unnamed,unnamed,unnamed,unnamed,unnamed,unnamed,unnamed,unnamed,unnamed,unnamed,unnamed,unnamed,unnamed,unnamed,unnamed,unnamed,unnamed,unnamed…	ACTR2,ADAM8,AGA,AGPAT2,ALDH3B1,AMPD3,ANPEP,ANXA3,AP1M1,AP2A2,APRT,ARSA,ARSB,ATAD3B,ATP11A,B4GALT1,BRI3,C3,C8orf4,CAB39,CANT1,CCL3,CD244,CD44,CD59,CD63,CD86,CDA,CDK13,CEACAM6,CFD,CHGA,CHI3L1,CHIT1,CKAP4,CLEC5A,CPPED1,CR1,CREG1,CRISPLD2,CSTB,CTSB,CTSH,CTSZ,CYB5R3,CYFIP1,DLL1,DNAJC3,DNAJC5,DSP,DYNC1H1,DYNC1LI1,DYNLT1,EFCAB4B,ELANE,EOMES,EPX,ERP44,EXO1,FAF2,FCAR,FCGR2A,FGR,FOXP1,FPR1,FPR2,FTL,FUCA2,G…
GO Biological Process	GO:0090119	vesicle-mediated cholesterol transport	144	3.56542e-06	0.0460046	0.000319476	9.2613	0.86381	8	0.000171493	0.00158825	1021	0.0660361	1	0.834539	3.89113	0.51399	2	2	0.000419551	1	unnamed,unnamed,unnamed,unnamed,unnamed,unnamed,unnamed,unnamed	CES1,SYT7
GO Biological Process	GO:0072364	regulation of cellular ketone metabolic process by regulation of transcription from RNA polymerase II promoter	145	3.606e-06	0.0465283	0.000320885	6.76067	1.47914	10	0.000293655	0.00198531	1021	0.0660361	1	0.834539	3.89113	0.51399	2	2	0.000419551	1	unnamed,unnamed,unnamed,unnamed,unnamed,unnamed,unnamed,unnamed,unnamed,unnamed	NCOR2,PPARA
GO Biological Process	GO:0006689	ganglioside catabolic process	146	3.67618e-06	0.0474337	0.000324889	9.22225	0.867468	8	0.000172219	0.00158825	5467	0.482602	1	1	1.29704	1.54197	2	6	0.000419551	0.333333	unnamed,unnamed,unnamed,unnamed,unnamed,unnamed,unnamed,unnamed	NEU1,NEU4
GO Biological Process	GO:0010916	negative regulation of very-low-density lipoprotein particle clearance	147	3.73176e-06	0.0481509	0.000327557	11.4374	0.612029	7	0.000121507	0.00138972	7295	0.695268	1	1	0.972782	1.02798	1	4	0.000209775	0.25	unnamed,unnamed,unnamed,unnamed,unnamed,unnamed,unnamed	LRPAP1
GO Biological Process	GO:0032981	mitochondrial respiratory chain complex I assembly	148	3.94731e-06	0.0509322	0.000344136	2.33258	15.8623	37	0.00314915	0.00734564	9403	0.934969	1	1	0.718362	16.7047	12	65	0.00251731	0.184615	unnamed,unnamed,unnamed,unnamed,unnamed,unnamed,unnamed,unnamed,unnamed,unnamed,unnamed,unnamed,unnamed,unnamed,unnamed,unnamed,unnamed,unnamed,unnamed,unnamed,unnamed,unnamed,unnamed,unnamed,unnamed,unnamed,unnamed,unnamed,unnamed,unnamed,unnamed,unnamed,unnamed,unnamed,unnamed,unnamed,unnamed	NDUFA10,NDUFA3,NDUFA6,NDUFA8,NDUFAF6,NDUFB9,NDUFS1,NDUFS5,NDUFS6,NDUFS7,NDUFV1,TIMMDC1
GO Biological Process	GO:0036179	osteoclast maturation	149	3.9692e-06	0.0512146	0.000343722	9.12499	0.876713	8	0.000174055	0.00158825	2728	0.256995	1	1	3.89113	0.256995	1	1	0.000209775	1	unnamed,unnamed,unnamed,unnamed,unnamed,unnamed,unnamed,unnamed	FAM20C
GO Biological Process	GO:0001913	T cell mediated cytotoxicity	150	4.02131e-06	0.051887	0.000345913	4.59307	3.04807	14	0.000605136	0.00277943	2198	0.180621	1	1	1.94556	1.54197	3	6	0.000629327	0.5	unnamed,unnamed,unnamed,unnamed,unnamed,unnamed,unnamed,unnamed,unnamed,unnamed,unnamed,unnamed,unnamed,unnamed	CTSH,EMP2,MICB
GO Biological Process	GO:0071514	genetic imprinting	151	4.04871e-06	0.0522405	0.000345963	2.83186	9.18123	26	0.00182276	0.0051618	2485	0.219172	1	1	1.35343	5.91089	8	23	0.0016782	0.347826	unnamed,unnamed,unnamed,unnamed,unnamed,unnamed,unnamed,unnamed,unnamed,unnamed,unnamed,unnamed,unnamed,unnamed,unnamed,unnamed,unnamed,unnamed,unnamed,unnamed,unnamed,unnamed,unnamed,unnamed,unnamed,unnamed	CDKN1C,CTCFL,DIRAS3,GNAS,IGF2,KCNQ1,PCGF3,ZFP57
GO Biological Process	GO:0042377	vitamin K catabolic process	152	4.45937e-06	0.0575393	0.000378548	21.7016	0.230398	5	4.5741e-05	0.000992654	1021	0.0660361	1	0.834539	3.89113	0.51399	2	2	0.000419551	1	unnamed,unnamed,unnamed,unnamed,unnamed	CYP4F11,CYP4F2
GO Biological Process	GO:0042361	menaquinone catabolic process	152	4.45937e-06	0.0575393	0.000378548	21.7016	0.230398	5	4.5741e-05	0.000992654	1021	0.0660361	1	0.834539	3.89113	0.51399	2	2	0.000419551	1	unnamed,unnamed,unnamed,unnamed,unnamed	CYP4F11,CYP4F2
GO Biological Process	GO:1901223	negative regulation of NIK/NF-kappaB signaling	154	4.49959e-06	0.0580582	0.000377001	5.87222	1.87323	11	0.000371893	0.00218384	7986	0.771442	1	1	0.778225	2.56995	2	10	0.000419551	0.2	unnamed,unnamed,unnamed,unnamed,unnamed,unnamed,unnamed,unnamed,unnamed,unnamed,unnamed	NLRP12,TRIM40
GO Biological Process	GO:0010544	negative regulation of platelet activation	155	4.56122e-06	0.0588534	0.0003797	2.88223	8.67385	25	0.00172203	0.00496327	5763	0.509031	1	1	1.08087	4.62591	5	18	0.00104888	0.277778	unnamed,unnamed,unnamed,unnamed,unnamed,unnamed,unnamed,unnamed,unnamed,unnamed,unnamed,unnamed,unnamed,unnamed,unnamed,unnamed,unnamed,unnamed,unnamed,unnamed,unnamed,unnamed,unnamed,unnamed,unnamed	ABAT,ALOX12,PDGFA,PDGFRA,PRKG1
GO Biological Process	GO:1902255	positive regulation of intrinsic apoptotic signaling pathway by p53 class mediator	156	4.64175e-06	0.0598926	0.000383927	7.53822	1.19392	9	0.000237029	0.00178678	4280	0.381942	1	1	1.55645	1.28497	2	5	0.000419551	0.4	unnamed,unnamed,unnamed,unnamed,unnamed,unnamed,unnamed,unnamed,unnamed	MSX1,RPS7
GO Biological Process	GO:0044801	single-organism membrane fusion	157	4.89418e-06	0.0631496	0.000402227	1.63931	57.3414	94	0.011384	0.0186619	2614	0.239829	1	1	1.11584	34.9513	39	136	0.00818125	0.286765	unnamed,unnamed,unnamed,unnamed,unnamed,unnamed,unnamed,unnamed,unnamed,unnamed,unnamed,unnamed,unnamed,unnamed,unnamed,unnamed,unnamed,unnamed,unnamed,unnamed,unnamed,unnamed,unnamed,unnamed,unnamed,unnamed,unnamed,unnamed,unnamed,unnamed,unnamed,unnamed,unnamed,unnamed,unnamed,unnamed,unnamed,unnamed,unnamed,unnamed,unnamed,unnamed,unnamed,unnamed,unnamed,unnamed,unnamed,unnamed,unnamed,unnamed…	ANKFY1,C1orf111,CAV2,DOC2B,DYSF,EEA1,ENSG00000263620,ERVW-1,FOLR4,GOSR1,NKD2,OPA1,PLD6,RAB20,RAB39A,ROPN1B,SAMD9,SPACA3,SPG11,STX17,STX1A,STX2,STX6,STX8,SYT1,SYT13,SYT16,SYT3,SYT7,TAP1,TAP2,TAPBP,TMEM175,TSNARE1,VAMP2,VAMP3,VAMP5,VAV3,YKT6
GO Biological Process	GO:0021555	midbrain-hindbrain boundary morphogenesis	158	4.93122e-06	0.0636275	0.000402706	4.51002	3.1042	14	0.000616279	0.00277943	854	0.0547885	1	0.827794	2.91834	1.02798	3	4	0.000629327	0.75	unnamed,unnamed,unnamed,unnamed,unnamed,unnamed,unnamed,unnamed,unnamed,unnamed,unnamed,unnamed,unnamed,unnamed	GBX2,HES1,KDM2B
GO Biological Process	GO:0033108	mitochondrial respiratory chain complex assembly	159	5.50236e-06	0.070997	0.000446522	2.02957	24.143	49	0.00479314	0.00972801	8481	0.820889	1	1	0.860144	24.4145	21	95	0.00440529	0.221053	unnamed,unnamed,unnamed,unnamed,unnamed,unnamed,unnamed,unnamed,unnamed,unnamed,unnamed,unnamed,unnamed,unnamed,unnamed,unnamed,unnamed,unnamed,unnamed,unnamed,unnamed,unnamed,unnamed,unnamed,unnamed,unnamed,unnamed,unnamed,unnamed,unnamed,unnamed,unnamed,unnamed,unnamed,unnamed,unnamed,unnamed,unnamed,unnamed,unnamed,unnamed,unnamed,unnamed,unnamed,unnamed,unnamed,unnamed,unnamed,unnamed	AARS2,COA3,COX19,COX20,NDUFA10,NDUFA3,NDUFA6,NDUFA8,NDUFAF6,NDUFB9,NDUFS1,NDUFS5,NDUFS6,NDUFS7,NDUFV1,SDHAF1,SLC25A33,TIMMDC1,TTC19,UQCC1,UQCC2
GO Biological Process	GO:2000506	negative regulation of energy homeostasis	160	5.91019e-06	0.0762592	0.00047662	20.4657	0.244311	5	4.85033e-05	0.000992654	1021	0.0660361	1	0.834539	3.89113	0.51399	2	2	0.000419551	1	unnamed,unnamed,unnamed,unnamed,unnamed	FLCN,GHRL
GO Biological Process	GO:1903575	cornified envelope assembly	161	6.16223e-06	0.0795113	0.000493859	10.5816	0.661529	7	0.000131334	0.00138972	1021	0.0660361	1	0.834539	3.89113	0.51399	2	2	0.000419551	1	unnamed,unnamed,unnamed,unnamed,unnamed,unnamed,unnamed	DMKN,STX2
GO Biological Process	GO:0045345	positive regulation of MHC class I biosynthetic process	162	6.29082e-06	0.0811705	0.000501053	6.33853	1.57765	10	0.000313213	0.00198531	714	0.0413819	1	0.74783	2.59408	1.54197	4	6	0.000839102	0.666667	unnamed,unnamed,unnamed,unnamed,unnamed,unnamed,unnamed,unnamed,unnamed,unnamed	HSPH1,NLRC5,NLRP12,PML
GO Biological Process	GO:0060710	chorio-allantoic fusion	163	6.78736e-06	0.0875773	0.000537284	2.81457	8.88234	25	0.00176342	0.00496327	1187	0.0771548	1	0.838693	2.2235	1.79896	4	7	0.000839102	0.571429	unnamed,unnamed,unnamed,unnamed,unnamed,unnamed,unnamed,unnamed,unnamed,unnamed,unnamed,unnamed,unnamed,unnamed,unnamed,unnamed,unnamed,unnamed,unnamed,unnamed,unnamed,unnamed,unnamed,unnamed,unnamed	BMP7,DNAJB6,WNT7B,ZFP36L1
GO Biological Process	GO:0042262	DNA protection	164	7.08527e-06	0.0914212	0.000557447	10.354	0.676066	7	0.00013422	0.00138972	1463	0.111002	1	0.978985	2.33468	1.28497	3	5	0.000629327	0.6	unnamed,unnamed,unnamed,unnamed,unnamed,unnamed,unnamed	CBS,GLRX2,NUDT1
GO Biological Process	GO:0045409	negative regulation of interleukin-6 biosynthetic process	165	7.20461e-06	0.0929611	0.000563401	5.58135	1.97085	11	0.000391275	0.00218384	434	0.0173131	1	0.514725	3.1129	1.28497	4	5	0.000839102	0.8	unnamed,unnamed,unnamed,unnamed,unnamed,unnamed,unnamed,unnamed,unnamed,unnamed,unnamed	FOXJ1,GHRL,GHSR,NLRP12
GO Biological Process	GO:2001046	positive regulation of integrin-mediated signaling pathway	166	7.24441e-06	0.0934746	0.0005631	8.39318	0.953155	8	0.000189231	0.00158825	230	0.00527864	1	0.296132	3.24261	1.54197	5	6	0.00104888	0.833333	unnamed,unnamed,unnamed,unnamed,unnamed,unnamed,unnamed,unnamed	CD63,DMTN,EMP2,LIMS2,LOXL3
GO Biological Process	GO:0097101	blood vessel endothelial cell fate specification	167	7.3559e-06	0.0949132	0.000568343	3.8647	4.14004	16	0.000821925	0.00317649	1906	0.164177	1	1	2.59408	0.770985	2	3	0.000419551	0.666667	unnamed,unnamed,unnamed,unnamed,unnamed,unnamed,unnamed,unnamed,unnamed,unnamed,unnamed,unnamed,unnamed,unnamed,unnamed,unnamed	DLL1,NRP1
GO Biological Process	GO:0060842	arterial endothelial cell differentiation	168	7.4744e-06	0.0964422	0.000574061	3.85963	4.14548	16	0.000823005	0.00317649	5467	0.482602	1	1	1.29704	1.54197	2	6	0.000419551	0.333333	unnamed,unnamed,unnamed,unnamed,unnamed,unnamed,unnamed,unnamed,unnamed,unnamed,unnamed,unnamed,unnamed,unnamed,unnamed,unnamed	DLL1,NOTCH1
GO Biological Process	GO:0071816	tail-anchored membrane protein insertion into ER membrane	169	7.57777e-06	0.097776	0.000578556	13.4126	0.447339	6	8.88105e-05	0.00119118	3459	0.273566	1	1	1.94556	1.02798	2	4	0.000419551	0.5	unnamed,unnamed,unnamed,unnamed,unnamed,unnamed	BAG6,GET4
GO Biological Process	GO:0048611	embryonic ectodermal digestive tract development	170	7.59533e-06	0.0980026	0.000576486	7.08304	1.27064	9	0.000252261	0.00178678	1021	0.0660361	1	0.834539	3.89113	0.51399	2	2	0.000419551	1	unnamed,unnamed,unnamed,unnamed,unnamed,unnamed,unnamed,unnamed,unnamed	FOXF1,VPS52
GO Biological Process	GO:0045933	positive regulation of muscle contraction	171	7.67835e-06	0.0990737	0.000579379	1.8924	30.1204	57	0.00597984	0.0113163	253	0.00654481	1	0.333785	1.69179	11.8218	20	46	0.00419551	0.434783	unnamed,unnamed,unnamed,unnamed,unnamed,unnamed,unnamed,unnamed,unnamed,unnamed,unnamed,unnamed,unnamed,unnamed,unnamed,unnamed,unnamed,unnamed,unnamed,unnamed,unnamed,unnamed,unnamed,unnamed,unnamed,unnamed,unnamed,unnamed,unnamed,unnamed,unnamed,unnamed,unnamed,unnamed,unnamed,unnamed,unnamed,unnamed,unnamed,unnamed,unnamed,unnamed,unnamed,unnamed,unnamed,unnamed,unnamed,unnamed,unnamed,unnamed…	ABAT,ADRA1B,CHGA,CTTN,EDN1,EDN2,ENO1,GHRL,GHSR,GPER1,KCNQ1,MYOCD,NMU,NOS1AP,NPPA,PROK2,PTGS2,SPHK1,TACR1,TRPM4
GO Biological Process	GO:0060669	embryonic placenta morphogenesis	172	7.81725e-06	0.100866	0.00058643	2.11247	20.3553	43	0.00404116	0.00853683	1437	0.105639	1	0.948542	1.49659	6.68187	10	26	0.00209776	0.384615	unnamed,unnamed,unnamed,unnamed,unnamed,unnamed,unnamed,unnamed,unnamed,unnamed,unnamed,unnamed,unnamed,unnamed,unnamed,unnamed,unnamed,unnamed,unnamed,unnamed,unnamed,unnamed,unnamed,unnamed,unnamed,unnamed,unnamed,unnamed,unnamed,unnamed,unnamed,unnamed,unnamed,unnamed,unnamed,unnamed,unnamed,unnamed,unnamed,unnamed,unnamed,unnamed,unnamed	BMP7,CDKN1C,DNAJB6,FGFR2,GRB2,GRHL2,IGF2,ST14,WNT7B,ZFP36L1
GO Biological Process	GO:0010677	negative regulation of cellular carbohydrate metabolic process	173	8.49975e-06	0.109672	0.000633944	2.25126	16.4353	37	0.00326291	0.00734564	4076	0.344981	1	1	1.15682	9.50881	11	37	0.00230753	0.297297	unnamed,unnamed,unnamed,unnamed,unnamed,unnamed,unnamed,unnamed,unnamed,unnamed,unnamed,unnamed,unnamed,unnamed,unnamed,unnamed,unnamed,unnamed,unnamed,unnamed,unnamed,unnamed,unnamed,unnamed,unnamed,unnamed,unnamed,unnamed,unnamed,unnamed,unnamed,unnamed,unnamed,unnamed,unnamed,unnamed,unnamed	CBFA2T3,FBP1,GCK,GSK3B,HDAC4,INS,MAEA,MYOG,PARK2,PPARA,SIK1
GO Biological Process	GO:0040010	positive regulation of growth rate	174	8.60396e-06	0.111017	0.000638028	32.5507	0.122885	4	2.43965e-05	0.000794124	2728	0.256995	1	1	3.89113	0.256995	1	1	0.000209775	1	unnamed,unnamed,unnamed,unnamed	GHRL
GO Biological Process	GO:1904346	positive regulation of gastric mucosal blood circulation	174	8.60396e-06	0.111017	0.000638028	32.5507	0.122885	4	2.43965e-05	0.000794124	2728	0.256995	1	1	3.89113	0.256995	1	1	0.000209775	1	unnamed,unnamed,unnamed,unnamed	GHRL
GO Biological Process	GO:0043400	cortisol secretion	174	8.60396e-06	0.111017	0.000638028	32.5507	0.122885	4	2.43965e-05	0.000794124	2728	0.256995	1	1	3.89113	0.256995	1	1	0.000209775	1	unnamed,unnamed,unnamed,unnamed	GHRL
GO Biological Process	GO:0002429	immune response-activating cell surface receptor signaling pathway	177	8.70716e-06	0.112348	0.000634737	1.41971	116.925	166	0.0232132	0.0329561	566	0.0273807	1	0.624192	1.20147	73.2436	88	285	0.0184603	0.308772	unnamed,unnamed,unnamed,unnamed,unnamed,unnamed,unnamed,unnamed,unnamed,unnamed,unnamed,unnamed,unnamed,unnamed,unnamed,unnamed,unnamed,unnamed,unnamed,unnamed,unnamed,unnamed,unnamed,unnamed,unnamed,unnamed,unnamed,unnamed,unnamed,unnamed,unnamed,unnamed,unnamed,unnamed,unnamed,unnamed,unnamed,unnamed,unnamed,unnamed,unnamed,unnamed,unnamed,unnamed,unnamed,unnamed,unnamed,unnamed,unnamed,unnamed…	ACTG1,ACTR2,ARPC2,BAG6,BAIAP2,BCAR1,BRK1,BTRC,CARD11,CR1,CR2,CREBBP,CRK,CYFIP1,CYFIP2,DOCK1,ENSG00000259680,FBXW11,FCGR2A,FCGR3A,FGR,FPR1,FPR2,FPR3,FYN,GATA3,GRB2,HLA-DPA1,HLA-DPB1,HLA-DQA1,HLA-DQA2,HLA-DQB2,HLA-DRA,HLA-DRB1,HLA-DRB5,IGLL1,LAT,LAX1,LCP2,MICB,MUC12,MUC17,MUC2,MUC20,MUC21,MUC4,MUC5AC,MUC5B,MUC6,MUCL1,MYO10,MYO1G,NFKBIA,PDE4D,PIK3R1,PLCG2,PLEKHA1,PRKACB,PRKCB,PRKCQ,PSMA2,PSMA6,PSMB1…
GO Biological Process	GO:0070474	positive regulation of uterine smooth muscle contraction	178	8.97526e-06	0.115808	0.000650606	3.61898	4.69745	17	0.000932589	0.00337502	3975	0.338948	1	1	1.45917	2.05596	3	8	0.000629327	0.375	unnamed,unnamed,unnamed,unnamed,unnamed,unnamed,unnamed,unnamed,unnamed,unnamed,unnamed,unnamed,unnamed,unnamed,unnamed,unnamed,unnamed	ABAT,GPER1,TACR1
GO Biological Process	GO:0002274	myeloid leukocyte activation	179	1.01218e-05	0.130602	0.000729618	1.31293	197.268	259	0.0391638	0.0514195	971	0.0641477	1	0.852418	1.11175	143.917	160	560	0.0335641	0.285714	unnamed,unnamed,unnamed,unnamed,unnamed,unnamed,unnamed,unnamed,unnamed,unnamed,unnamed,unnamed,unnamed,unnamed,unnamed,unnamed,unnamed,unnamed,unnamed,unnamed,unnamed,unnamed,unnamed,unnamed,unnamed,unnamed,unnamed,unnamed,unnamed,unnamed,unnamed,unnamed,unnamed,unnamed,unnamed,unnamed,unnamed,unnamed,unnamed,unnamed,unnamed,unnamed,unnamed,unnamed,unnamed,unnamed,unnamed,unnamed,unnamed,unnamed…	ACTR2,ADAM8,AGA,AGPAT2,AIF1,ALDH3B1,AMPD3,ANPEP,ANXA3,AP1M1,AP2A2,APRT,ARSA,ARSB,ATAD3B,ATP11A,B4GALT1,BRI3,C3,CAB39,CANT1,CCL3,CD244,CD44,CD59,CD63,CD86,CDA,CDK13,CEACAM6,CFD,CHGA,CHI3L1,CHIT1,CKAP4,CLEC5A,CPPED1,CR1,CREG1,CRISPLD2,CSTB,CTSB,CTSH,CTSZ,CYB5R3,CYFIP1,DCSTAMP,DNAJC3,DNAJC5,DSP,DYNC1H1,DYNC1LI1,DYNLT1,EDN2,EFCAB4B,ELANE,EPX,ERP44,FAF2,FCAR,FCGR2A,FGR,FOXP1,FPR1,FPR2,FTL,FUCA2,GALNS,…
GO Biological Process	GO:0006306	DNA methylation	180	1.05659e-05	0.136331	0.000757397	2.06556	21.3017	44	0.00422905	0.00873536	2405	0.206505	1	1	1.24185	12.0788	15	47	0.00314663	0.319149	unnamed,unnamed,unnamed,unnamed,unnamed,unnamed,unnamed,unnamed,unnamed,unnamed,unnamed,unnamed,unnamed,unnamed,unnamed,unnamed,unnamed,unnamed,unnamed,unnamed,unnamed,unnamed,unnamed,unnamed,unnamed,unnamed,unnamed,unnamed,unnamed,unnamed,unnamed,unnamed,unnamed,unnamed,unnamed,unnamed,unnamed,unnamed,unnamed,unnamed,unnamed,unnamed,unnamed,unnamed	CTCFL,DNMT1,DNMT3B,EHMT1,EHMT2,GNAS,KMT2E,MGMT,MORC1,MOV10L1,MTA2,PIWIL2,PLD6,TET3,ZFP57
GO Biological Process	GO:0042267	natural killer cell mediated cytotoxicity	181	1.08145e-05	0.13954	0.00077094	3.74372	4.27383	16	0.000848487	0.00317649	6746	0.608593	1	1	0.972782	6.16788	6	24	0.00125865	0.25	unnamed,unnamed,unnamed,unnamed,unnamed,unnamed,unnamed,unnamed,unnamed,unnamed,unnamed,unnamed,unnamed,unnamed,unnamed,unnamed	GZMB,MICB,PTPN6,RAET1L,TUBB,ULBP3
GO Biological Process	GO:0002508	central tolerance induction	182	1.11444e-05	0.143796	0.000790089	17.9245	0.278948	5	5.53798e-05	0.000992654	1021	0.0660361	1	0.834539	3.89113	0.51399	2	2	0.000419551	1	unnamed,unnamed,unnamed,unnamed,unnamed	AIRE,FOXJ1
GO Biological Process	GO:0051958	methotrexate transport	183	1.17186e-05	0.151206	0.00082626	12.409	0.483521	6	9.59939e-05	0.00119118	4772	0.447954	1	1	1.94556	0.51399	1	2	0.000209775	0.5	unnamed,unnamed,unnamed,unnamed,unnamed,unnamed	SLC19A1
GO Biological Process	GO:0015770	sucrose transport	184	1.22864e-05	0.158532	0.000861585	9.49932	0.736895	7	0.000146296	0.00138972	6274	0.589842	1	1	1.29704	0.770985	1	3	0.000209775	0.333333	unnamed,unnamed,unnamed,unnamed,unnamed,unnamed,unnamed	SLC45A4
GO Biological Process	GO:0035082	axoneme assembly	185	1.31886e-05	0.170173	0.000919853	2.02764	22.1933	45	0.00440605	0.00893389	2473	0.214708	1	1	1.20759	14.9057	18	58	0.00377596	0.310345	unnamed,unnamed,unnamed,unnamed,unnamed,unnamed,unnamed,unnamed,unnamed,unnamed,unnamed,unnamed,unnamed,unnamed,unnamed,unnamed,unnamed,unnamed,unnamed,unnamed,unnamed,unnamed,unnamed,unnamed,unnamed,unnamed,unnamed,unnamed,unnamed,unnamed,unnamed,unnamed,unnamed,unnamed,unnamed,unnamed,unnamed,unnamed,unnamed,unnamed,unnamed,unnamed,unnamed,unnamed,unnamed	BBS2,C1orf222,CCDC42B,DNAH5,DNAI2,DNAL1,DRC1,GAS8,HEATR2,LRRC6,NEURL1,RP1L1,RSPH1,SPAG1,SPAG17,TPGS1,TTC40,TTLL1
GO Biological Process	GO:0035773	insulin secretion involved in cellular response to glucose stimulus	186	1.32607e-05	0.171103	0.000919906	3.50845	4.84544	17	0.00096197	0.00337502	3326	0.258221	1	1	1.66763	1.79896	3	7	0.000629327	0.428571	unnamed,unnamed,unnamed,unnamed,unnamed,unnamed,unnamed,unnamed,unnamed,unnamed,unnamed,unnamed,unnamed,unnamed,unnamed,unnamed,unnamed	ENSG00000198843,PTPRN2,RAB11FIP2
GO Biological Process	GO:0097241	hematopoietic stem cell migration to bone marrow	187	1.3437e-05	0.173378	0.000927154	9.36652	0.747343	7	0.000148371	0.00138972	4772	0.447954	1	1	1.94556	0.51399	1	2	0.000209775	0.5	unnamed,unnamed,unnamed,unnamed,unnamed,unnamed,unnamed	GAS6
GO Biological Process	GO:0044728	DNA methylation or demethylation	188	1.39846e-05	0.180444	0.000959807	1.9273	26.4619	51	0.0052535	0.0101251	2556	0.224426	1	1	1.19244	15.9337	19	62	0.00398573	0.306452	unnamed,unnamed,unnamed,unnamed,unnamed,unnamed,unnamed,unnamed,unnamed,unnamed,unnamed,unnamed,unnamed,unnamed,unnamed,unnamed,unnamed,unnamed,unnamed,unnamed,unnamed,unnamed,unnamed,unnamed,unnamed,unnamed,unnamed,unnamed,unnamed,unnamed,unnamed,unnamed,unnamed,unnamed,unnamed,unnamed,unnamed,unnamed,unnamed,unnamed,unnamed,unnamed,unnamed,unnamed,unnamed,unnamed,unnamed,unnamed,unnamed,unnamed…	ALKBH2,ALKBH3,APOBEC1,CTCFL,DNMT1,DNMT3B,EHMT1,EHMT2,GNAS,KMT2E,MGMT,MORC1,MOV10L1,MTA2,PIWIL2,PLD6,TET2,TET3,ZFP57
GO Biological Process	GO:0070472	regulation of uterine smooth muscle contraction	189	1.41024e-05	0.181963	0.000962766	3.21535	5.90916	19	0.00117315	0.00377209	2149	0.178989	1	1	1.72939	2.31296	4	9	0.000839102	0.444444	unnamed,unnamed,unnamed,unnamed,unnamed,unnamed,unnamed,unnamed,unnamed,unnamed,unnamed,unnamed,unnamed,unnamed,unnamed,unnamed,unnamed,unnamed,unnamed	ABAT,ADRA2C,GPER1,TACR1
GO Biological Process	GO:0045912	negative regulation of carbohydrate metabolic process	190	1.44138e-05	0.185981	0.000978849	2.19575	16.8507	37	0.00334539	0.00734564	5378	0.456612	1	1	1.07006	10.2798	11	40	0.00230753	0.275	unnamed,unnamed,unnamed,unnamed,unnamed,unnamed,unnamed,unnamed,unnamed,unnamed,unnamed,unnamed,unnamed,unnamed,unnamed,unnamed,unnamed,unnamed,unnamed,unnamed,unnamed,unnamed,unnamed,unnamed,unnamed,unnamed,unnamed,unnamed,unnamed,unnamed,unnamed,unnamed,unnamed,unnamed,unnamed,unnamed,unnamed	CBFA2T3,FBP1,GCK,GSK3B,HDAC4,INS,MAEA,MYOG,PARK2,PPARA,SIK1
GO Biological Process	GO:0031295	T cell costimulation	191	1.44165e-05	0.186016	0.000973908	1.9541	25.0755	49	0.00497826	0.00972801	293	0.0100257	1	0.441505	1.53287	16.9617	26	66	0.00545416	0.393939	unnamed,unnamed,unnamed,unnamed,unnamed,unnamed,unnamed,unnamed,unnamed,unnamed,unnamed,unnamed,unnamed,unnamed,unnamed,unnamed,unnamed,unnamed,unnamed,unnamed,unnamed,unnamed,unnamed,unnamed,unnamed,unnamed,unnamed,unnamed,unnamed,unnamed,unnamed,unnamed,unnamed,unnamed,unnamed,unnamed,unnamed,unnamed,unnamed,unnamed,unnamed,unnamed,unnamed,unnamed,unnamed,unnamed,unnamed,unnamed,unnamed	AKT1,CARD11,CD5,CD80,CD86,EFNB2,FYN,GRB2,HHLA2,HLA-DPA1,HLA-DPB1,HLA-DQA1,HLA-DQA2,HLA-DQB2,HLA-DRA,HLA-DRB1,HLA-DRB5,ICOSLG,KIRREL,LGALS1,MAP3K8,PDCD1,PIK3R1,PTPN6,SPN,YES1
GO Biological Process	GO:0002587	negative regulation of antigen processing and presentation of peptide antigen via MHC class II	192	1.48313e-05	0.191369	0.000996712	16.8804	0.296201	5	5.88051e-05	0.000992654	1021	0.0660361	1	0.834539	3.89113	0.51399	2	2	0.000419551	1	unnamed,unnamed,unnamed,unnamed,unnamed	HLA-DOA,HLA-DOB
GO Biological Process	GO:2001235	positive regulation of apoptotic signaling pathway	193	1.54738e-05	0.199658	0.0010345	1.52996	71.8971	110	0.0142738	0.0218384	188	0.00373236	1	0.256163	1.36413	44.7171	61	174	0.0127963	0.350575	unnamed,unnamed,unnamed,unnamed,unnamed,unnamed,unnamed,unnamed,unnamed,unnamed,unnamed,unnamed,unnamed,unnamed,unnamed,unnamed,unnamed,unnamed,unnamed,unnamed,unnamed,unnamed,unnamed,unnamed,unnamed,unnamed,unnamed,unnamed,unnamed,unnamed,unnamed,unnamed,unnamed,unnamed,unnamed,unnamed,unnamed,unnamed,unnamed,unnamed,unnamed,unnamed,unnamed,unnamed,unnamed,unnamed,unnamed,unnamed,unnamed,unnamed…	ATF3,BCL2L11,BID,BIK,BMF,BMPR1B,BNIP3,BOK,CIDEB,CRADD,CTNNA1,CTSH,DAB2IP,DDIT3,DFNA5,FAS,FASLG,FBXW7,GPER1,GSK3B,GZMB,HRK,IL20RA,INHBB,ITM2C,JAK2,MAPK9,MCL1,MMP9,MSX1,NACC2,NCK2,NFATC4,NKX3-1,PDCD5,PDIA3,PIDD,PLAUR,PML,PPIF,PPP1R13B,RET,RIPK1,RPS3,RPS7,SEPT4,SFN,SFRP1,SMAD3,TFDP1,TFDP2,THBS1,TIMP3,TP53INP1,TP73,TRAF2,TRIM39,WWOX,YWHAE,YWHAZ,ZSWIM2
GO Biological Process	GO:0006119	oxidative phosphorylation	194	1.56217e-05	0.201567	0.001039	1.87968	28.7282	54	0.00570344	0.0107207	9391	0.933164	1	1	0.77052	25.9565	20	101	0.00419551	0.19802	unnamed,unnamed,unnamed,unnamed,unnamed,unnamed,unnamed,unnamed,unnamed,unnamed,unnamed,unnamed,unnamed,unnamed,unnamed,unnamed,unnamed,unnamed,unnamed,unnamed,unnamed,unnamed,unnamed,unnamed,unnamed,unnamed,unnamed,unnamed,unnamed,unnamed,unnamed,unnamed,unnamed,unnamed,unnamed,unnamed,unnamed,unnamed,unnamed,unnamed,unnamed,unnamed,unnamed,unnamed,unnamed,unnamed,unnamed,unnamed,unnamed,unnamed…	BID,COX10,COX7C,FXN,MSH2,NDUFA10,NDUFA3,NDUFA4,NDUFA6,NDUFA8,NDUFB9,NDUFS1,NDUFS5,NDUFS6,NDUFS7,NDUFV1,SDHA,SDHC,UQCR11,UQCRFS1
GO Biological Process	GO:0007044	cell-substrate junction assembly	195	1.57664e-05	0.203434	0.00104325	2.09067	19.611	41	0.00389338	0.00813977	6029	0.564442	1	1	0.997725	10.0228	10	39	0.00209776	0.25641	unnamed,unnamed,unnamed,unnamed,unnamed,unnamed,unnamed,unnamed,unnamed,unnamed,unnamed,unnamed,unnamed,unnamed,unnamed,unnamed,unnamed,unnamed,unnamed,unnamed,unnamed,unnamed,unnamed,unnamed,unnamed,unnamed,unnamed,unnamed,unnamed,unnamed,unnamed,unnamed,unnamed,unnamed,unnamed,unnamed,unnamed,unnamed,unnamed,unnamed,unnamed	ACTN1,AJUBA,ARHGEF7,CTTN,DLC1,ITGB4,LAMA5,PLEC,RCC2,TNS1
GO Biological Process	GO:0045343	regulation of MHC class I biosynthetic process	196	1.60782e-05	0.207457	0.00105846	5.67657	1.76163	10	0.000349737	0.00198531	1187	0.0771548	1	0.838693	2.2235	1.79896	4	7	0.000839102	0.571429	unnamed,unnamed,unnamed,unnamed,unnamed,unnamed,unnamed,unnamed,unnamed,unnamed	HSPH1,NLRC5,NLRP12,PML
GO Biological Process	GO:0000389	mRNA 3'-splice site recognition	197	1.63814e-05	0.211369	0.00107294	11.6856	0.513451	6	0.000101936	0.00119118	5467	0.482602	1	1	1.29704	1.54197	2	6	0.000419551	0.333333	unnamed,unnamed,unnamed,unnamed,unnamed,unnamed	SF3A1,SF3A3
GO Biological Process	GO:0042775	mitochondrial ATP synthesis coupled electron transport	198	1.64812e-05	0.212657	0.00107403	1.91495	26.6326	51	0.00528739	0.0101251	9390	0.932689	1	1	0.761307	23.6435	18	92	0.00377596	0.195652	unnamed,unnamed,unnamed,unnamed,unnamed,unnamed,unnamed,unnamed,unnamed,unnamed,unnamed,unnamed,unnamed,unnamed,unnamed,unnamed,unnamed,unnamed,unnamed,unnamed,unnamed,unnamed,unnamed,unnamed,unnamed,unnamed,unnamed,unnamed,unnamed,unnamed,unnamed,unnamed,unnamed,unnamed,unnamed,unnamed,unnamed,unnamed,unnamed,unnamed,unnamed,unnamed,unnamed,unnamed,unnamed,unnamed,unnamed,unnamed,unnamed,unnamed…	BID,COX10,COX7C,NDUFA10,NDUFA3,NDUFA4,NDUFA6,NDUFA8,NDUFB9,NDUFS1,NDUFS5,NDUFS6,NDUFS7,NDUFV1,SDHA,SDHC,UQCR11,UQCRFS1
GO Biological Process	GO:0032897	negative regulation of viral transcription	199	1.81259e-05	0.233878	0.00117527	2.71495	8.83993	24	0.001755	0.00476474	545	0.0259666	1	0.614764	1.78343	6.16788	11	24	0.00230753	0.458333	unnamed,unnamed,unnamed,unnamed,unnamed,unnamed,unnamed,unnamed,unnamed,unnamed,unnamed,unnamed,unnamed,unnamed,unnamed,unnamed,unnamed,unnamed,unnamed,unnamed,unnamed,unnamed,unnamed,unnamed	CCL3,HMGA2,IFITM3,TARDBP,TRIM11,TRIM14,TRIM27,TRIM31,TRIM32,TRIM62,ZNF639
GO Biological Process	GO:0002767	immune response-inhibiting cell surface receptor signaling pathway	200	1.81607e-05	0.234327	0.00117164	6.33482	1.42072	9	0.000282057	0.00178678	5467	0.482602	1	1	1.29704	1.54197	2	6	0.000419551	0.333333	unnamed,unnamed,unnamed,unnamed,unnamed,unnamed,unnamed,unnamed,unnamed	HLA-G,KIR2DL1
GO Biological Process	GO:0002228	natural killer cell mediated immunity	201	1.84197e-05	0.23767	0.00118244	3.5808	4.46827	16	0.00088709	0.00317649	7273	0.692223	1	1	0.897952	6.68187	6	26	0.00125865	0.230769	unnamed,unnamed,unnamed,unnamed,unnamed,unnamed,unnamed,unnamed,unnamed,unnamed,unnamed,unnamed,unnamed,unnamed,unnamed,unnamed	GZMB,MICB,PTPN6,RAET1L,TUBB,ULBP3
GO Biological Process	GO:0033595	response to genistein	202	1.84794e-05	0.238439	0.00118039	11.4351	0.524701	6	0.000104169	0.00119118	4772	0.447954	1	1	1.94556	0.51399	1	2	0.000209775	0.5	unnamed,unnamed,unnamed,unnamed,unnamed,unnamed	F7
GO Biological Process	GO:0021782	glial cell development	203	1.86152e-05	0.240192	0.00118321	1.63445	50.7816	83	0.0100817	0.0164781	662	0.0366135	1	0.713632	1.35737	22.1016	30	86	0.00629327	0.348837	unnamed,unnamed,unnamed,unnamed,unnamed,unnamed,unnamed,unnamed,unnamed,unnamed,unnamed,unnamed,unnamed,unnamed,unnamed,unnamed,unnamed,unnamed,unnamed,unnamed,unnamed,unnamed,unnamed,unnamed,unnamed,unnamed,unnamed,unnamed,unnamed,unnamed,unnamed,unnamed,unnamed,unnamed,unnamed,unnamed,unnamed,unnamed,unnamed,unnamed,unnamed,unnamed,unnamed,unnamed,unnamed,unnamed,unnamed,unnamed,unnamed,unnamed…	AKT1,ARHGEF10,CDK6,CNTN2,CNTNAP1,DICER1,DLL1,DRD1,EIF2B3,ERCC2,GPR126,GSTP1,ID4,LRP1,MAG,MAPT,MXRA8,MYRF,NCMAP,NDRG1,NKX6-2,POU3F1,PRDM8,ROR2,SH3TC2,SHH,SKI,SOX4,TENM4,WASF3
GO Biological Process	GO:0048505	regulation of timing of cell differentiation	204	1.86436e-05	0.240559	0.00117921	2.71009	8.85581	24	0.00175815	0.00476474	6850	0.630749	1	1	0.972782	3.08394	3	12	0.000629327	0.25	unnamed,unnamed,unnamed,unnamed,unnamed,unnamed,unnamed,unnamed,unnamed,unnamed,unnamed,unnamed,unnamed,unnamed,unnamed,unnamed,unnamed,unnamed,unnamed,unnamed,unnamed,unnamed,unnamed,unnamed	DLL1,HES1,NOTCH1
GO Biological Process	GO:2000532	regulation of renal albumin absorption	205	1.88035e-05	0.242621	0.00118352	8.88278	0.788042	7	0.000156451	0.00138972	4772	0.447954	1	1	1.94556	0.51399	1	2	0.000209775	0.5	unnamed,unnamed,unnamed,unnamed,unnamed,unnamed,unnamed	GAS6
GO Biological Process	GO:1903792	negative regulation of anion transport	206	1.91975e-05	0.247705	0.00120245	2.11652	18.4265	39	0.00365823	0.0077427	286	0.00904948	1	0.408271	1.94556	6.16788	12	24	0.00251731	0.5	unnamed,unnamed,unnamed,unnamed,unnamed,unnamed,unnamed,unnamed,unnamed,unnamed,unnamed,unnamed,unnamed,unnamed,unnamed,unnamed,unnamed,unnamed,unnamed,unnamed,unnamed,unnamed,unnamed,unnamed,unnamed,unnamed,unnamed,unnamed,unnamed,unnamed,unnamed,unnamed,unnamed,unnamed,unnamed,unnamed,unnamed,unnamed,unnamed	ABAT,ADORA1,AKT1,ANO9,CYP4F2,GOPC,IRS2,LEP,OSR1,PRKG2,THBS1,TRH
GO Biological Process	GO:0072061	inner medullary collecting duct development	207	1.97245e-05	0.254506	0.0012295	5.54021	1.80499	10	0.000358345	0.00198531	1906	0.164177	1	1	2.59408	0.770985	2	3	0.000419551	0.666667	unnamed,unnamed,unnamed,unnamed,unnamed,unnamed,unnamed,unnamed,unnamed,unnamed	DACT2,WNT7B
GO Biological Process	GO:0031581	hemidesmosome assembly	208	1.99269e-05	0.257117	0.00123614	3.97083	3.52571	14	0.000699962	0.00277943	8394	0.817028	1	1	0.707477	2.82694	2	11	0.000419551	0.181818	unnamed,unnamed,unnamed,unnamed,unnamed,unnamed,unnamed,unnamed,unnamed,unnamed,unnamed,unnamed,unnamed,unnamed	ITGB4,PLEC
GO Biological Process	GO:0009123	nucleoside monophosphate metabolic process	209	2.05205e-05	0.264775	0.00126687	1.45995	90.4139	132	0.0179499	0.0262061	6247	0.573541	1	1	0.987087	69.9026	69	272	0.0144745	0.253677	unnamed,unnamed,unnamed,unnamed,unnamed,unnamed,unnamed,unnamed,unnamed,unnamed,unnamed,unnamed,unnamed,unnamed,unnamed,unnamed,unnamed,unnamed,unnamed,unnamed,unnamed,unnamed,unnamed,unnamed,unnamed,unnamed,unnamed,unnamed,unnamed,unnamed,unnamed,unnamed,unnamed,unnamed,unnamed,unnamed,unnamed,unnamed,unnamed,unnamed,unnamed,unnamed,unnamed,unnamed,unnamed,unnamed,unnamed,unnamed,unnamed,unnamed…	ADSS,AMPD3,APRT,ATP1A2,ATP1B1,ATP5B,ATP5I,ATP5S,ATP6V1B1,ATP6V1B2,BID,BPGM,CARD11,COX10,COX7C,DCTD,ENO1,ENO4,ENTPD8,FAM20C,FXN,GALK1,GAPDH,GAPDHS,GCK,GPI,HK2,HSPA1A,HSPA1B,IMPDH1,LDHA,LDHC,LHPP,MAGI3,MSH2,NADK,NDUFA10,NDUFA3,NDUFA4,NDUFA6,NDUFA8,NDUFB9,NDUFS1,NDUFS5,NDUFS6,NDUFS7,NDUFV1,NT5C2,NT5M,NUDT4,PAICS,PDE6B,PFKL,PFKP,PGM2L1,PPAT,PRKAG2,SCRIB,SDHA,SDHC,TCIRG1,TJP2,TK2,UCK2,UCKL1,UMPS,UQCR1…
GO Biological Process	GO:0046597	negative regulation of viral entry into host cell	210	2.06354e-05	0.266258	0.0012679	3.73481	4.01627	15	0.000797354	0.00297796	5960	0.562666	1	1	1.02398	4.88291	5	19	0.00104888	0.263158	unnamed,unnamed,unnamed,unnamed,unnamed,unnamed,unnamed,unnamed,unnamed,unnamed,unnamed,unnamed,unnamed,unnamed,unnamed	IFITM3,TRIM10,TRIM11,TRIM26,TRIM31
GO Biological Process	GO:1901533	negative regulation of hematopoietic progenitor cell differentiation	211	2.11098e-05	0.272379	0.0012909	4.54669	2.63928	12	0.000523979	0.00238237	2198	0.180621	1	1	1.94556	1.54197	3	6	0.000629327	0.5	unnamed,unnamed,unnamed,unnamed,unnamed,unnamed,unnamed,unnamed,unnamed,unnamed,unnamed,unnamed	HES1,MIXL1,NOTCH1
GO Biological Process	GO:1904651	positive regulation of fat cell apoptotic process	212	2.17069e-05	0.280085	0.00132115	11.1081	0.540147	6	0.000107236	0.00119118	2728	0.256995	1	1	3.89113	0.256995	1	1	0.000209775	1	unnamed,unnamed,unnamed,unnamed,unnamed,unnamed	LEP
GO Biological Process	GO:0071298	cellular response to L-ascorbic acid	212	2.17069e-05	0.280085	0.00132115	11.1081	0.540147	6	0.000107236	0.00119118	2728	0.256995	1	1	3.89113	0.256995	1	1	0.000209775	1	unnamed,unnamed,unnamed,unnamed,unnamed,unnamed	LEP
GO Biological Process	GO:2000486	negative regulation of glutamine transport	212	2.17069e-05	0.280085	0.00132115	11.1081	0.540147	6	0.000107236	0.00119118	2728	0.256995	1	1	3.89113	0.256995	1	1	0.000209775	1	unnamed,unnamed,unnamed,unnamed,unnamed,unnamed	LEP
GO Biological Process	GO:0040034	regulation of development, heterochronic	215	2.21972e-05	0.286411	0.00133214	2.68003	8.95514	24	0.00177787	0.00476474	7218	0.688209	1	1	0.897952	3.34093	3	13	0.000629327	0.230769	unnamed,unnamed,unnamed,unnamed,unnamed,unnamed,unnamed,unnamed,unnamed,unnamed,unnamed,unnamed,unnamed,unnamed,unnamed,unnamed,unnamed,unnamed,unnamed,unnamed,unnamed,unnamed,unnamed,unnamed	DLL1,HES1,NOTCH1
GO Biological Process	GO:0014854	response to inactivity	216	2.24357e-05	0.289488	0.00134022	3.00023	6.66616	20	0.00132344	0.00397062	4710	0.439213	1	1	1.19727	3.34093	4	13	0.000839102	0.307692	unnamed,unnamed,unnamed,unnamed,unnamed,unnamed,unnamed,unnamed,unnamed,unnamed,unnamed,unnamed,unnamed,unnamed,unnamed,unnamed,unnamed,unnamed,unnamed,unnamed	CASQ1,HDAC4,MTMR4,MYOG
GO Biological Process	GO:0048621	post-embryonic digestive tract morphogenesis	217	2.2534e-05	0.290756	0.00133989	15.4558	0.323503	5	6.42253e-05	0.000992654	2728	0.256995	1	1	3.89113	0.256995	1	1	0.000209775	1	unnamed,unnamed,unnamed,unnamed,unnamed	NKX2-3
GO Biological Process	GO:0002876	positive regulation of chronic inflammatory response to antigenic stimulus	218	2.26205e-05	0.291873	0.00133887	57.6112	0.0520732	3	1.03381e-05	0.000595593	1021	0.0660361	1	0.834539	3.89113	0.51399	2	2	0.000419551	1	unnamed,unnamed,unnamed	LTA,TNF
GO Biological Process	GO:2000669	negative regulation of dendritic cell apoptotic process	219	2.28228e-05	0.294483	0.00134467	8.61417	0.812615	7	0.000161329	0.00138972	6274	0.589842	1	1	1.29704	0.770985	1	3	0.000209775	0.333333	unnamed,unnamed,unnamed,unnamed,unnamed,unnamed,unnamed	GAS6
GO Biological Process	GO:0048525	negative regulation of viral process	220	2.30658e-05	0.297618	0.00135281	1.88968	26.9887	51	0.00535809	0.0101251	1302	0.087858	1	0.870685	1.26789	22.8726	29	89	0.00608349	0.325843	unnamed,unnamed,unnamed,unnamed,unnamed,unnamed,unnamed,unnamed,unnamed,unnamed,unnamed,unnamed,unnamed,unnamed,unnamed,unnamed,unnamed,unnamed,unnamed,unnamed,unnamed,unnamed,unnamed,unnamed,unnamed,unnamed,unnamed,unnamed,unnamed,unnamed,unnamed,unnamed,unnamed,unnamed,unnamed,unnamed,unnamed,unnamed,unnamed,unnamed,unnamed,unnamed,unnamed,unnamed,unnamed,unnamed,unnamed,unnamed,unnamed,unnamed…	ADAR,CCL3,EIF2AK2,HMGA2,IFI16,IFIT5,IFITM3,ILF3,ISG20,MBL2,MX1,OAS3,PARK2,PLSCR1,PML,PROX1,TARDBP,TNF,TRIM10,TRIM11,TRIM14,TRIM15,TRIM26,TRIM27,TRIM31,TRIM32,TRIM6,TRIM62,ZNF639
GO Biological Process	GO:0032365	intracellular lipid transport	221	2.32682e-05	0.300229	0.0013585	2.55326	10.1831	26	0.00202165	0.0051618	545	0.0259666	1	0.614764	1.78343	6.16788	11	24	0.00230753	0.458333	unnamed,unnamed,unnamed,unnamed,unnamed,unnamed,unnamed,unnamed,unnamed,unnamed,unnamed,unnamed,unnamed,unnamed,unnamed,unnamed,unnamed,unnamed,unnamed,unnamed,unnamed,unnamed,unnamed,unnamed,unnamed,unnamed	ABCA1,ABCG1,ACACB,CES1,CPT1A,CPT1B,LDLRAP1,PRKAB2,PRKAG2,SYT7,THRSP
GO Biological Process	GO:0097187	dentinogenesis	222	2.34093e-05	0.302051	0.00136059	7.11369	1.12459	8	0.000223266	0.00158825	6274	0.589842	1	1	1.29704	0.770985	1	3	0.000209775	0.333333	unnamed,unnamed,unnamed,unnamed,unnamed,unnamed,unnamed,unnamed	FAM20C
GO Biological Process	GO:0001578	microtubule bundle formation	223	2.45589e-05	0.316883	0.001421	1.77409	34.3838	61	0.00682625	0.0121104	2463	0.210338	1	1	1.17203	21.3306	25	83	0.00524439	0.301205	unnamed,unnamed,unnamed,unnamed,unnamed,unnamed,unnamed,unnamed,unnamed,unnamed,unnamed,unnamed,unnamed,unnamed,unnamed,unnamed,unnamed,unnamed,unnamed,unnamed,unnamed,unnamed,unnamed,unnamed,unnamed,unnamed,unnamed,unnamed,unnamed,unnamed,unnamed,unnamed,unnamed,unnamed,unnamed,unnamed,unnamed,unnamed,unnamed,unnamed,unnamed,unnamed,unnamed,unnamed,unnamed,unnamed,unnamed,unnamed,unnamed,unnamed…	BBS2,C1orf222,CCDC42B,DNAH5,DNAI2,DNAL1,DRC1,GAS8,HEATR2,LRRC6,MAP1B,MAP1S,MAP2,NAV1,NEURL1,PSRC1,RP1L1,RSPH1,SPAG1,SPAG17,TPGS1,TPPP,TRIM46,TTC40,TTLL1
GO Biological Process	GO:1901374	acetate ester transport	224	2.51204e-05	0.324129	0.001447	8.48386	0.825096	7	0.000163807	0.00138972	3459	0.273566	1	1	1.94556	1.02798	2	4	0.000419551	0.5	unnamed,unnamed,unnamed,unnamed,unnamed,unnamed,unnamed	SLC22A1,SLC44A4
GO Biological Process	GO:0048284	organelle fusion	225	2.58146e-05	0.333086	0.00148038	1.58052	57.5758	91	0.0114306	0.0180663	4066	0.340613	1	1	1.07147	35.4653	38	138	0.00797147	0.275362	unnamed,unnamed,unnamed,unnamed,unnamed,unnamed,unnamed,unnamed,unnamed,unnamed,unnamed,unnamed,unnamed,unnamed,unnamed,unnamed,unnamed,unnamed,unnamed,unnamed,unnamed,unnamed,unnamed,unnamed,unnamed,unnamed,unnamed,unnamed,unnamed,unnamed,unnamed,unnamed,unnamed,unnamed,unnamed,unnamed,unnamed,unnamed,unnamed,unnamed,unnamed,unnamed,unnamed,unnamed,unnamed,unnamed,unnamed,unnamed,unnamed,unnamed…	ANKFY1,CAV2,DOC2B,DYSF,EEA1,ENSG00000263620,GABARAP,GOSR1,LIX1,MAP1LC3A,MAP1LC3B,NKD2,OPA1,PLD6,RAB20,RAB39A,SAMD9,SPG11,STX17,STX1A,STX2,STX6,STX8,SYT1,SYT13,SYT16,SYT3,SYT7,TAP1,TAP2,TAPBP,TMEM175,TSNARE1,VAMP2,VAMP3,VAMP5,VAV3,YKT6
GO Biological Process	GO:0048613	embryonic ectodermal digestive tract morphogenesis	226	2.77081e-05	0.357518	0.00158194	6.94449	1.15199	8	0.000228706	0.00158825	2728	0.256995	1	1	3.89113	0.256995	1	1	0.000209775	1	unnamed,unnamed,unnamed,unnamed,unnamed,unnamed,unnamed,unnamed	FOXF1
GO Biological Process	GO:0048371	lateral mesodermal cell differentiation	226	2.77081e-05	0.357518	0.00158194	6.94449	1.15199	8	0.000228706	0.00158825	2728	0.256995	1	1	3.89113	0.256995	1	1	0.000209775	1	unnamed,unnamed,unnamed,unnamed,unnamed,unnamed,unnamed,unnamed	FOXF1
GO Biological Process	GO:0014822	detection of wounding	226	2.77081e-05	0.357518	0.00158194	6.94449	1.15199	8	0.000228706	0.00158825	2728	0.256995	1	1	3.89113	0.256995	1	1	0.000209775	1	unnamed,unnamed,unnamed,unnamed,unnamed,unnamed,unnamed,unnamed	FOXF1
GO Biological Process	GO:0060461	right lung morphogenesis	226	2.77081e-05	0.357518	0.00158194	6.94449	1.15199	8	0.000228706	0.00158825	2728	0.256995	1	1	3.89113	0.256995	1	1	0.000209775	1	unnamed,unnamed,unnamed,unnamed,unnamed,unnamed,unnamed,unnamed	FOXF1
GO Biological Process	GO:0060446	branching involved in open tracheal system development	226	2.77081e-05	0.357518	0.00158194	6.94449	1.15199	8	0.000228706	0.00158825	2728	0.256995	1	1	3.89113	0.256995	1	1	0.000209775	1	unnamed,unnamed,unnamed,unnamed,unnamed,unnamed,unnamed,unnamed	FOXF1
GO Biological Process	GO:0060458	right lung development	231	2.80637e-05	0.362105	0.00156756	4.10093	3.17001	13	0.000629345	0.0025809	1021	0.0660361	1	0.834539	3.89113	0.51399	2	2	0.000419551	1	unnamed,unnamed,unnamed,unnamed,unnamed,unnamed,unnamed,unnamed,unnamed,unnamed,unnamed,unnamed,unnamed	FOXF1,SHH
GO Biological Process	GO:0046813	receptor-mediated virion attachment to host cell	232	2.87865e-05	0.371433	0.001601	6.90665	1.1583	8	0.000229959	0.00158825	4280	0.381942	1	1	1.55645	1.28497	2	5	0.000419551	0.4	unnamed,unnamed,unnamed,unnamed,unnamed,unnamed,unnamed,unnamed	CD81,GAS6
GO Biological Process	GO:0090336	positive regulation of brown fat cell differentiation	233	3.05945e-05	0.394761	0.00169425	3.6063	4.15938	15	0.000825766	0.00297796	351	0.0145522	1	0.534949	2.77938	1.79896	5	7	0.00104888	0.714286	unnamed,unnamed,unnamed,unnamed,unnamed,unnamed,unnamed,unnamed,unnamed,unnamed,unnamed,unnamed,unnamed,unnamed,unnamed	INS,MAPK14,METRNL,PRDM16,PTGS2
GO Biological Process	GO:0031294	lymphocyte costimulation	234	3.36512e-05	0.434201	0.00185556	1.88784	25.9556	49	0.00515299	0.00972801	454	0.0187301	1	0.532324	1.46622	17.7326	26	69	0.00545416	0.376812	unnamed,unnamed,unnamed,unnamed,unnamed,unnamed,unnamed,unnamed,unnamed,unnamed,unnamed,unnamed,unnamed,unnamed,unnamed,unnamed,unnamed,unnamed,unnamed,unnamed,unnamed,unnamed,unnamed,unnamed,unnamed,unnamed,unnamed,unnamed,unnamed,unnamed,unnamed,unnamed,unnamed,unnamed,unnamed,unnamed,unnamed,unnamed,unnamed,unnamed,unnamed,unnamed,unnamed,unnamed,unnamed,unnamed,unnamed,unnamed,unnamed	AKT1,CARD11,CD5,CD80,CD86,EFNB2,FYN,GRB2,HHLA2,HLA-DPA1,HLA-DPB1,HLA-DQA1,HLA-DQA2,HLA-DQB2,HLA-DRA,HLA-DRB1,HLA-DRB5,ICOSLG,KIRREL,LGALS1,MAP3K8,PDCD1,PIK3R1,PTPN6,SPN,YES1
GO Biological Process	GO:0034227	tRNA thio-modification	235	3.48772e-05	0.45002	0.00191498	8.0512	0.869436	7	0.00017261	0.00138972	434	0.0173131	1	0.514725	3.1129	1.28497	4	5	0.000839102	0.8	unnamed,unnamed,unnamed,unnamed,unnamed,unnamed,unnamed	CTU1,CTU2,MOCS3,TRMU
GO Biological Process	GO:0001909	leukocyte mediated cytotoxicity	236	3.54459e-05	0.457358	0.00193796	2.81387	7.46302	21	0.00148164	0.00416915	5848	0.524364	1	1	1.03	8.73783	9	34	0.00188798	0.264706	unnamed,unnamed,unnamed,unnamed,unnamed,unnamed,unnamed,unnamed,unnamed,unnamed,unnamed,unnamed,unnamed,unnamed,unnamed,unnamed,unnamed,unnamed,unnamed,unnamed,unnamed	CTSH,ELANE,EMP2,GZMB,MICB,PTPN6,RAET1L,TUBB,ULBP3
GO Biological Process	GO:2001198	regulation of dendritic cell differentiation	237	3.61231e-05	0.466096	0.00196665	4.67127	2.35482	11	0.000467504	0.00218384	7986	0.771442	1	1	0.778225	2.56995	2	10	0.000419551	0.2	unnamed,unnamed,unnamed,unnamed,unnamed,unnamed,unnamed,unnamed,unnamed,unnamed,unnamed	HLA-G,ZBTB46
GO Biological Process	GO:0033159	negative regulation of protein import into nucleus, translocation	238	3.66534e-05	0.472938	0.00198714	6.67131	1.19917	8	0.000238071	0.00158825	1906	0.164177	1	1	2.59408	0.770985	2	3	0.000419551	0.666667	unnamed,unnamed,unnamed,unnamed,unnamed,unnamed,unnamed,unnamed	GAS6,PDE2A
GO Biological Process	GO:1990668	vesicle fusion with endoplasmic reticulum-Golgi intermediate compartment (ERGIC) membrane	239	3.77841e-05	0.487528	0.00203987	22.2322	0.179919	4	3.57195e-05	0.000794124	1463	0.111002	1	0.978985	2.33468	1.28497	3	5	0.000629327	0.6	unnamed,unnamed,unnamed,unnamed	TAP1,TAP2,TAPBP
GO Biological Process	GO:0032226	positive regulation of synaptic transmission, dopaminergic	240	3.79558e-05	0.489744	0.0020406	6.63787	1.20521	8	0.000239271	0.00158825	3326	0.258221	1	1	1.66763	1.79896	3	7	0.000629327	0.428571	unnamed,unnamed,unnamed,unnamed,unnamed,unnamed,unnamed,unnamed	DRD4,FLOT1,RAB3B
GO Biological Process	GO:0045683	negative regulation of epidermis development	241	3.88137e-05	0.500814	0.00207807	2.3009	13.0384	30	0.00258852	0.00595593	2437	0.208475	1	1	1.45917	4.11192	6	16	0.00125865	0.375	unnamed,unnamed,unnamed,unnamed,unnamed,unnamed,unnamed,unnamed,unnamed,unnamed,unnamed,unnamed,unnamed,unnamed,unnamed,unnamed,unnamed,unnamed,unnamed,unnamed,unnamed,unnamed,unnamed,unnamed,unnamed,unnamed,unnamed,unnamed,unnamed,unnamed	DLL1,GRHL2,HES1,MSX2,NOTCH1,SRSF6
GO Biological Process	GO:0021516	dorsal spinal cord development	242	3.93616e-05	0.507882	0.00209869	2.2633	13.6968	31	0.00271924	0.00615446	275	0.00798991	1	0.374887	2.03821	5.39689	11	21	0.00230753	0.52381	unnamed,unnamed,unnamed,unnamed,unnamed,unnamed,unnamed,unnamed,unnamed,unnamed,unnamed,unnamed,unnamed,unnamed,unnamed,unnamed,unnamed,unnamed,unnamed,unnamed,unnamed,unnamed,unnamed,unnamed,unnamed,unnamed,unnamed,unnamed,unnamed,unnamed,unnamed	DRAXIN,GDF7,GSX2,LBX1,LHX5,LMO4,MDGA1,PAX7,PBX3,PROX1,UNCX
GO Biological Process	GO:0090382	phagosome maturation	243	4.01173e-05	0.517634	0.00213018	2.26092	13.7113	31	0.00272211	0.00615446	379	0.0151587	1	0.516076	1.65373	10.2798	17	40	0.00356618	0.425	unnamed,unnamed,unnamed,unnamed,unnamed,unnamed,unnamed,unnamed,unnamed,unnamed,unnamed,unnamed,unnamed,unnamed,unnamed,unnamed,unnamed,unnamed,unnamed,unnamed,unnamed,unnamed,unnamed,unnamed,unnamed,unnamed,unnamed,unnamed,unnamed,unnamed,unnamed	ATP6V0E2,ATP6V1B1,ATP6V1B2,ATP6V1C1,ATP6V1E1,ATP6V1F,ATP6V1G3,ATP6V1H,MYO7A,RAB20,RAB38,RAB39A,RAB43,SPG11,SYT7,TCIRG1,TMEM175
GO Biological Process	GO:1990401	embryonic lung development	244	4.15119e-05	0.535628	0.0021952	7.82959	0.894044	7	0.000177495	0.00138972	2728	0.256995	1	1	3.89113	0.256995	1	1	0.000209775	1	unnamed,unnamed,unnamed,unnamed,unnamed,unnamed,unnamed	PDGFA
GO Biological Process	GO:0060683	regulation of branching involved in salivary gland morphogenesis by epithelial-mesenchymal signaling	244	4.15119e-05	0.535628	0.0021952	7.82959	0.894044	7	0.000177495	0.00138972	2728	0.256995	1	1	3.89113	0.256995	1	1	0.000209775	1	unnamed,unnamed,unnamed,unnamed,unnamed,unnamed,unnamed	PDGFA
GO Biological Process	GO:0030838	positive regulation of actin filament polymerization	246	4.15249e-05	0.535796	0.00217803	1.74966	34.2923	60	0.00680809	0.0119118	620	0.0324978	1	0.676321	1.40513	18.5036	26	72	0.00545416	0.361111	unnamed,unnamed,unnamed,unnamed,unnamed,unnamed,unnamed,unnamed,unnamed,unnamed,unnamed,unnamed,unnamed,unnamed,unnamed,unnamed,unnamed,unnamed,unnamed,unnamed,unnamed,unnamed,unnamed,unnamed,unnamed,unnamed,unnamed,unnamed,unnamed,unnamed,unnamed,unnamed,unnamed,unnamed,unnamed,unnamed,unnamed,unnamed,unnamed,unnamed,unnamed,unnamed,unnamed,unnamed,unnamed,unnamed,unnamed,unnamed,unnamed,unnamed…	ACTR2,ACTR3B,ACTR3C,ALOX15,ARF6,ARPC2,BAIAP2,BAIAP2L1,CCL26,CCR7,CDC42EP2,CDC42EP3,CDC42EP4,CSF3,CTTN,FER,FMN1,GRB2,IQGAP2,KIRREL,LRRC16A,MLST8,NCK2,RLTPR,SPIRE2,TRIM27
GO Biological Process	GO:0042773	ATP synthesis coupled electron transport	247	4.1699e-05	0.538042	0.00217831	1.84517	27.6398	51	0.00548735	0.0101251	9408	0.939783	1	1	0.753121	23.9005	18	93	0.00377596	0.193548	unnamed,unnamed,unnamed,unnamed,unnamed,unnamed,unnamed,unnamed,unnamed,unnamed,unnamed,unnamed,unnamed,unnamed,unnamed,unnamed,unnamed,unnamed,unnamed,unnamed,unnamed,unnamed,unnamed,unnamed,unnamed,unnamed,unnamed,unnamed,unnamed,unnamed,unnamed,unnamed,unnamed,unnamed,unnamed,unnamed,unnamed,unnamed,unnamed,unnamed,unnamed,unnamed,unnamed,unnamed,unnamed,unnamed,unnamed,unnamed,unnamed,unnamed…	BID,COX10,COX7C,NDUFA10,NDUFA3,NDUFA4,NDUFA6,NDUFA8,NDUFB9,NDUFS1,NDUFS5,NDUFS6,NDUFS7,NDUFV1,SDHA,SDHC,UQCR11,UQCRFS1
GO Biological Process	GO:2001246	negative regulation of phosphatidylcholine biosynthetic process	248	4.20739e-05	0.542879	0.00218903	9.85177	0.609028	6	0.000120911	0.00119118	2728	0.256995	1	1	3.89113	0.256995	1	1	0.000209775	1	unnamed,unnamed,unnamed,unnamed,unnamed,unnamed	LPCAT1
GO Biological Process	GO:0097536	thymus epithelium morphogenesis	249	4.22481e-05	0.545127	0.00218926	21.5974	0.185207	4	3.67694e-05	0.000794124	4772	0.447954	1	1	1.94556	0.51399	1	2	0.000209775	0.5	unnamed,unnamed,unnamed,unnamed	AIRE
GO Biological Process	GO:0010592	positive regulation of lamellipodium assembly	250	4.32329e-05	0.557834	0.00223133	2.56661	9.35085	24	0.00185643	0.00476474	5960	0.562666	1	1	1.02398	4.88291	5	19	0.00104888	0.263158	unnamed,unnamed,unnamed,unnamed,unnamed,unnamed,unnamed,unnamed,unnamed,unnamed,unnamed,unnamed,unnamed,unnamed,unnamed,unnamed,unnamed,unnamed,unnamed,unnamed,unnamed,unnamed,unnamed,unnamed	ARPC2,BRK1,FSCN1,HDAC4,RLTPR
GO Biological Process	GO:1905456	regulation of lymphoid progenitor cell differentiation	251	4.81497e-05	0.621276	0.0024752	4.16888	2.87847	12	0.000571465	0.00238237	588	0.0306333	1	0.672214	2.43195	2.05596	5	8	0.00104888	0.625	unnamed,unnamed,unnamed,unnamed,unnamed,unnamed,unnamed,unnamed,unnamed,unnamed,unnamed,unnamed	ANKLE1,FLCN,HES1,NOTCH1,ZBTB1
GO Biological Process	GO:0009167	purine ribonucleoside monophosphate metabolic process	252	4.87175e-05	0.628602	0.00249445	1.47192	78.1293	115	0.0155111	0.022831	6666	0.595522	1	1	0.98069	63.2208	62	246	0.0130061	0.252032	unnamed,unnamed,unnamed,unnamed,unnamed,unnamed,unnamed,unnamed,unnamed,unnamed,unnamed,unnamed,unnamed,unnamed,unnamed,unnamed,unnamed,unnamed,unnamed,unnamed,unnamed,unnamed,unnamed,unnamed,unnamed,unnamed,unnamed,unnamed,unnamed,unnamed,unnamed,unnamed,unnamed,unnamed,unnamed,unnamed,unnamed,unnamed,unnamed,unnamed,unnamed,unnamed,unnamed,unnamed,unnamed,unnamed,unnamed,unnamed,unnamed,unnamed…	ADSS,AMPD3,APRT,ATP1A2,ATP1B1,ATP5B,ATP5I,ATP5S,ATP6V1B1,ATP6V1B2,BID,BPGM,CARD11,COX10,COX7C,ENO1,ENO4,FAM20C,FXN,GALK1,GAPDH,GAPDHS,GCK,GPI,HK2,HSPA1A,HSPA1B,IMPDH1,LDHA,LDHC,LHPP,MAGI3,MSH2,NADK,NDUFA10,NDUFA3,NDUFA4,NDUFA6,NDUFA8,NDUFB9,NDUFS1,NDUFS5,NDUFS6,NDUFS7,NDUFV1,NT5C2,NUDT4,PAICS,PDE6B,PFKL,PFKP,PGM2L1,PPAT,PRKAG2,SCRIB,SDHA,SDHC,TCIRG1,TJP2,UQCR11,UQCRFS1,VPS9D1
GO Biological Process	GO:0051586	positive regulation of dopamine uptake involved in synaptic transmission	253	5.04545e-05	0.651015	0.00257318	7.58771	0.922544	7	0.000183154	0.00138972	1906	0.164177	1	1	2.59408	0.770985	2	3	0.000419551	0.666667	unnamed,unnamed,unnamed,unnamed,unnamed,unnamed,unnamed	DRD4,RAB3B
GO Biological Process	GO:0009126	purine nucleoside monophosphate metabolic process	254	5.07296e-05	0.654565	0.00257703	1.4704	78.2098	115	0.0155271	0.022831	6756	0.609948	1	1	0.97672	63.4778	62	247	0.0130061	0.251012	unnamed,unnamed,unnamed,unnamed,unnamed,unnamed,unnamed,unnamed,unnamed,unnamed,unnamed,unnamed,unnamed,unnamed,unnamed,unnamed,unnamed,unnamed,unnamed,unnamed,unnamed,unnamed,unnamed,unnamed,unnamed,unnamed,unnamed,unnamed,unnamed,unnamed,unnamed,unnamed,unnamed,unnamed,unnamed,unnamed,unnamed,unnamed,unnamed,unnamed,unnamed,unnamed,unnamed,unnamed,unnamed,unnamed,unnamed,unnamed,unnamed,unnamed…	ADSS,AMPD3,APRT,ATP1A2,ATP1B1,ATP5B,ATP5I,ATP5S,ATP6V1B1,ATP6V1B2,BID,BPGM,CARD11,COX10,COX7C,ENO1,ENO4,FAM20C,FXN,GALK1,GAPDH,GAPDHS,GCK,GPI,HK2,HSPA1A,HSPA1B,IMPDH1,LDHA,LDHC,LHPP,MAGI3,MSH2,NADK,NDUFA10,NDUFA3,NDUFA4,NDUFA6,NDUFA8,NDUFB9,NDUFS1,NDUFS5,NDUFS6,NDUFS7,NDUFV1,NT5C2,NUDT4,PAICS,PDE6B,PFKL,PFKP,PGM2L1,PPAT,PRKAG2,SCRIB,SDHA,SDHC,TCIRG1,TJP2,UQCR11,UQCRFS1,VPS9D1
GO Biological Process	GO:2000178	negative regulation of neural precursor cell proliferation	255	5.08864e-05	0.656587	0.00257485	2.48365	10.0658	25	0.00199838	0.00496327	796	0.0480689	1	0.779188	1.75101	5.1399	9	20	0.00188798	0.45	unnamed,unnamed,unnamed,unnamed,unnamed,unnamed,unnamed,unnamed,unnamed,unnamed,unnamed,unnamed,unnamed,unnamed,unnamed,unnamed,unnamed,unnamed,unnamed,unnamed,unnamed,unnamed,unnamed,unnamed,unnamed	BTG2,CTNNA1,GATA2,ID2,KCTD11,KDM2B,LIMS2,SLC6A4,WNT5A
GO Biological Process	GO:0051220	cytoplasmic sequestering of protein	256	5.19507e-05	0.67032	0.00261844	2.66352	8.25973	22	0.00163981	0.00436768	3724	0.286986	1	0.994355	1.19727	10.0228	12	39	0.00251731	0.307692	unnamed,unnamed,unnamed,unnamed,unnamed,unnamed,unnamed,unnamed,unnamed,unnamed,unnamed,unnamed,unnamed,unnamed,unnamed,unnamed,unnamed,unnamed,unnamed,unnamed,unnamed,unnamed	AKT1,ANKRD13C,GET4,GOPC,HK2,MDFI,NFKBIA,NFKBIE,NFKBIL1,PDIA3,PKD1,SRI
GO Biological Process	GO:0002253	activation of immune response	257	5.22352e-05	0.673991	0.00262253	1.30147	176.724	230	0.0350851	0.0456621	1715	0.13153	1	0.989583	1.0941	113.335	124	441	0.0260122	0.281179	unnamed,unnamed,unnamed,unnamed,unnamed,unnamed,unnamed,unnamed,unnamed,unnamed,unnamed,unnamed,unnamed,unnamed,unnamed,unnamed,unnamed,unnamed,unnamed,unnamed,unnamed,unnamed,unnamed,unnamed,unnamed,unnamed,unnamed,unnamed,unnamed,unnamed,unnamed,unnamed,unnamed,unnamed,unnamed,unnamed,unnamed,unnamed,unnamed,unnamed,unnamed,unnamed,unnamed,unnamed,unnamed,unnamed,unnamed,unnamed,unnamed,unnamed…	ACTG1,ACTR2,AIM2,ARPC2,BAG6,BAIAP2,BCAR1,BRK1,BTRC,C1QA,C1R,C1RL,C3,C4A,C4B,C4BPB,C8B,CARD11,CD46,CD86,CFD,COLEC11,COLEC12,CR1,CR2,CREBBP,CRK,CTSB,CYFIP1,CYFIP2,DDX58,DOCK1,ENSG00000259680,FAM105B,FBXW11,FCGR2A,FCGR3A,FGR,FPR1,FPR2,FPR3,FYN,GATA3,GRB2,HEXIM1,HLA-DPA1,HLA-DPB1,HLA-DQA1,HLA-DQA2,HLA-DQB2,HLA-DRA,HLA-DRB1,HLA-DRB5,IFI16,IGLL1,IRF7,ITGAM,ITGB2,KRT1,LAT,LAX1,LCP2,LGMN,LSM14A,MATR3,MBL…
GO Biological Process	GO:0007270	neuron-neuron synaptic transmission	258	5.27188e-05	0.680231	0.00263656	1.6783	39.9215	67	0.00792564	0.0133016	4138	0.359088	1	1	1.11175	14.3917	16	56	0.00335641	0.285714	unnamed,unnamed,unnamed,unnamed,unnamed,unnamed,unnamed,unnamed,unnamed,unnamed,unnamed,unnamed,unnamed,unnamed,unnamed,unnamed,unnamed,unnamed,unnamed,unnamed,unnamed,unnamed,unnamed,unnamed,unnamed,unnamed,unnamed,unnamed,unnamed,unnamed,unnamed,unnamed,unnamed,unnamed,unnamed,unnamed,unnamed,unnamed,unnamed,unnamed,unnamed,unnamed,unnamed,unnamed,unnamed,unnamed,unnamed,unnamed,unnamed,unnamed…	ARID1B,CDH8,CRH,DLGAP2,DNM1,DRD1,DRD5,GABRB2,PARK2,SLC1A4,SLC6A3,SLC6A4,SLC6A9,TH,UNC13A,VDAC3
GO Biological Process	GO:0033602	negative regulation of dopamine secretion	259	5.41856e-05	0.699157	0.00269945	4.46172	2.46542	11	0.000489462	0.00218384	6274	0.589842	1	1	1.29704	0.770985	1	3	0.000209775	0.333333	unnamed,unnamed,unnamed,unnamed,unnamed,unnamed,unnamed,unnamed,unnamed,unnamed,unnamed	ABAT
GO Biological Process	GO:0002503	peptide antigen assembly with MHC class II protein complex	260	5.72858e-05	0.739159	0.00284292	12.6755	0.394463	5	7.83131e-05	0.000992654	403	0.0169657	1	0.543196	3.89113	0.770985	3	3	0.000629327	1	unnamed,unnamed,unnamed,unnamed,unnamed	HLA-DMA,HLA-DMB,HLA-DRA
GO Biological Process	GO:1902361	mitochondrial pyruvate transmembrane transport	261	5.79399e-05	0.747598	0.00286436	7.42019	0.943372	7	0.000187289	0.00138972	4772	0.447954	1	1	1.94556	0.51399	1	2	0.000209775	0.5	unnamed,unnamed,unnamed,unnamed,unnamed,unnamed,unnamed	MPC1
GO Biological Process	GO:0042320	regulation of circadian sleep/wake cycle, REM sleep	262	5.88312e-05	0.759099	0.00289732	6.23008	1.28409	8	0.000254932	0.00158825	714	0.0413819	1	0.74783	2.59408	1.54197	4	6	0.000839102	0.666667	unnamed,unnamed,unnamed,unnamed,unnamed,unnamed,unnamed,unnamed	CRH,GHRL,UTS2,UTS2R
GO Biological Process	GO:0048561	establishment of animal organ orientation	263	5.92972e-05	0.765112	0.00290917	5.42593	1.6587	9	0.000329303	0.00178678	2728	0.256995	1	1	3.89113	0.256995	1	1	0.000209775	1	unnamed,unnamed,unnamed,unnamed,unnamed,unnamed,unnamed,unnamed,unnamed	IRX4
GO Biological Process	GO:2000974	negative regulation of pro-B cell differentiation	264	6.16441e-05	0.795393	0.00301285	5.39804	1.66727	9	0.000331005	0.00178678	1906	0.164177	1	1	2.59408	0.770985	2	3	0.000419551	0.666667	unnamed,unnamed,unnamed,unnamed,unnamed,unnamed,unnamed,unnamed,unnamed	HES1,NOTCH1
GO Biological Process	GO:1902036	regulation of hematopoietic stem cell differentiation	265	6.19837e-05	0.799776	0.00301802	1.86692	25.1751	47	0.00499803	0.00933095	4533	0.401379	1	1	1.05778	26.4705	28	103	0.00587371	0.271845	unnamed,unnamed,unnamed,unnamed,unnamed,unnamed,unnamed,unnamed,unnamed,unnamed,unnamed,unnamed,unnamed,unnamed,unnamed,unnamed,unnamed,unnamed,unnamed,unnamed,unnamed,unnamed,unnamed,unnamed,unnamed,unnamed,unnamed,unnamed,unnamed,unnamed,unnamed,unnamed,unnamed,unnamed,unnamed,unnamed,unnamed,unnamed,unnamed,unnamed,unnamed,unnamed,unnamed,unnamed,unnamed,unnamed,unnamed	CDK6,EIF2AK2,FOXC1,GATA2,GATA3,H3F3A,H3F3B,HIST1H3I,HIST1H4F,HIST2H3D,PSMA2,PSMA6,PSMB1,PSMB7,PSMB8,PSMB9,PSMC1,PSMD1,PSMD14,PSMD5,PSMD6,PSME3,RUNX1,TCF12,TCF3,TP73,UBC,YTHDF2
GO Biological Process	GO:0032008	positive regulation of TOR signaling	266	6.26538e-05	0.808422	0.00303918	2.1738	14.7207	32	0.00292252	0.00635299	1171	0.0736261	1	0.81127	1.48778	8.73783	13	34	0.00272708	0.382353	unnamed,unnamed,unnamed,unnamed,unnamed,unnamed,unnamed,unnamed,unnamed,unnamed,unnamed,unnamed,unnamed,unnamed,unnamed,unnamed,unnamed,unnamed,unnamed,unnamed,unnamed,unnamed,unnamed,unnamed,unnamed,unnamed,unnamed,unnamed,unnamed,unnamed,unnamed,unnamed	AKT3,CLEC16A,FLCN,GAS6,GOLPH3,HTR6,LEP,MLST8,RELN,RHEB,RPTOR,RRAGC,SEH1L
GO Biological Process	GO:1901796	regulation of signal transduction by p53 class mediator	267	6.28474e-05	0.81092	0.00303715	1.51414	64.7232	98	0.0128495	0.019456	4071	0.342836	1	1	1.06122	45.2311	48	176	0.0100692	0.272727	unnamed,unnamed,unnamed,unnamed,unnamed,unnamed,unnamed,unnamed,unnamed,unnamed,unnamed,unnamed,unnamed,unnamed,unnamed,unnamed,unnamed,unnamed,unnamed,unnamed,unnamed,unnamed,unnamed,unnamed,unnamed,unnamed,unnamed,unnamed,unnamed,unnamed,unnamed,unnamed,unnamed,unnamed,unnamed,unnamed,unnamed,unnamed,unnamed,unnamed,unnamed,unnamed,unnamed,unnamed,unnamed,unnamed,unnamed,unnamed,unnamed,unnamed…	AKT1,BANP,BRD7,BRIP1,CD44,CDK2,CDK5R1,CDK5RAP3,CHD5,CHEK1,CSNK2A1,EHMT1,EHMT2,EXO1,GLTSCR2,HEXIM1,HIPK2,HIPK4,L3MBTL1,MAPK14,MIF,MSX1,MTA2,NOC2L,PARK2,PML,PPP1R13B,PRKAB2,PRKAG2,PTTG1IP,RBBP4,RMI1,RNF34,RPA1,RPF2,RPS7,RRS1,SETD8,SMYD2,SPRED2,STK11,TAF4,TP53INP1,TP73,TRIM24,TTC5,UBC,ZNF385A
GO Biological Process	GO:0072376	protein activation cascade	268	6.34548e-05	0.818757	0.00305506	1.83827	26.6555	49	0.00529194	0.00972801	1351	0.0908723	1	0.867894	1.29704	18.5036	24	72	0.00503461	0.333333	unnamed,unnamed,unnamed,unnamed,unnamed,unnamed,unnamed,unnamed,unnamed,unnamed,unnamed,unnamed,unnamed,unnamed,unnamed,unnamed,unnamed,unnamed,unnamed,unnamed,unnamed,unnamed,unnamed,unnamed,unnamed,unnamed,unnamed,unnamed,unnamed,unnamed,unnamed,unnamed,unnamed,unnamed,unnamed,unnamed,unnamed,unnamed,unnamed,unnamed,unnamed,unnamed,unnamed,unnamed,unnamed,unnamed,unnamed,unnamed,unnamed	A2M,C1QA,C1R,C1RL,C3,C4A,C4B,C4BPB,C8B,CD46,CFD,COLEC11,CR1,CR2,ENSG00000259680,F10,F13A1,F7,GP5,GP9,IGLL1,KLKB1,KRT1,MBL2
GO Biological Process	GO:0002584	negative regulation of antigen processing and presentation of peptide antigen	269	6.40202e-05	0.826052	0.00307083	12.3774	0.403962	5	8.01989e-05	0.000992654	3459	0.273566	1	1	1.94556	1.02798	2	4	0.000419551	0.5	unnamed,unnamed,unnamed,unnamed,unnamed	HLA-DOA,HLA-DOB
GO Biological Process	GO:0010954	positive regulation of protein processing	270	6.45373e-05	0.832725	0.00308417	2.62322	8.38663	22	0.001665	0.00436768	640	0.0352804	1	0.711286	1.76869	5.65389	10	22	0.00209776	0.454545	unnamed,unnamed,unnamed,unnamed,unnamed,unnamed,unnamed,unnamed,unnamed,unnamed,unnamed,unnamed,unnamed,unnamed,unnamed,unnamed,unnamed,unnamed,unnamed,unnamed,unnamed,unnamed	ADAM8,ASTL,C3,CLEC3B,CNTN2,ENO1,KLKB1,MFI2,NKD2,TNP1
GO Biological Process	GO:2000098	negative regulation of smooth muscle cell-matrix adhesion	271	6.53642e-05	0.843394	0.00311216	12.3224	0.405764	5	8.05568e-05	0.000992654	1021	0.0660361	1	0.834539	3.89113	0.51399	2	2	0.000419551	1	unnamed,unnamed,unnamed,unnamed,unnamed	APOD,SERPINE1
GO Biological Process	GO:0045381	regulation of interleukin-18 biosynthetic process	272	6.64949e-05	0.857983	0.00315435	12.2772	0.407259	5	8.08535e-05	0.000992654	2728	0.256995	1	1	3.89113	0.256995	1	1	0.000209775	1	unnamed,unnamed,unnamed,unnamed,unnamed	NLRP12
GO Biological Process	GO:0045751	negative regulation of Toll signaling pathway	272	6.64949e-05	0.857983	0.00315435	12.2772	0.407259	5	8.08535e-05	0.000992654	2728	0.256995	1	1	3.89113	0.256995	1	1	0.000209775	1	unnamed,unnamed,unnamed,unnamed,unnamed	NLRP12
GO Biological Process	GO:0002501	peptide antigen assembly with MHC protein complex	274	6.6511e-05	0.858191	0.00313208	12.2766	0.40728	5	8.08577e-05	0.000992654	854	0.0547885	1	0.827794	2.91834	1.02798	3	4	0.000629327	0.75	unnamed,unnamed,unnamed,unnamed,unnamed	HLA-DMA,HLA-DMB,HLA-DRA
GO Biological Process	GO:0060711	labyrinthine layer development	275	6.87351e-05	0.886888	0.00322505	1.76381	31.1825	55	0.0061907	0.0109192	1300	0.0871752	1	0.865247	1.37811	12.3358	17	48	0.00356618	0.354167	unnamed,unnamed,unnamed,unnamed,unnamed,unnamed,unnamed,unnamed,unnamed,unnamed,unnamed,unnamed,unnamed,unnamed,unnamed,unnamed,unnamed,unnamed,unnamed,unnamed,unnamed,unnamed,unnamed,unnamed,unnamed,unnamed,unnamed,unnamed,unnamed,unnamed,unnamed,unnamed,unnamed,unnamed,unnamed,unnamed,unnamed,unnamed,unnamed,unnamed,unnamed,unnamed,unnamed,unnamed,unnamed,unnamed,unnamed,unnamed,unnamed,unnamed…	AKT1,BMP7,CDX2,DNAJB6,EGLN1,FGFR2,GRB2,GRHL2,HES1,HS6ST1,MAP2K1,OVOL2,PLCD1,ST14,VASH1,WNT7B,ZFP36L1
GO Biological Process	GO:1903319	positive regulation of protein maturation	276	7.30542e-05	0.942619	0.00341529	2.60033	8.46048	22	0.00167967	0.00436768	802	0.0484093	1	0.778834	1.69179	5.91089	10	23	0.00209776	0.434783	unnamed,unnamed,unnamed,unnamed,unnamed,unnamed,unnamed,unnamed,unnamed,unnamed,unnamed,unnamed,unnamed,unnamed,unnamed,unnamed,unnamed,unnamed,unnamed,unnamed,unnamed,unnamed	ADAM8,ASTL,C3,CLEC3B,CNTN2,ENO1,KLKB1,MFI2,NKD2,TNP1
GO Biological Process	GO:2000227	negative regulation of pancreatic A cell differentiation	277	7.37171e-05	0.951172	0.00343384	6.02855	1.32702	8	0.000263454	0.00158825	2728	0.256995	1	1	3.89113	0.256995	1	1	0.000209775	1	unnamed,unnamed,unnamed,unnamed,unnamed,unnamed,unnamed,unnamed	HES1
GO Biological Process	GO:0045977	positive regulation of mitotic cell cycle, embryonic	277	7.37171e-05	0.951172	0.00343384	6.02855	1.32702	8	0.000263454	0.00158825	2728	0.256995	1	1	3.89113	0.256995	1	1	0.000209775	1	unnamed,unnamed,unnamed,unnamed,unnamed,unnamed,unnamed,unnamed	HES1
GO Biological Process	GO:0061106	negative regulation of stomach neuroendocrine cell differentiation	277	7.37171e-05	0.951172	0.00343384	6.02855	1.32702	8	0.000263454	0.00158825	2728	0.256995	1	1	3.89113	0.256995	1	1	0.000209775	1	unnamed,unnamed,unnamed,unnamed,unnamed,unnamed,unnamed,unnamed	HES1
GO Biological Process	GO:0002778	antibacterial peptide production	280	7.40993e-05	0.956104	0.00341466	38.5434	0.0778342	3	1.54525e-05	0.000595593	1021	0.0660361	1	0.834539	3.89113	0.51399	2	2	0.000419551	1	unnamed,unnamed,unnamed	ELANE,KLK3
GO Biological Process	GO:0032024	positive regulation of insulin secretion	281	7.41485e-05	0.956739	0.00340476	1.69554	36.5665	62	0.00725958	0.0123089	1720	0.132494	1	0.993938	1.25889	17.4757	22	68	0.00461506	0.323529	unnamed,unnamed,unnamed,unnamed,unnamed,unnamed,unnamed,unnamed,unnamed,unnamed,unnamed,unnamed,unnamed,unnamed,unnamed,unnamed,unnamed,unnamed,unnamed,unnamed,unnamed,unnamed,unnamed,unnamed,unnamed,unnamed,unnamed,unnamed,unnamed,unnamed,unnamed,unnamed,unnamed,unnamed,unnamed,unnamed,unnamed,unnamed,unnamed,unnamed,unnamed,unnamed,unnamed,unnamed,unnamed,unnamed,unnamed,unnamed,unnamed,unnamed…	AACS,ABAT,CAPN10,CASR,CRH,DOC2B,GCK,GHRL,GLUD1,GLUL,GPER1,GPR27,IRS2,JAK2,PPARD,SOX4,SRI,SYBU,TARDBP,TCF7L2,TRH,TRPM4
GO Biological Process	GO:0002586	regulation of antigen processing and presentation of peptide antigen via MHC class II	282	7.44597e-05	0.960753	0.00340693	11.9827	0.417266	5	8.28403e-05	0.000992654	3459	0.273566	1	1	1.94556	1.02798	2	4	0.000419551	0.5	unnamed,unnamed,unnamed,unnamed,unnamed	HLA-DOA,HLA-DOB
GO Biological Process	GO:0051582	positive regulation of neurotransmitter uptake	283	7.57282e-05	0.97712	0.00345272	4.70668	2.12464	10	0.000421807	0.00198531	854	0.0547885	1	0.827794	2.91834	1.02798	3	4	0.000629327	0.75	unnamed,unnamed,unnamed,unnamed,unnamed,unnamed,unnamed,unnamed,unnamed,unnamed	DRD4,PARK2,RAB3B
GO Biological Process	GO:1904761	negative regulation of myofibroblast differentiation	284	7.80385e-05	1	0.00354553	8.79684	0.682063	6	0.000135411	0.00119118	4772	0.447954	1	1	1.94556	0.51399	1	2	0.000209775	0.5	unnamed,unnamed,unnamed,unnamed,unnamed,unnamed	TP53INP1
GO Biological Process	GO:0030198	extracellular matrix organization	285	7.81157e-05	1	0.00353659	1.3058	163.885	214	0.0325362	0.0424856	61	0.000345884	1	0.073163	1.34397	78.1265	105	304	0.0220264	0.345395	unnamed,unnamed,unnamed,unnamed,unnamed,unnamed,unnamed,unnamed,unnamed,unnamed,unnamed,unnamed,unnamed,unnamed,unnamed,unnamed,unnamed,unnamed,unnamed,unnamed,unnamed,unnamed,unnamed,unnamed,unnamed,unnamed,unnamed,unnamed,unnamed,unnamed,unnamed,unnamed,unnamed,unnamed,unnamed,unnamed,unnamed,unnamed,unnamed,unnamed,unnamed,unnamed,unnamed,unnamed,unnamed,unnamed,unnamed,unnamed,unnamed,unnamed…	A2M,ACAN,ADAM12,ADAM19,ADAM8,ADAMTS14,ADAMTS2,ADAMTS20,ADAMTSL2,AGRN,APBB2,B4GALT1,BMP1,BSG,C6orf15,CD44,COL11A2,COL13A1,COL14A1,COL16A1,COL18A1,COL1A2,COL4A1,COL4A2,COL4A3,COL4A4,COL5A1,COL5A3,COL6A1,COL6A2,COL6A3,COL9A2,COL9A3,COMP,CRISPLD2,CSGALNACT1,CTRB1,CTRB2,DDR1,DNAJB6,DPT,ELANE,ERCC2,ERO1LB,FBLN2,FLOT1,FMOD,FOXC1,FOXF1,FOXF2,GAS6,GREM1,HAPLN1,HAS1,HAS2,HAS3,ICAM4,ICAM5,IHH,ITGA3,ITGA7,IT…
GO Biological Process	GO:1900034	regulation of cellular response to heat	286	7.84199e-05	1	0.00353795	1.7447	32.0972	56	0.00637228	0.0111177	389	0.0165173	1	0.547872	1.4467	20.0456	29	78	0.00608349	0.371795	unnamed,unnamed,unnamed,unnamed,unnamed,unnamed,unnamed,unnamed,unnamed,unnamed,unnamed,unnamed,unnamed,unnamed,unnamed,unnamed,unnamed,unnamed,unnamed,unnamed,unnamed,unnamed,unnamed,unnamed,unnamed,unnamed,unnamed,unnamed,unnamed,unnamed,unnamed,unnamed,unnamed,unnamed,unnamed,unnamed,unnamed,unnamed,unnamed,unnamed,unnamed,unnamed,unnamed,unnamed,unnamed,unnamed,unnamed,unnamed,unnamed,unnamed…	AAAS,CAMK2B,CAMK2D,CCAR2,CD34,CREBBP,DNAJB1,DNAJB6,GSK3B,HSBP1,HSPA1A,HSPA1B,HSPA1L,HSPH1,MAPT,MLST8,NUP153,NUP160,NUP210,NUP43,NUP50,NUP98,NUPL1,POM121,RAE1,RPA1,RPTOR,SEH1L,YWHAE
GO Biological Process	GO:0010934	macrophage cytokine production	287	8.02652e-05	1	0.00360858	7.03812	0.994583	7	0.000197456	0.00138972	4772	0.447954	1	1	1.94556	0.51399	1	2	0.000209775	0.5	unnamed,unnamed,unnamed,unnamed,unnamed,unnamed,unnamed	GAS6
GO Biological Process	GO:0002143	tRNA wobble position uridine thiolation	288	8.02768e-05	1	0.00359657	8.75108	0.68563	6	0.000136119	0.00119118	403	0.0169657	1	0.543196	3.89113	0.770985	3	3	0.000629327	1	unnamed,unnamed,unnamed,unnamed,unnamed,unnamed	CTU2,MOCS3,TRMU
GO Biological Process	GO:0097151	positive regulation of inhibitory postsynaptic potential	289	8.37072e-05	1	0.00373728	3.01547	5.6376	17	0.00111924	0.00337502	1187	0.0771548	1	0.838693	2.2235	1.79896	4	7	0.000839102	0.571429	unnamed,unnamed,unnamed,unnamed,unnamed,unnamed,unnamed,unnamed,unnamed,unnamed,unnamed,unnamed,unnamed,unnamed,unnamed,unnamed,unnamed	ABAT,IGSF9B,NTSR1,RIMS2
GO Biological Process	GO:0043062	extracellular structure organization	290	8.53462e-05	1	0.00379732	1.30368	164.151	214	0.032589	0.0424856	68	0.000395961	1	0.0751337	1.33957	78.3835	105	305	0.0220264	0.344262	unnamed,unnamed,unnamed,unnamed,unnamed,unnamed,unnamed,unnamed,unnamed,unnamed,unnamed,unnamed,unnamed,unnamed,unnamed,unnamed,unnamed,unnamed,unnamed,unnamed,unnamed,unnamed,unnamed,unnamed,unnamed,unnamed,unnamed,unnamed,unnamed,unnamed,unnamed,unnamed,unnamed,unnamed,unnamed,unnamed,unnamed,unnamed,unnamed,unnamed,unnamed,unnamed,unnamed,unnamed,unnamed,unnamed,unnamed,unnamed,unnamed,unnamed…	A2M,ACAN,ADAM12,ADAM19,ADAM8,ADAMTS14,ADAMTS2,ADAMTS20,ADAMTSL2,AGRN,APBB2,B4GALT1,BMP1,BSG,C6orf15,CD44,COL11A2,COL13A1,COL14A1,COL16A1,COL18A1,COL1A2,COL4A1,COL4A2,COL4A3,COL4A4,COL5A1,COL5A3,COL6A1,COL6A2,COL6A3,COL9A2,COL9A3,COMP,CRISPLD2,CSGALNACT1,CTRB1,CTRB2,DDR1,DNAJB6,DPT,ELANE,ERCC2,ERO1LB,FBLN2,FLOT1,FMOD,FOXC1,FOXF1,FOXF2,GAS6,GREM1,HAPLN1,HAS1,HAS2,HAS3,ICAM4,ICAM5,IHH,ITGA3,ITGA7,IT…
GO Biological Process	GO:0006006	glucose metabolic process	291	8.541e-05	1	0.0037871	1.61797	44.5002	72	0.00883467	0.0142942	1139	0.0668385	1	0.75717	1.26199	28.5264	36	111	0.00755192	0.324324	unnamed,unnamed,unnamed,unnamed,unnamed,unnamed,unnamed,unnamed,unnamed,unnamed,unnamed,unnamed,unnamed,unnamed,unnamed,unnamed,unnamed,unnamed,unnamed,unnamed,unnamed,unnamed,unnamed,unnamed,unnamed,unnamed,unnamed,unnamed,unnamed,unnamed,unnamed,unnamed,unnamed,unnamed,unnamed,unnamed,unnamed,unnamed,unnamed,unnamed,unnamed,unnamed,unnamed,unnamed,unnamed,unnamed,unnamed,unnamed,unnamed,unnamed…	AKT1,APOD,ATF3,BPGM,CPT1A,CREM,ENO1,FBP1,GAPDH,GAPDHS,GCK,GHRL,GOT1,GOT2,GPD2,GPI,H6PD,HK2,IGF2,INS,IRS2,LEP,LRP5,MAPK14,OMA1,PC,PDK2,PFKL,PFKP,PGM2L1,PPARD,SDS,SLC25A1,SLC25A10,SORD,TNF
GO Biological Process	GO:0032273	positive regulation of protein polymerization	292	8.55216e-05	1	0.00377906	1.63016	42.9406	70	0.00852503	0.0138972	656	0.0362301	1	0.712617	1.33757	24.6715	33	96	0.00692259	0.34375	unnamed,unnamed,unnamed,unnamed,unnamed,unnamed,unnamed,unnamed,unnamed,unnamed,unnamed,unnamed,unnamed,unnamed,unnamed,unnamed,unnamed,unnamed,unnamed,unnamed,unnamed,unnamed,unnamed,unnamed,unnamed,unnamed,unnamed,unnamed,unnamed,unnamed,unnamed,unnamed,unnamed,unnamed,unnamed,unnamed,unnamed,unnamed,unnamed,unnamed,unnamed,unnamed,unnamed,unnamed,unnamed,unnamed,unnamed,unnamed,unnamed,unnamed…	ACTR2,ACTR3B,ACTR3C,ALOX15,ARF6,ARPC2,BAIAP2,BAIAP2L1,CCL26,CCR7,CDC42EP2,CDC42EP3,CDC42EP4,CSF3,CTTN,FER,FMN1,GRB2,HSPA1A,HSPA1B,IQGAP2,KIRREL,LRRC16A,MAPT,MLST8,NAV3,NCK2,PSRC1,RLTPR,RPS3,SPIRE2,TPPP,TRIM27
GO Biological Process	GO:0090199	regulation of release of cytochrome c from mitochondria	293	8.56383e-05	1	0.0037713	2.08157	16.3338	34	0.00324277	0.00675005	812	0.0498745	1	0.792526	1.46998	11.5648	17	45	0.00356618	0.377778	unnamed,unnamed,unnamed,unnamed,unnamed,unnamed,unnamed,unnamed,unnamed,unnamed,unnamed,unnamed,unnamed,unnamed,unnamed,unnamed,unnamed,unnamed,unnamed,unnamed,unnamed,unnamed,unnamed,unnamed,unnamed,unnamed,unnamed,unnamed,unnamed,unnamed,unnamed,unnamed,unnamed,unnamed	AKT1,BCL2L11,BID,BIK,BMF,BNIP3,CIDEB,FXN,GPER1,HRK,LMNA,MMP9,OPA1,PARK2,PDCD5,PLAUR,PPIF
GO Biological Process	GO:0072365	regulation of cellular ketone metabolic process by negative regulation of transcription from RNA polymerase II promoter	294	8.72144e-05	1	0.00382765	6.94355	1.00813	7	0.000200145	0.00138972	2728	0.256995	1	1	3.89113	0.256995	1	1	0.000209775	1	unnamed,unnamed,unnamed,unnamed,unnamed,unnamed,unnamed	NCOR2
GO Biological Process	GO:0039535	regulation of RIG-I signaling pathway	295	8.76284e-05	1	0.00383278	3.27728	4.57697	15	0.000908669	0.00297796	2701	0.256429	1	1	1.37334	4.36892	6	17	0.00125865	0.352941	unnamed,unnamed,unnamed,unnamed,unnamed,unnamed,unnamed,unnamed,unnamed,unnamed,unnamed,unnamed,unnamed,unnamed,unnamed	DHX58,GLTSCR2,NPLOC4,PUM1,SEC14L1,TRIM15
GO Biological Process	GO:0016266	O-glycan processing	296	8.8406e-05	1	0.00385373	1.71795	33.7611	58	0.00670262	0.0115148	193	0.00382779	1	0.255906	1.64878	15.1627	25	59	0.00524439	0.423729	unnamed,unnamed,unnamed,unnamed,unnamed,unnamed,unnamed,unnamed,unnamed,unnamed,unnamed,unnamed,unnamed,unnamed,unnamed,unnamed,unnamed,unnamed,unnamed,unnamed,unnamed,unnamed,unnamed,unnamed,unnamed,unnamed,unnamed,unnamed,unnamed,unnamed,unnamed,unnamed,unnamed,unnamed,unnamed,unnamed,unnamed,unnamed,unnamed,unnamed,unnamed,unnamed,unnamed,unnamed,unnamed,unnamed,unnamed,unnamed,unnamed,unnamed…	B3GNT2,B3GNT4,GALNT1,GALNT10,GALNT11,GALNT12,GALNT14,GALNT5,GALNT7,GALNT9,GXYLT1,MUC12,MUC17,MUC2,MUC20,MUC21,MUC4,MUC5AC,MUC5B,MUC6,MUCL1,ST3GAL1,ST3GAL3,ST6GALNAC4,XXYLT1
GO Biological Process	GO:0042418	epinephrine biosynthetic process	297	8.88387e-05	1	0.00385955	17.7948	0.224785	4	4.46269e-05	0.000794124	1021	0.0660361	1	0.834539	3.89113	0.51399	2	2	0.000419551	1	unnamed,unnamed,unnamed,unnamed	PNMT,TH
GO Biological Process	GO:0002313	mature B cell differentiation involved in immune response	298	8.88703e-05	1	0.00384796	2.56431	8.5793	22	0.00170326	0.00436768	7148	0.671334	1	1	0.915559	4.36892	4	17	0.000839102	0.235294	unnamed,unnamed,unnamed,unnamed,unnamed,unnamed,unnamed,unnamed,unnamed,unnamed,unnamed,unnamed,unnamed,unnamed,unnamed,unnamed,unnamed,unnamed,unnamed,unnamed,unnamed,unnamed	DLL1,LGALS1,NKX2-3,PLCG2
GO Biological Process	GO:2000978	negative regulation of forebrain neuron differentiation	299	8.9802e-05	1	0.0038753	5.85669	1.36596	8	0.000271185	0.00158825	4772	0.447954	1	1	1.94556	0.51399	1	2	0.000209775	0.5	unnamed,unnamed,unnamed,unnamed,unnamed,unnamed,unnamed,unnamed	HES1
GO Biological Process	GO:0002925	positive regulation of humoral immune response mediated by circulating immunoglobulin	300	9.03744e-05	1	0.003887	17.7151	0.225796	4	4.48275e-05	0.000794124	854	0.0547885	1	0.827794	2.91834	1.02798	3	4	0.000629327	0.75	unnamed,unnamed,unnamed,unnamed	HPX,LTA,TNF
GO Biological Process	GO:0034983	peptidyl-lysine deacetylation	301	9.09432e-05	1	0.00389847	3.26604	4.59272	15	0.000911797	0.00297796	8869	0.87504	1	1	0.555875	1.79896	1	7	0.000209775	0.142857	unnamed,unnamed,unnamed,unnamed,unnamed,unnamed,unnamed,unnamed,unnamed,unnamed,unnamed,unnamed,unnamed,unnamed,unnamed	HDAC4
GO Biological Process	GO:1990927	calcium ion regulated lysosome exocytosis	302	9.31222e-05	1	0.00397866	11.4198	0.437836	5	8.6924e-05	0.000992654	4772	0.447954	1	1	1.94556	0.51399	1	2	0.000209775	0.5	unnamed,unnamed,unnamed,unnamed,unnamed	SYT7
GO Biological Process	GO:1902745	positive regulation of lamellipodium organization	303	9.65295e-05	1	0.00411062	2.1516	14.4079	31	0.00286041	0.00615446	2616	0.239986	1	1	1.29704	6.93886	9	27	0.00188798	0.333333	unnamed,unnamed,unnamed,unnamed,unnamed,unnamed,unnamed,unnamed,unnamed,unnamed,unnamed,unnamed,unnamed,unnamed,unnamed,unnamed,unnamed,unnamed,unnamed,unnamed,unnamed,unnamed,unnamed,unnamed,unnamed,unnamed,unnamed,unnamed,unnamed,unnamed,unnamed	ARHGEF7,ARPC2,BRK1,CORO1B,FSCN1,HDAC4,LRRC16A,RLTPR,RREB1
GO Biological Process	GO:2000257	regulation of protein activation cascade	304	9.67419e-05	1	0.00410612	2.38191	10.4958	25	0.00208374	0.00496327	3732	0.290142	1	1	1.16734	12.8498	15	50	0.00314663	0.3	unnamed,unnamed,unnamed,unnamed,unnamed,unnamed,unnamed,unnamed,unnamed,unnamed,unnamed,unnamed,unnamed,unnamed,unnamed,unnamed,unnamed,unnamed,unnamed,unnamed,unnamed,unnamed,unnamed,unnamed,unnamed	A2M,C1QA,C1R,C3,C4A,C4B,C4BPB,C8B,CD46,CD59,CD81,CPN2,CR1,CR2,SERPINC1
GO Biological Process	GO:0061180	mammary gland epithelium development	305	9.76378e-05	1	0.00413056	1.58814	47.8547	76	0.00950063	0.0150884	27	5.35097e-05	0.690436	0.0255717	1.98094	14.1347	28	55	0.00587371	0.509091	unnamed,unnamed,unnamed,unnamed,unnamed,unnamed,unnamed,unnamed,unnamed,unnamed,unnamed,unnamed,unnamed,unnamed,unnamed,unnamed,unnamed,unnamed,unnamed,unnamed,unnamed,unnamed,unnamed,unnamed,unnamed,unnamed,unnamed,unnamed,unnamed,unnamed,unnamed,unnamed,unnamed,unnamed,unnamed,unnamed,unnamed,unnamed,unnamed,unnamed,unnamed,unnamed,unnamed,unnamed,unnamed,unnamed,unnamed,unnamed,unnamed,unnamed…	AKT1,BTRC,CCND1,DDR1,EPHA2,FGFR2,FOXF1,GLI2,ID2,IRF6,JAK2,KDM5B,LRP5,MGMT,MSX1,MSX2,NTN1,PHB2,PML,PTCH1,SCRIB,STAT6,TBX3,TNFSF11,WNT4,WNT5A,WNT7B,ZNF703
GO Biological Process	GO:0061025	membrane fusion	306	0.000104176	1	0.00439278	1.45629	75.5345	110	0.0149959	0.0218384	3736	0.290378	1	1	1.08215	43.4322	47	169	0.00985945	0.278106	unnamed,unnamed,unnamed,unnamed,unnamed,unnamed,unnamed,unnamed,unnamed,unnamed,unnamed,unnamed,unnamed,unnamed,unnamed,unnamed,unnamed,unnamed,unnamed,unnamed,unnamed,unnamed,unnamed,unnamed,unnamed,unnamed,unnamed,unnamed,unnamed,unnamed,unnamed,unnamed,unnamed,unnamed,unnamed,unnamed,unnamed,unnamed,unnamed,unnamed,unnamed,unnamed,unnamed,unnamed,unnamed,unnamed,unnamed,unnamed,unnamed,unnamed…	ANKFY1,C1orf111,CAV2,DCSTAMP,DNM1,DNM3,DOC2B,DYSF,EEA1,ENSG00000263620,ERVW-1,FOLR4,GAS6,GOSR1,MX1,NKD2,OPA1,OTOF,PLD6,PPIA,RAB20,RAB39A,ROPN1B,SAMD9,SPACA3,SPG11,STX17,STX18,STX1A,STX2,STX6,STX8,SYT1,SYT13,SYT16,SYT3,SYT7,TAP1,TAP2,TAPBP,TMEM175,TSNARE1,VAMP2,VAMP3,VAMP5,VAV3,YKT6
GO Biological Process	GO:0002923	regulation of humoral immune response mediated by circulating immunoglobulin	307	0.000105909	1	0.00445127	5.71618	1.39954	8	0.000277851	0.00158825	199	0.00414486	1	0.26875	2.72379	2.56995	7	10	0.00146843	0.7	unnamed,unnamed,unnamed,unnamed,unnamed,unnamed,unnamed,unnamed	C4BPB,CR1,FOXJ1,HPX,LTA,PTPN6,TNF
GO Biological Process	GO:0002920	regulation of humoral immune response	308	0.000110159	1	0.00461486	2.1062	15.1933	32	0.00301633	0.00635299	2145	0.178014	1	1	1.21961	17.2187	21	67	0.00440529	0.313433	unnamed,unnamed,unnamed,unnamed,unnamed,unnamed,unnamed,unnamed,unnamed,unnamed,unnamed,unnamed,unnamed,unnamed,unnamed,unnamed,unnamed,unnamed,unnamed,unnamed,unnamed,unnamed,unnamed,unnamed,unnamed,unnamed,unnamed,unnamed,unnamed,unnamed,unnamed,unnamed	A2M,C1QA,C1R,C3,C4A,C4B,C4BPB,C8B,CCR7,CD46,CD59,CD81,CPN2,CR1,CR2,FOXJ1,HPX,LTA,PGC,PTPN6,TNF
GO Biological Process	GO:0031444	slow-twitch skeletal muscle fiber contraction	309	0.000112046	1	0.00467876	16.7448	0.238881	4	4.74252e-05	0.000794124	4772	0.447954	1	1	1.94556	0.51399	1	2	0.000209775	0.5	unnamed,unnamed,unnamed,unnamed	TNNT1
GO Biological Process	GO:0098719	sodium ion import across plasma membrane	310	0.000116945	1	0.00486756	3.05093	5.2443	16	0.00104115	0.00317649	2519	0.223898	1	1	1.49659	3.34093	5	13	0.00104888	0.384615	unnamed,unnamed,unnamed,unnamed,unnamed,unnamed,unnamed,unnamed,unnamed,unnamed,unnamed,unnamed,unnamed,unnamed,unnamed,unnamed	HCN2,SLC9A3,SLC9A9,SLC9C1,TRPM4
GO Biological Process	GO:0006304	DNA modification	311	0.000117372	1	0.00486962	1.74595	30.356	53	0.00602661	0.0105221	5440	0.47492	1	1	1.03138	21.3306	22	83	0.00461506	0.26506	unnamed,unnamed,unnamed,unnamed,unnamed,unnamed,unnamed,unnamed,unnamed,unnamed,unnamed,unnamed,unnamed,unnamed,unnamed,unnamed,unnamed,unnamed,unnamed,unnamed,unnamed,unnamed,unnamed,unnamed,unnamed,unnamed,unnamed,unnamed,unnamed,unnamed,unnamed,unnamed,unnamed,unnamed,unnamed,unnamed,unnamed,unnamed,unnamed,unnamed,unnamed,unnamed,unnamed,unnamed,unnamed,unnamed,unnamed,unnamed,unnamed,unnamed…	ALKBH2,ALKBH3,APOBEC1,CTCFL,DNMT1,DNMT3B,EHMT1,EHMT2,GNAS,KMT2E,MBD4,MGMT,MORC1,MOV10L1,MTA2,NTHL1,PIWIL2,PLD6,TET2,TET3,UNG,ZFP57
GO Biological Process	GO:0006888	ER to Golgi vesicle-mediated transport	312	0.000120543	1	0.00498514	1.50333	61.8625	93	0.0122816	0.0184634	4754	0.440377	1	1	1.02869	44.7171	46	174	0.00964967	0.264368	unnamed,unnamed,unnamed,unnamed,unnamed,unnamed,unnamed,unnamed,unnamed,unnamed,unnamed,unnamed,unnamed,unnamed,unnamed,unnamed,unnamed,unnamed,unnamed,unnamed,unnamed,unnamed,unnamed,unnamed,unnamed,unnamed,unnamed,unnamed,unnamed,unnamed,unnamed,unnamed,unnamed,unnamed,unnamed,unnamed,unnamed,unnamed,unnamed,unnamed,unnamed,unnamed,unnamed,unnamed,unnamed,unnamed,unnamed,unnamed,unnamed,unnamed…	ANK1,ARFGAP3,BGLAP,CAPZB,CD59,COG1,COG2,COPZ2,CREB3L2,CSNK1D,CTSZ,CUL3,DCTN6,DYNC1H1,DYNC1LI1,ERGIC1,F10,F7,FOLR1,GAS6,GOPC,GORASP1,GOSR1,GRIA1,INS,LMF1,MPPE1,NRBP2,PDCD6,PPP6R3,PREB,PROC,RAB1B,SEC16A,SEC23A,SEC24D,SPTBN1,SPTBN2,SPTBN5,STX17,TGFA,TRAPPC11,TRAPPC12,TRAPPC6B,TRAPPC9,YKT6
GO Biological Process	GO:1905225	response to thyrotropin-releasing hormone	313	0.000121765	1	0.0050196	8.10107	0.740643	6	0.00014704	0.00119118	4772	0.447954	1	1	1.94556	0.51399	1	2	0.000209775	0.5	unnamed,unnamed,unnamed,unnamed,unnamed,unnamed	F7
GO Biological Process	GO:2000059	negative regulation of protein ubiquitination involved in ubiquitin-dependent protein catabolic process	314	0.000124965	1	0.0051351	4.05212	2.71463	11	0.000538937	0.00218384	4710	0.439213	1	1	1.19727	3.34093	4	13	0.000839102	0.307692	unnamed,unnamed,unnamed,unnamed,unnamed,unnamed,unnamed,unnamed,unnamed,unnamed,unnamed	PDCL3,PML,RPS7,TRIM39
GO Biological Process	GO:0043045	DNA methylation involved in embryo development	315	0.000125884	1	0.00515643	4.41864	2.26314	10	0.000449303	0.00198531	3975	0.338948	1	1	1.45917	2.05596	3	8	0.000629327	0.375	unnamed,unnamed,unnamed,unnamed,unnamed,unnamed,unnamed,unnamed,unnamed,unnamed	DNMT1,TET3,ZFP57
GO Biological Process	GO:0032615	interleukin-12 production	316	0.000126619	1	0.00517016	6.53226	1.0716	7	0.000212746	0.00138972	3459	0.273566	1	1	1.94556	1.02798	2	4	0.000419551	0.5	unnamed,unnamed,unnamed,unnamed,unnamed,unnamed,unnamed	CCR7,LEP
GO Biological Process	GO:0051181	cofactor transport	317	0.000128151	1	0.00521617	2.90777	5.8464	17	0.00116069	0.00337502	4081	0.345249	1	1	1.19727	6.68187	8	26	0.0016782	0.307692	unnamed,unnamed,unnamed,unnamed,unnamed,unnamed,unnamed,unnamed,unnamed,unnamed,unnamed,unnamed,unnamed,unnamed,unnamed,unnamed,unnamed	FOLR1,HPX,PPT1,SLC19A1,SLC25A17,SLC25A19,SLC44A4,SLC5A6
GO Biological Process	GO:0030149	sphingolipid catabolic process	318	0.000128446	1	0.00521175	3.16261	4.74292	15	0.000941617	0.00297796	5396	0.463122	1	1	1.11175	5.39689	6	21	0.00125865	0.285714	unnamed,unnamed,unnamed,unnamed,unnamed,unnamed,unnamed,unnamed,unnamed,unnamed,unnamed,unnamed,unnamed,unnamed,unnamed	ENPP7,GBA2,NEU1,NEU4,PPT1,SPHK1
GO Biological Process	GO:0090200	positive regulation of release of cytochrome c from mitochondria	319	0.000128854	1	0.00521191	2.49665	8.8118	22	0.00174941	0.00436768	791	0.0473053	1	0.771656	1.61012	7.45285	12	29	0.00251731	0.413793	unnamed,unnamed,unnamed,unnamed,unnamed,unnamed,unnamed,unnamed,unnamed,unnamed,unnamed,unnamed,unnamed,unnamed,unnamed,unnamed,unnamed,unnamed,unnamed,unnamed,unnamed,unnamed	BCL2L11,BID,BIK,BMF,BNIP3,CIDEB,GPER1,HRK,MMP9,PDCD5,PLAUR,PPIF
GO Biological Process	GO:0019244	lactate biosynthetic process from pyruvate	320	0.000130519	1	0.00526276	31.7841	0.0943869	3	1.87387e-05	0.000595593	2728	0.256995	1	1	3.89113	0.256995	1	1	0.000209775	1	unnamed,unnamed,unnamed	LDHC
GO Biological Process	GO:0000255	allantoin metabolic process	321	0.000131455	1	0.005284	4.39473	2.27546	10	0.000451748	0.00198531	4280	0.381942	1	1	1.55645	1.28497	2	5	0.000419551	0.4	unnamed,unnamed,unnamed,unnamed,unnamed,unnamed,unnamed,unnamed,unnamed,unnamed	ALLC,URAD
GO Biological Process	GO:0030195	negative regulation of blood coagulation	322	0.000132058	1	0.00529174	2.058	16.035	33	0.00318344	0.00655152	4517	0.399472	1	1	1.09967	11.8218	13	46	0.00272708	0.282609	unnamed,unnamed,unnamed,unnamed,unnamed,unnamed,unnamed,unnamed,unnamed,unnamed,unnamed,unnamed,unnamed,unnamed,unnamed,unnamed,unnamed,unnamed,unnamed,unnamed,unnamed,unnamed,unnamed,unnamed,unnamed,unnamed,unnamed,unnamed,unnamed,unnamed,unnamed,unnamed,unnamed	ABAT,ALOX12,CD34,EDN1,KLKB1,KRT1,PDGFA,PDGFRA,PLAT,PLAUR,PRKG1,PROC,SERPINE1
GO Biological Process	GO:2000410	regulation of thymocyte migration	323	0.000137706	1	0.005501	10.4933	0.476492	5	9.45984e-05	0.000992654	1906	0.164177	1	1	2.59408	0.770985	2	3	0.000419551	0.666667	unnamed,unnamed,unnamed,unnamed,unnamed	ADAM8,AIRE
GO Biological Process	GO:0050764	regulation of phagocytosis	324	0.000139905	1	0.0055716	1.78827	26.8416	48	0.00532888	0.00952948	2374	0.198353	1	1	1.20167	17.4757	21	68	0.00440529	0.308823	unnamed,unnamed,unnamed,unnamed,unnamed,unnamed,unnamed,unnamed,unnamed,unnamed,unnamed,unnamed,unnamed,unnamed,unnamed,unnamed,unnamed,unnamed,unnamed,unnamed,unnamed,unnamed,unnamed,unnamed,unnamed,unnamed,unnamed,unnamed,unnamed,unnamed,unnamed,unnamed,unnamed,unnamed,unnamed,unnamed,unnamed,unnamed,unnamed,unnamed,unnamed,unnamed,unnamed,unnamed,unnamed,unnamed,unnamed,unnamed	ABR,ALOX15,BCR,C3,C4A,C4B,C4BPB,CAMK1D,FGR,GAS6,GATA2,LMAN2,MBL2,MFGE8,PRTN3,RAP1A,SCARB1,SPACA3,SYT7,TNF,TUB
GO Biological Process	GO:0048541	Peyer's patch development	325	0.000144481	1	0.00573611	3.70148	3.24195	12	0.000643627	0.00238237	714	0.0413819	1	0.74783	2.59408	1.54197	4	6	0.000839102	0.666667	unnamed,unnamed,unnamed,unnamed,unnamed,unnamed,unnamed,unnamed,unnamed,unnamed,unnamed,unnamed	ARTN,FOXL1,NKX2-3,RET
GO Biological Process	GO:0097435	supramolecular fiber organization	326	0.000145842	1	0.0057724	1.28109	176.412	226	0.0350233	0.044868	499	0.0220719	1	0.570729	1.18426	94.5742	112	368	0.0234949	0.304348	unnamed,unnamed,unnamed,unnamed,unnamed,unnamed,unnamed,unnamed,unnamed,unnamed,unnamed,unnamed,unnamed,unnamed,unnamed,unnamed,unnamed,unnamed,unnamed,unnamed,unnamed,unnamed,unnamed,unnamed,unnamed,unnamed,unnamed,unnamed,unnamed,unnamed,unnamed,unnamed,unnamed,unnamed,unnamed,unnamed,unnamed,unnamed,unnamed,unnamed,unnamed,unnamed,unnamed,unnamed,unnamed,unnamed,unnamed,unnamed,unnamed,unnamed…	ACTG1,ACTN1,ACTR2,ACTR3B,ACTR3C,ADAMTS14,ADAMTS2,ADD2,AIF1,ARAP1,ARHGAP12,ARHGAP25,ARHGEF2,ARPC2,AXIN1,B4GALT7,BAIAP2,BAIAP2L1,BCAR1,BIN3,BMP10,BRK1,CASQ1,CCDC13,CCDC88B,CDC42EP2,CGNL1,COL11A2,COL14A1,COL1A2,COL5A1,COL5A3,CORO1B,CORO7,CSNK1D,CTNNA1,CTTN,CUL3,DBN1,DMTN,DNAJB6,DPT,DSP,DVL1,DYNC1H1,EMP2,ENSG00000166503,ERMN,ESPN,ESPNL,FAM101A,FAM101B,FAT1,FHOD3,FMN1,FMOD,FOXC1,FSCN1,GHRL,GHSR,GREM1,…
GO Biological Process	GO:0051673	membrane disruption in other organism	327	0.000147894	1	0.0058357	10.332	0.483935	5	9.6076e-05	0.000992654	8527	0.831799	1	1	0.648521	1.54197	1	6	0.000209775	0.166667	unnamed,unnamed,unnamed,unnamed,unnamed	GSDMD
GO Biological Process	GO:0045833	negative regulation of lipid metabolic process	328	0.000150503	1	0.00592054	1.67395	35.246	59	0.00699741	0.0117133	2079	0.165598	1	1	1.21282	19.7886	24	77	0.00503461	0.311688	unnamed,unnamed,unnamed,unnamed,unnamed,unnamed,unnamed,unnamed,unnamed,unnamed,unnamed,unnamed,unnamed,unnamed,unnamed,unnamed,unnamed,unnamed,unnamed,unnamed,unnamed,unnamed,unnamed,unnamed,unnamed,unnamed,unnamed,unnamed,unnamed,unnamed,unnamed,unnamed,unnamed,unnamed,unnamed,unnamed,unnamed,unnamed,unnamed,unnamed,unnamed,unnamed,unnamed,unnamed,unnamed,unnamed,unnamed,unnamed,unnamed,unnamed…	ACACB,ACADVL,ADORA1,AKR1C3,AKT1,APOBEC1,APOD,DAB2IP,FBXW7,FGF19,GFI1,GPER1,INS,INSIG1,LPCAT1,PDGFA,PPP2R5A,PROX1,SCAP,SIK1,SLC27A1,STK11,TNF,WNT4
GO Biological Process	GO:0006956	complement activation	329	0.000153866	1	0.00603443	2.01594	16.8656	34	0.00334834	0.00675005	1300	0.0871752	1	0.865247	1.37811	12.3358	17	48	0.00356618	0.354167	unnamed,unnamed,unnamed,unnamed,unnamed,unnamed,unnamed,unnamed,unnamed,unnamed,unnamed,unnamed,unnamed,unnamed,unnamed,unnamed,unnamed,unnamed,unnamed,unnamed,unnamed,unnamed,unnamed,unnamed,unnamed,unnamed,unnamed,unnamed,unnamed,unnamed,unnamed,unnamed,unnamed,unnamed	C1QA,C1R,C1RL,C3,C4A,C4B,C4BPB,C8B,CD46,CFD,COLEC11,CR1,CR2,ENSG00000259680,IGLL1,KRT1,MBL2
GO Biological Process	GO:0032693	negative regulation of interleukin-10 production	330	0.000155073	1	0.00606335	2.59522	7.70647	20	0.00152997	0.00397062	5354	0.452886	1	1	1.14445	4.36892	5	17	0.00104888	0.294118	unnamed,unnamed,unnamed,unnamed,unnamed,unnamed,unnamed,unnamed,unnamed,unnamed,unnamed,unnamed,unnamed,unnamed,unnamed,unnamed,unnamed,unnamed,unnamed,unnamed	DLL1,EPX,IL12B,PRG2,TRIB2
GO Biological Process	GO:0039531	regulation of viral-induced cytoplasmic pattern recognition receptor signaling pathway	331	0.000156828	1	0.00611346	3.10372	4.83291	15	0.000959482	0.00297796	4559	0.411229	1	1	1.16734	5.1399	6	20	0.00125865	0.3	unnamed,unnamed,unnamed,unnamed,unnamed,unnamed,unnamed,unnamed,unnamed,unnamed,unnamed,unnamed,unnamed,unnamed,unnamed	DHX58,GLTSCR2,NPLOC4,PUM1,SEC14L1,TRIM15
GO Biological Process	GO:0061620	glycolytic process through glucose-6-phosphate	332	0.000158371	1	0.00615499	2.75579	6.53169	18	0.00129674	0.00357356	800	0.0480843	1	0.775539	1.64625	6.68187	11	26	0.00230753	0.423077	unnamed,unnamed,unnamed,unnamed,unnamed,unnamed,unnamed,unnamed,unnamed,unnamed,unnamed,unnamed,unnamed,unnamed,unnamed,unnamed,unnamed,unnamed	BPGM,ENO1,GALK1,GAPDH,GAPDHS,GCK,GPI,HK2,PFKL,PFKP,PGM2L1
GO Biological Process	GO:0002315	marginal zone B cell differentiation	333	0.000158526	1	0.00614251	3.10056	4.83783	15	0.000960459	0.00297796	9329	0.931034	1	1	0.432347	2.31296	1	9	0.000209775	0.111111	unnamed,unnamed,unnamed,unnamed,unnamed,unnamed,unnamed,unnamed,unnamed,unnamed,unnamed,unnamed,unnamed,unnamed,unnamed	DLL1
GO Biological Process	GO:0097062	dendritic spine maintenance	334	0.000159638	1	0.00616708	2.85306	5.95851	17	0.00118295	0.00337502	588	0.0306333	1	0.672214	2.43195	2.05596	5	8	0.00104888	0.625	unnamed,unnamed,unnamed,unnamed,unnamed,unnamed,unnamed,unnamed,unnamed,unnamed,unnamed,unnamed,unnamed,unnamed,unnamed,unnamed,unnamed	CTTN,IGF1R,INSR,ITGA3,MTMR2
GO Biological Process	GO:0032102	negative regulation of response to external stimulus	335	0.000161454	1	0.00621864	1.30434	150.268	196	0.0298328	0.038912	197	0.00409145	1	0.26798	1.28729	68.3607	88	266	0.0184603	0.330827	unnamed,unnamed,unnamed,unnamed,unnamed,unnamed,unnamed,unnamed,unnamed,unnamed,unnamed,unnamed,unnamed,unnamed,unnamed,unnamed,unnamed,unnamed,unnamed,unnamed,unnamed,unnamed,unnamed,unnamed,unnamed,unnamed,unnamed,unnamed,unnamed,unnamed,unnamed,unnamed,unnamed,unnamed,unnamed,unnamed,unnamed,unnamed,unnamed,unnamed,unnamed,unnamed,unnamed,unnamed,unnamed,unnamed,unnamed,unnamed,unnamed,unnamed…	ABAT,ABR,ADORA1,AIF1,AJAP1,ALOX12,APOD,BBS2,BCR,CALCRL,CARTPT,CCK,CD34,CHID1,CHRNA7,CORO1B,CRK,CXCL17,DHX58,DRD1,DVL1,EDN1,EIF2AK2,ELANE,ETS1,FAM105B,FEM1A,FOXF1,GATA3,GHRL,GHSR,GPER1,GPR17,GREM1,GSTP1,HMGCR,IL12B,IL20RB,INS,KLF4,KLKB1,KRT1,LEP,LRIG2,MEFV,METRNL,MICB,MIF,NBL1,NENF,NFKBIL1,NLRP12,NOTCH1,NPLOC4,NRP1,PADI2,PDGFA,PDGFRA,PLAT,PLAUR,PPARA,PPARD,PPM1B,PRDM1,PRKG1,PROC,PTPRS,RGMA,RPS19,R…
GO Biological Process	GO:0032099	negative regulation of appetite	336	0.000162225	1	0.00622972	3.09381	4.8484	15	0.000962556	0.00297796	390	0.0166084	1	0.549483	2.26982	3.08394	7	12	0.00146843	0.583333	unnamed,unnamed,unnamed,unnamed,unnamed,unnamed,unnamed,unnamed,unnamed,unnamed,unnamed,unnamed,unnamed,unnamed,unnamed	BBS2,CARTPT,CCK,GHSR,LEP,NENF,PPARA
GO Biological Process	GO:0030449	regulation of complement activation	337	0.000163922	1	0.0062762	2.34619	10.2294	24	0.00203085	0.00476474	4245	0.374214	1	1	1.11175	12.5928	14	49	0.00293686	0.285714	unnamed,unnamed,unnamed,unnamed,unnamed,unnamed,unnamed,unnamed,unnamed,unnamed,unnamed,unnamed,unnamed,unnamed,unnamed,unnamed,unnamed,unnamed,unnamed,unnamed,unnamed,unnamed,unnamed,unnamed	A2M,C1QA,C1R,C3,C4A,C4B,C4BPB,C8B,CD46,CD59,CD81,CPN2,CR1,CR2
GO Biological Process	GO:0060713	labyrinthine layer morphogenesis	338	0.00016639	1	0.00635185	1.96293	18.3399	36	0.00364104	0.00714711	1776	0.146911	1	1	1.48233	5.39689	8	21	0.0016782	0.380952	unnamed,unnamed,unnamed,unnamed,unnamed,unnamed,unnamed,unnamed,unnamed,unnamed,unnamed,unnamed,unnamed,unnamed,unnamed,unnamed,unnamed,unnamed,unnamed,unnamed,unnamed,unnamed,unnamed,unnamed,unnamed,unnamed,unnamed,unnamed,unnamed,unnamed,unnamed,unnamed,unnamed,unnamed,unnamed,unnamed	BMP7,DNAJB6,FGFR2,GRB2,GRHL2,ST14,WNT7B,ZFP36L1
GO Biological Process	GO:1904527	negative regulation of microtubule binding	339	0.000172412	1	0.00656232	14.9492	0.267573	4	5.31214e-05	0.000794124	1021	0.0660361	1	0.834539	3.89113	0.51399	2	2	0.000419551	1	unnamed,unnamed,unnamed,unnamed	GTSE1,MAPRE1
GO Biological Process	GO:0010832	negative regulation of myotube differentiation	340	0.000177563	1	0.0067385	2.56794	7.78834	20	0.00154623	0.00397062	2437	0.208475	1	1	1.45917	4.11192	6	16	0.00125865	0.375	unnamed,unnamed,unnamed,unnamed,unnamed,unnamed,unnamed,unnamed,unnamed,unnamed,unnamed,unnamed,unnamed,unnamed,unnamed,unnamed,unnamed,unnamed,unnamed,unnamed	BHLHA15,CEACAM5,HDAC4,MYOCD,NKX2-5,NOTCH1
GO Biological Process	GO:0002887	negative regulation of myeloid leukocyte mediated immunity	341	0.000177904	1	0.00673167	3.06687	4.89098	15	0.000971011	0.00297796	5637	0.495336	1	1	1.16734	2.56995	3	10	0.000629327	0.3	unnamed,unnamed,unnamed,unnamed,unnamed,unnamed,unnamed,unnamed,unnamed,unnamed,unnamed,unnamed,unnamed,unnamed,unnamed	ABR,BCR,FOXF1
GO Biological Process	GO:0050777	negative regulation of immune response	342	0.000181925	1	0.00686366	1.51455	56.1221	85	0.011142	0.0168751	1547	0.117312	1	0.978459	1.19491	32.6384	39	127	0.00818125	0.307087	unnamed,unnamed,unnamed,unnamed,unnamed,unnamed,unnamed,unnamed,unnamed,unnamed,unnamed,unnamed,unnamed,unnamed,unnamed,unnamed,unnamed,unnamed,unnamed,unnamed,unnamed,unnamed,unnamed,unnamed,unnamed,unnamed,unnamed,unnamed,unnamed,unnamed,unnamed,unnamed,unnamed,unnamed,unnamed,unnamed,unnamed,unnamed,unnamed,unnamed,unnamed,unnamed,unnamed,unnamed,unnamed,unnamed,unnamed,unnamed,unnamed,unnamed…	A2M,ABR,ADAR,ALOX15,BCL6,BCR,C4BPB,CD46,CD59,CR1,CRK,DCST1,DHX58,DUSP22,FER,FOXF1,FOXJ1,GPR17,HLA-G,HLX,IFI16,IL12B,IL20RB,INS,LOXL3,NLRC5,PTPN6,RPS19,SCRIB,SERPINB9,SLAMF1,SMAD7,SPN,STAT6,TBX21,TNF,TNFSF18,TRIM27,TYRO3
GO Biological Process	GO:0007406	negative regulation of neuroblast proliferation	343	0.00019162	1	0.00720839	5.23374	1.52854	8	0.000303463	0.00158825	4280	0.381942	1	1	1.55645	1.28497	2	5	0.000419551	0.4	unnamed,unnamed,unnamed,unnamed,unnamed,unnamed,unnamed,unnamed	CTNNA1,KCTD11
GO Biological Process	GO:0030263	apoptotic chromosome condensation	344	0.000193281	1	0.00724973	9.74675	0.512991	5	0.000101845	0.000992654	8045	0.773599	1	1	0.778225	1.28497	1	5	0.000209775	0.2	unnamed,unnamed,unnamed,unnamed,unnamed	GPER1
GO Biological Process	GO:0019062	virion attachment to host cell	345	0.000194751	1	0.00728369	5.22104	1.53226	8	0.000304201	0.00158825	7668	0.716221	1	1	0.864695	2.31296	2	9	0.000419551	0.222222	unnamed,unnamed,unnamed,unnamed,unnamed,unnamed,unnamed,unnamed	CD81,GAS6
GO Biological Process	GO:0032891	negative regulation of organic acid transport	346	0.000195083	1	0.00727503	2.01307	16.3929	33	0.00325449	0.00655152	364	0.0148626	1	0.526847	2.06001	4.36892	9	17	0.00188798	0.529412	unnamed,unnamed,unnamed,unnamed,unnamed,unnamed,unnamed,unnamed,unnamed,unnamed,unnamed,unnamed,unnamed,unnamed,unnamed,unnamed,unnamed,unnamed,unnamed,unnamed,unnamed,unnamed,unnamed,unnamed,unnamed,unnamed,unnamed,unnamed,unnamed,unnamed,unnamed,unnamed,unnamed	ABAT,ADORA1,AKT1,CYP4F2,IRS2,LEP,OSR1,THBS1,TRH
GO Biological Process	GO:0090331	negative regulation of platelet aggregation	347	0.000205838	1	0.00765398	2.79046	6.09219	17	0.00120949	0.00337502	6045	0.566302	1	1	1.06122	2.82694	3	11	0.000629327	0.272727	unnamed,unnamed,unnamed,unnamed,unnamed,unnamed,unnamed,unnamed,unnamed,unnamed,unnamed,unnamed,unnamed,unnamed,unnamed,unnamed,unnamed	ABAT,ALOX12,PRKG1
GO Biological Process	GO:0009161	ribonucleoside monophosphate metabolic process	348	0.00020587	1	0.00763317	1.40359	86.2077	121	0.0171149	0.0240222	6669	0.598031	1	1	0.980323	66.3047	65	258	0.0136354	0.251938	unnamed,unnamed,unnamed,unnamed,unnamed,unnamed,unnamed,unnamed,unnamed,unnamed,unnamed,unnamed,unnamed,unnamed,unnamed,unnamed,unnamed,unnamed,unnamed,unnamed,unnamed,unnamed,unnamed,unnamed,unnamed,unnamed,unnamed,unnamed,unnamed,unnamed,unnamed,unnamed,unnamed,unnamed,unnamed,unnamed,unnamed,unnamed,unnamed,unnamed,unnamed,unnamed,unnamed,unnamed,unnamed,unnamed,unnamed,unnamed,unnamed,unnamed…	ADSS,AMPD3,APRT,ATP1A2,ATP1B1,ATP5B,ATP5I,ATP5S,ATP6V1B1,ATP6V1B2,BID,BPGM,CARD11,COX10,COX7C,ENO1,ENO4,FAM20C,FXN,GALK1,GAPDH,GAPDHS,GCK,GPI,HK2,HSPA1A,HSPA1B,IMPDH1,LDHA,LDHC,LHPP,MAGI3,MSH2,NADK,NDUFA10,NDUFA3,NDUFA4,NDUFA6,NDUFA8,NDUFB9,NDUFS1,NDUFS5,NDUFS6,NDUFS7,NDUFV1,NT5C2,NUDT4,PAICS,PDE6B,PFKL,PFKP,PGM2L1,PPAT,PRKAG2,SCRIB,SDHA,SDHC,TCIRG1,TJP2,UCK2,UCKL1,UMPS,UQCR11,UQCRFS1,VPS9D1
GO Biological Process	GO:0046629	gamma-delta T cell activation	349	0.000208654	1	0.00771424	3.81479	2.88351	11	0.000572466	0.00218384	8527	0.831799	1	1	0.648521	1.54197	1	6	0.000209775	0.166667	unnamed,unnamed,unnamed,unnamed,unnamed,unnamed,unnamed,unnamed,unnamed,unnamed,unnamed	MICB
GO Biological Process	GO:0001757	somite specification	350	0.000210241	1	0.00775067	2.89333	5.52995	16	0.00109787	0.00317649	4280	0.381942	1	1	1.55645	1.28497	2	5	0.000419551	0.4	unnamed,unnamed,unnamed,unnamed,unnamed,unnamed,unnamed,unnamed,unnamed,unnamed,unnamed,unnamed,unnamed,unnamed,unnamed,unnamed	DLL1,MEOX1
GO Biological Process	GO:0001867	complement activation, lectin pathway	351	0.000210582	1	0.00774115	3.16462	4.42391	14	0.000878283	0.00277943	5637	0.495336	1	1	1.16734	2.56995	3	10	0.000629327	0.3	unnamed,unnamed,unnamed,unnamed,unnamed,unnamed,unnamed,unnamed,unnamed,unnamed,unnamed,unnamed,unnamed,unnamed	COLEC11,KRT1,MBL2
GO Biological Process	GO:0002583	regulation of antigen processing and presentation of peptide antigen	352	0.000214907	1	0.0078777	9.52332	0.525027	5	0.000104234	0.000992654	5467	0.482602	1	1	1.29704	1.54197	2	6	0.000419551	0.333333	unnamed,unnamed,unnamed,unnamed,unnamed	HLA-DOA,HLA-DOB
GO Biological Process	GO:0043277	apoptotic cell clearance	353	0.000219749	1	0.00803237	2.25427	11.0901	25	0.00220172	0.00496327	2616	0.239986	1	1	1.29704	6.93886	9	27	0.00188798	0.333333	unnamed,unnamed,unnamed,unnamed,unnamed,unnamed,unnamed,unnamed,unnamed,unnamed,unnamed,unnamed,unnamed,unnamed,unnamed,unnamed,unnamed,unnamed,unnamed,unnamed,unnamed,unnamed,unnamed,unnamed,unnamed	ALOX15,GAS6,LRP1,PEAR1,SCARB1,SPG11,THBS1,TXNDC5,TYRO3
GO Biological Process	GO:0044282	small molecule catabolic process	354	0.000220267	1	0.00802854	1.32354	128.444	170	0.0255	0.0337503	1823	0.154538	1	1	1.09867	87.3783	96	340	0.0201384	0.282353	unnamed,unnamed,unnamed,unnamed,unnamed,unnamed,unnamed,unnamed,unnamed,unnamed,unnamed,unnamed,unnamed,unnamed,unnamed,unnamed,unnamed,unnamed,unnamed,unnamed,unnamed,unnamed,unnamed,unnamed,unnamed,unnamed,unnamed,unnamed,unnamed,unnamed,unnamed,unnamed,unnamed,unnamed,unnamed,unnamed,unnamed,unnamed,unnamed,unnamed,unnamed,unnamed,unnamed,unnamed,unnamed,unnamed,unnamed,unnamed,unnamed,unnamed…	AADAT,ABAT,ABCD3,ACADM,ACADVL,ACSF3,ADH7,ADO,AGXT,AKR1C3,AKR1D1,ALDH3A2,ALDH3B1,AMDHD1,BCKDHB,BLMH,BPGM,CBR3,CBS,CPT1A,CPT1B,CRABP1,CYP26A1,CYP26B1,CYP4F11,CYP4F2,DDAH2,DDO,DECR2,ECHS1,ECI2,ENO1,ENOSF1,ENTPD3,ENTPD4,ENTPD8,ESD,FAAH,FTCD,FUT8,GALK1,GAPDH,GAPDHS,GCK,GLS,GLUD1,GLUL,GLYATL2,GOT1,GOT2,GPD2,GPI,GPT,GSTZ1,HADHA,HADHB,HAGH,HDC,HK2,HPD,IDO2,IDUA,IMPA2,INPP5A,INPP5E,LEP,LPIN1,LRP5,MMAA,MTM…
GO Biological Process	GO:0010512	negative regulation of phosphatidylinositol biosynthetic process	355	0.000223801	1	0.00813436	5.94392	1.17767	7	0.000233805	0.00138972	4772	0.447954	1	1	1.94556	0.51399	1	2	0.000209775	0.5	unnamed,unnamed,unnamed,unnamed,unnamed,unnamed,unnamed	PDGFA
GO Biological Process	GO:0031959	mineralocorticoid receptor signaling pathway	356	0.000224327	1	0.00813059	7.22492	0.83046	6	0.000164872	0.00119118	1021	0.0660361	1	0.834539	3.89113	0.51399	2	2	0.000419551	1	unnamed,unnamed,unnamed,unnamed,unnamed,unnamed	GPER1,JAK2
GO Biological Process	GO:1902380	positive regulation of endoribonuclease activity	357	0.000228076	1	0.0082433	92.9656	0.0215133	2	4.27106e-06	0.000397062	2728	0.256995	1	1	3.89113	0.256995	1	1	0.000209775	1	unnamed,unnamed	HSPA1A
GO Biological Process	GO:1904722	positive regulation of mRNA endonucleolytic cleavage involved in unfolded protein response	357	0.000228076	1	0.0082433	92.9656	0.0215133	2	4.27106e-06	0.000397062	2728	0.256995	1	1	3.89113	0.256995	1	1	0.000209775	1	unnamed,unnamed	HSPA1A
GO Biological Process	GO:0043470	regulation of carbohydrate catabolic process	359	0.000228924	1	0.00822788	1.70671	30.468	52	0.00604884	0.0103236	1254	0.0857373	1	0.882191	1.29704	19.2746	25	75	0.00524439	0.333333	unnamed,unnamed,unnamed,unnamed,unnamed,unnamed,unnamed,unnamed,unnamed,unnamed,unnamed,unnamed,unnamed,unnamed,unnamed,unnamed,unnamed,unnamed,unnamed,unnamed,unnamed,unnamed,unnamed,unnamed,unnamed,unnamed,unnamed,unnamed,unnamed,unnamed,unnamed,unnamed,unnamed,unnamed,unnamed,unnamed,unnamed,unnamed,unnamed,unnamed,unnamed,unnamed,unnamed,unnamed,unnamed,unnamed,unnamed,unnamed,unnamed,unnamed…	AAAS,BPGM,CBFA2T3,FBP1,GAPDHS,GCK,HDAC4,HTR2A,INS,INSR,MYOG,NUP153,NUP160,NUP210,NUP43,NUP50,NUP98,NUPL1,POM121,PPARA,PPP1CB,PPP1R3B,PRKAG2,RAE1,SEH1L
GO Biological Process	GO:0006110	regulation of glycolytic process	360	0.000229362	1	0.00822071	1.74871	27.4488	48	0.00544943	0.00952948	1417	0.102238	1	0.930966	1.29704	16.9617	22	66	0.00461506	0.333333	unnamed,unnamed,unnamed,unnamed,unnamed,unnamed,unnamed,unnamed,unnamed,unnamed,unnamed,unnamed,unnamed,unnamed,unnamed,unnamed,unnamed,unnamed,unnamed,unnamed,unnamed,unnamed,unnamed,unnamed,unnamed,unnamed,unnamed,unnamed,unnamed,unnamed,unnamed,unnamed,unnamed,unnamed,unnamed,unnamed,unnamed,unnamed,unnamed,unnamed,unnamed,unnamed,unnamed,unnamed,unnamed,unnamed,unnamed,unnamed	AAAS,CBFA2T3,FBP1,GAPDHS,GCK,HDAC4,HTR2A,INS,INSR,MYOG,NUP153,NUP160,NUP210,NUP43,NUP50,NUP98,NUPL1,POM121,PPARA,PRKAG2,RAE1,SEH1L
GO Biological Process	GO:0007599	hemostasis	361	0.000229894	1	0.00821698	1.31652	132.926	175	0.0263899	0.0347429	432	0.0171682	1	0.512779	1.21282	79.1545	96	308	0.0201384	0.311688	unnamed,unnamed,unnamed,unnamed,unnamed,unnamed,unnamed,unnamed,unnamed,unnamed,unnamed,unnamed,unnamed,unnamed,unnamed,unnamed,unnamed,unnamed,unnamed,unnamed,unnamed,unnamed,unnamed,unnamed,unnamed,unnamed,unnamed,unnamed,unnamed,unnamed,unnamed,unnamed,unnamed,unnamed,unnamed,unnamed,unnamed,unnamed,unnamed,unnamed,unnamed,unnamed,unnamed,unnamed,unnamed,unnamed,unnamed,unnamed,unnamed,unnamed…	A2M,ACTG1,ADRA2C,AKAP1,AKAP10,AKT1,ANXA8L1,AP3B1,BLOC1S3,BLOC1S4,C4BPB,CAPZB,CBX5,CD40,CD59,COL1A2,CYP4F11,CYP4F2,DGKD,DGKI,DGKQ,DOCK1,DOCK8,EHD2,F10,F13A1,F2RL2,F7,FLI1,FYN,GAS6,GATA2,GATA3,GATA5,GNA11,GNA12,GNA13,GNA15,GNAS,GNB1,GP5,GP6,GP9,GPI,H3F3A,H3F3B,HIST1H3I,HIST2H3D,HPS5,ITPK1,ITPR1,ITPR2,ITPR3,JAK2,KLKB1,LAT,LCP2,LRRC16A,MAFF,MAFK,P2RX2,P2RX5,PABPC4,PDGFD,PDGFRA,PHF21A,PIK3R1,PLAT,PLAU…
GO Biological Process	GO:0070925	organelle assembly	362	0.000231411	1	0.00824832	1.22017	258.98	316	0.0514155	0.0627358	4157	0.361438	1	1	1.02552	170.645	175	664	0.0367107	0.263554	unnamed,unnamed,unnamed,unnamed,unnamed,unnamed,unnamed,unnamed,unnamed,unnamed,unnamed,unnamed,unnamed,unnamed,unnamed,unnamed,unnamed,unnamed,unnamed,unnamed,unnamed,unnamed,unnamed,unnamed,unnamed,unnamed,unnamed,unnamed,unnamed,unnamed,unnamed,unnamed,unnamed,unnamed,unnamed,unnamed,unnamed,unnamed,unnamed,unnamed,unnamed,unnamed,unnamed,unnamed,unnamed,unnamed,unnamed,unnamed,unnamed,unnamed…	ABCC4,ABLIM1,ABLIM3,ACTG1,ACTR2,ANLN,ARHGEF10,ASAP1,ATAT1,ATXN10,AVIL,AZI1,BBS2,BMP10,BMS1,C12orf44,C12orf55,C1orf222,CASC5,CASQ1,CCDC113,CCDC13,CCDC41,CCDC42B,CCDC78,CCNO,CCRN4L,CD34,CDC14B,CDC20,CDK2,CENPC,CEP135,CEP19,CEP72,CHMP6,CLUAP1,CNTROB,CSNK1D,DHX30,DNAH14,DNAH5,DNAH6,DNAI2,DNAL1,DRC1,DYNC1H1,DYNLRB1,EMC6,FAM175B,FHOD3,FOXJ1,GABARAP,GABARAPL3,GALNT11,GAS8,GLTSCR2,HEATR2,HGS,HPS1,IFT122,…
GO Biological Process	GO:0060837	blood vessel endothelial cell differentiation	363	0.000232311	1	0.00825759	2.66831	6.74585	18	0.00133926	0.00357356	1586	0.123676	1	1	1.94556	2.05596	4	8	0.000839102	0.5	unnamed,unnamed,unnamed,unnamed,unnamed,unnamed,unnamed,unnamed,unnamed,unnamed,unnamed,unnamed,unnamed,unnamed,unnamed,unnamed,unnamed,unnamed	CCM2,DLL1,NOTCH1,NRP1
GO Biological Process	GO:0010640	regulation of platelet-derived growth factor receptor signaling pathway	364	0.000233864	1	0.00828997	2.20424	11.7954	26	0.00234176	0.0051618	1263	0.0864024	1	0.8827	1.59182	5.65389	9	22	0.00188798	0.409091	unnamed,unnamed,unnamed,unnamed,unnamed,unnamed,unnamed,unnamed,unnamed,unnamed,unnamed,unnamed,unnamed,unnamed,unnamed,unnamed,unnamed,unnamed,unnamed,unnamed,unnamed,unnamed,unnamed,unnamed,unnamed,unnamed	APOD,F7,HIP1,LRIG2,LRP1,MYOCD,NDRG4,PDGFA,PDGFRA
GO Biological Process	GO:0002812	biosynthetic process of antibacterial peptides active against Gram-negative bacteria	365	0.000238152	1	0.00841882	90.9634	0.0219869	2	4.36507e-06	0.000397062	2728	0.256995	1	1	3.89113	0.256995	1	1	0.000209775	1	unnamed,unnamed	ELANE
GO Biological Process	GO:0070947	neutrophil mediated killing of fungus	365	0.000238152	1	0.00841882	90.9634	0.0219869	2	4.36507e-06	0.000397062	2728	0.256995	1	1	3.89113	0.256995	1	1	0.000209775	1	unnamed,unnamed	ELANE
GO Biological Process	GO:0006438	valyl-tRNA aminoacylation	367	0.000239461	1	0.00841899	9.30021	0.537622	5	0.000106735	0.000992654	6274	0.589842	1	1	1.29704	0.770985	1	3	0.000209775	0.333333	unnamed,unnamed,unnamed,unnamed,unnamed	VARS2
GO Biological Process	GO:0006308	DNA catabolic process	368	0.000243458	1	0.00853624	2.4405	8.6048	21	0.00170832	0.00416915	4457	0.389571	1	1	1.15293	6.93886	8	27	0.0016782	0.296296	unnamed,unnamed,unnamed,unnamed,unnamed,unnamed,unnamed,unnamed,unnamed,unnamed,unnamed,unnamed,unnamed,unnamed,unnamed,unnamed,unnamed,unnamed,unnamed,unnamed,unnamed	DICER1,DNASE1,DNASE1L3,DNASE2,ENSG00000272410,ISG20,TATDN1,XRN2
GO Biological Process	GO:0043276	anoikis	369	0.000247219	1	0.00864461	3.2828	3.96004	13	0.00078619	0.0025809	3779	0.306092	1	1	1.41495	2.82694	4	11	0.000839102	0.363636	unnamed,unnamed,unnamed,unnamed,unnamed,unnamed,unnamed,unnamed,unnamed,unnamed,unnamed,unnamed,unnamed	AKT1,BMF,STK11,TFDP1
GO Biological Process	GO:0009648	photoperiodism	370	0.000248391	1	0.00866213	2.50087	7.99721	20	0.00158769	0.00397062	324	0.0123167	1	0.490502	1.94556	5.65389	11	22	0.00230753	0.5	unnamed,unnamed,unnamed,unnamed,unnamed,unnamed,unnamed,unnamed,unnamed,unnamed,unnamed,unnamed,unnamed,unnamed,unnamed,unnamed,unnamed,unnamed,unnamed,unnamed	BHLHE40,CRTC1,CRY2,ID2,NMU,NR2F6,PML,PPP1CB,RBM4B,SIK1,USP2
GO Biological Process	GO:2001303	lipoxin A4 biosynthetic process	371	0.000248748	1	0.00865122	9.22287	0.54213	5	0.00010763	0.000992654	1021	0.0660361	1	0.834539	3.89113	0.51399	2	2	0.000419551	1	unnamed,unnamed,unnamed,unnamed,unnamed	ALOX12,ALOX15
GO Biological Process	GO:0060588	negative regulation of lipoprotein lipid oxidation	372	0.000249058	1	0.00863869	13.5623	0.294936	4	5.85538e-05	0.000794124	2728	0.256995	1	1	3.89113	0.256995	1	1	0.000209775	1	unnamed,unnamed,unnamed,unnamed	APOD
GO Biological Process	GO:0050688	regulation of defense response to virus	373	0.00025836	1	0.0089373	1.69768	30.63	52	0.006081	0.0103236	3444	0.270668	1	1	1.12321	24.9285	28	97	0.00587371	0.28866	unnamed,unnamed,unnamed,unnamed,unnamed,unnamed,unnamed,unnamed,unnamed,unnamed,unnamed,unnamed,unnamed,unnamed,unnamed,unnamed,unnamed,unnamed,unnamed,unnamed,unnamed,unnamed,unnamed,unnamed,unnamed,unnamed,unnamed,unnamed,unnamed,unnamed,unnamed,unnamed,unnamed,unnamed,unnamed,unnamed,unnamed,unnamed,unnamed,unnamed,unnamed,unnamed,unnamed,unnamed,unnamed,unnamed,unnamed,unnamed,unnamed,unnamed…	AIM2,AP1B1,AP1M1,AP2A2,AP2M1,ATP6V1H,CD8B,DDX58,DHX58,EIF2AK2,ENSG00000113811,FYN,GLTSCR2,IL12B,MICB,NPLOC4,PPM1B,PUM1,RNF216,SCRIB,SEC14L1,SPN,TMEM173,TRAF3,TRAF3IP2,TRIM15,TRIM6,TSPAN32
GO Biological Process	GO:0007005	mitochondrion organization	374	0.000258443	1	0.00891629	1.26463	181.872	230	0.0361072	0.0456621	8820	0.859233	1	1	0.926459	140.319	130	546	0.0272708	0.238095	unnamed,unnamed,unnamed,unnamed,unnamed,unnamed,unnamed,unnamed,unnamed,unnamed,unnamed,unnamed,unnamed,unnamed,unnamed,unnamed,unnamed,unnamed,unnamed,unnamed,unnamed,unnamed,unnamed,unnamed,unnamed,unnamed,unnamed,unnamed,unnamed,unnamed,unnamed,unnamed,unnamed,unnamed,unnamed,unnamed,unnamed,unnamed,unnamed,unnamed,unnamed,unnamed,unnamed,unnamed,unnamed,unnamed,unnamed,unnamed,unnamed,unnamed…	AARS2,AKT1,AKT3,ALAS1,ALKBH7,ATCAY,ATP5B,ATP5I,ATP5S,BCL2L11,BHLHA15,BID,BIK,BMF,BNIP3,BNIP3L,BOK,C22orf29,CAV2,CCAR2,CCK,CHCHD6,CLUH,COA3,COX10,COX19,COX20,DNLZ,DNM1,DNM3,DYNLT1,EYA2,FEZ1,FXN,GABARAP,GABARAPL3,GARS,GLUD1,GPR126,GRPEL2,GSK3B,GZMB,HK2,HSPA1A,MAP1LC3A,MAP1LC3B,MAP1LC3B2,MAPT,MARK2,MCL1,MEF2A,MGME1,MRP63,MRPL12,MRPL13,MRPL20,MRPL21,MRPL23,MRPL28,MRPL36,MRPL41,MRPL48,MRPL53,MRPS18A,M…
GO Biological Process	GO:0034243	regulation of transcription elongation from RNA polymerase II promoter	375	0.000262036	1	0.00901613	2.56124	7.41828	19	0.00147276	0.00377209	7273	0.692223	1	1	0.897952	6.68187	6	26	0.00125865	0.230769	unnamed,unnamed,unnamed,unnamed,unnamed,unnamed,unnamed,unnamed,unnamed,unnamed,unnamed,unnamed,unnamed,unnamed,unnamed,unnamed,unnamed,unnamed,unnamed	AXIN1,NELFE,RTF1,SHH,TCEB1,ZMYND11
GO Biological Process	GO:0060717	chorion development	376	0.000272216	1	0.0093415	2.48271	8.05572	20	0.00159931	0.00397062	1187	0.0771548	1	0.838693	2.2235	1.79896	4	7	0.000839102	0.571429	unnamed,unnamed,unnamed,unnamed,unnamed,unnamed,unnamed,unnamed,unnamed,unnamed,unnamed,unnamed,unnamed,unnamed,unnamed,unnamed,unnamed,unnamed,unnamed,unnamed	DNAJB6,E2F7,MAP3K4,PAXIP1
GO Biological Process	GO:0002697	regulation of immune effector process	377	0.000276507	1	0.00946359	1.30903	135.215	177	0.0268443	0.03514	1420	0.102723	1	0.933401	1.11789	93.0322	104	362	0.0218167	0.287293	unnamed,unnamed,unnamed,unnamed,unnamed,unnamed,unnamed,unnamed,unnamed,unnamed,unnamed,unnamed,unnamed,unnamed,unnamed,unnamed,unnamed,unnamed,unnamed,unnamed,unnamed,unnamed,unnamed,unnamed,unnamed,unnamed,unnamed,unnamed,unnamed,unnamed,unnamed,unnamed,unnamed,unnamed,unnamed,unnamed,unnamed,unnamed,unnamed,unnamed,unnamed,unnamed,unnamed,unnamed,unnamed,unnamed,unnamed,unnamed,unnamed,unnamed…	A2M,ABR,ADORA2B,AIM2,AP1B1,AP1M1,AP2A2,AP2M1,ATP6V1H,BCL6,BCR,C1QA,C1R,C3,C4A,C4B,C4BPB,C8B,CD244,CD40,CD46,CD59,CD80,CD81,CD86,CD8B,CPN2,CR1,CR2,CRK,DDX58,DHX58,DUSP22,EIF2AK2,EMR2,ENSG00000113811,FAM49B,FER,FGR,FOXF1,FOXJ1,FYN,GAB2,GATA2,GATA3,GLTSCR2,GPI,GPRC5B,HLA-DMB,HLX,HPX,IL12B,IL20RB,INS,IRF4,ITGAM,ITGB2,LEP,LOXL3,LTA,MAPK14,MICB,MIF,MLH1,MSH2,MZB1,NCR1,NPLOC4,PAXIP1,PGC,PKN1,PPM1B,PRKCZ…
GO Biological Process	GO:0090277	positive regulation of peptide hormone secretion	378	0.000277385	1	0.00946852	1.56268	44.795	70	0.00889319	0.0138972	1394	0.0989617	1	0.915999	1.25381	23.1295	29	90	0.00608349	0.322222	unnamed,unnamed,unnamed,unnamed,unnamed,unnamed,unnamed,unnamed,unnamed,unnamed,unnamed,unnamed,unnamed,unnamed,unnamed,unnamed,unnamed,unnamed,unnamed,unnamed,unnamed,unnamed,unnamed,unnamed,unnamed,unnamed,unnamed,unnamed,unnamed,unnamed,unnamed,unnamed,unnamed,unnamed,unnamed,unnamed,unnamed,unnamed,unnamed,unnamed,unnamed,unnamed,unnamed,unnamed,unnamed,unnamed,unnamed,unnamed,unnamed,unnamed…	AACS,ABAT,ARHGEF7,CAPN10,CASR,CRH,DOC2B,ENSG00000198843,GCK,GHRL,GLUD1,GLUL,GPER1,GPR27,ILDR1,INS,IRS2,JAK2,PPARD,RASL10B,SCT,SOX4,SRI,SYBU,TARDBP,TCF7L2,TNFSF11,TRH,TRPM4
GO Biological Process	GO:1903579	negative regulation of ATP metabolic process	379	0.000281669	1	0.00958938	2.04711	14.6548	30	0.00290944	0.00595593	1525	0.115893	1	0.980568	1.55645	5.1399	8	20	0.0016782	0.4	unnamed,unnamed,unnamed,unnamed,unnamed,unnamed,unnamed,unnamed,unnamed,unnamed,unnamed,unnamed,unnamed,unnamed,unnamed,unnamed,unnamed,unnamed,unnamed,unnamed,unnamed,unnamed,unnamed,unnamed,unnamed,unnamed,unnamed,unnamed,unnamed,unnamed	CBFA2T3,DNAJC15,FBP1,FLCN,HDAC4,MYOG,PPARA,PPIF
GO Biological Process	GO:0002683	negative regulation of immune system process	380	0.000281737	1	0.00956647	1.25454	192.9	242	0.0382965	0.0480445	4580	0.418606	1	1	1.02142	102.798	105	400	0.0220264	0.2625	unnamed,unnamed,unnamed,unnamed,unnamed,unnamed,unnamed,unnamed,unnamed,unnamed,unnamed,unnamed,unnamed,unnamed,unnamed,unnamed,unnamed,unnamed,unnamed,unnamed,unnamed,unnamed,unnamed,unnamed,unnamed,unnamed,unnamed,unnamed,unnamed,unnamed,unnamed,unnamed,unnamed,unnamed,unnamed,unnamed,unnamed,unnamed,unnamed,unnamed,unnamed,unnamed,unnamed,unnamed,unnamed,unnamed,unnamed,unnamed,unnamed,unnamed…	A2M,ABR,ADAR,ADORA1,ALOX15,APOD,BCL6,BCR,BMP4,C4BPB,CARTPT,CCL25,CCL3,CD46,CD59,CD86,CDK6,CR1,CRK,CXCL12,DAB2IP,DCST1,DHX58,DLG5,DLL1,DUSP22,EIF2AK2,ERBB2IP,FAM65B,FAS,FER,FOXF1,FOXJ1,GATA2,GCSAM,GLMN,GPER1,GPR116,GPR17,GPR55,GREM1,HES1,HIST1H4F,HLA-DOA,HLA-DOB,HLA-G,HLX,IFI16,IHH,IL12B,IL20RB,INS,IRF4,KIAA0922,LAX1,LGR4,LOXL3,LRCH1,MAD1L1,MEIS1,MICB,MIF,MIXL1,NBL1,NFKBIA,NFKBIL1,NLRC5,NOTCH1,NPL…
GO Biological Process	GO:0003009	skeletal muscle contraction	381	0.000282336	1	0.00956162	2.81586	5.68209	16	0.00112807	0.00317649	1862	0.158848	1	1	1.38969	7.19586	10	28	0.00209776	0.357143	unnamed,unnamed,unnamed,unnamed,unnamed,unnamed,unnamed,unnamed,unnamed,unnamed,unnamed,unnamed,unnamed,unnamed,unnamed,unnamed	ATP8A2,CCDC78,CHRND,DMPK,SYNM,TCAP,TNNI2,TNNI3,TNNT1,TNNT3
GO Biological Process	GO:0048148	behavioral response to cocaine	382	0.000286993	1	0.00969391	2.10465	13.3039	28	0.00264124	0.00555886	2351	0.194375	1	1	1.43357	4.88291	7	19	0.00146843	0.368421	unnamed,unnamed,unnamed,unnamed,unnamed,unnamed,unnamed,unnamed,unnamed,unnamed,unnamed,unnamed,unnamed,unnamed,unnamed,unnamed,unnamed,unnamed,unnamed,unnamed,unnamed,unnamed,unnamed,unnamed,unnamed,unnamed,unnamed,unnamed	ABAT,DRD1,DRD4,HTR2A,OPRK1,PPP1R1B,SDK1
GO Biological Process	GO:0043314	negative regulation of neutrophil degranulation	383	0.000292535	1	0.00985528	5.68301	1.23174	7	0.000244539	0.00138972	1021	0.0660361	1	0.834539	3.89113	0.51399	2	2	0.000419551	1	unnamed,unnamed,unnamed,unnamed,unnamed,unnamed,unnamed	ABR,BCR
GO Biological Process	GO:0072606	interleukin-8 secretion	384	0.000294539	1	0.00989697	4.90494	1.63101	8	0.000323805	0.00158825	3459	0.273566	1	1	1.94556	1.02798	2	4	0.000419551	0.5	unnamed,unnamed,unnamed,unnamed,unnamed,unnamed,unnamed,unnamed	CHI3L1,LEP
GO Biological Process	GO:0002704	negative regulation of leukocyte mediated immunity	385	0.000298257	1	0.00999588	1.8828	19.6516	37	0.00390144	0.00734564	1358	0.0923032	1	0.877016	1.38351	11.5648	16	45	0.00335641	0.355556	unnamed,unnamed,unnamed,unnamed,unnamed,unnamed,unnamed,unnamed,unnamed,unnamed,unnamed,unnamed,unnamed,unnamed,unnamed,unnamed,unnamed,unnamed,unnamed,unnamed,unnamed,unnamed,unnamed,unnamed,unnamed,unnamed,unnamed,unnamed,unnamed,unnamed,unnamed,unnamed,unnamed,unnamed,unnamed,unnamed,unnamed	ABR,BCL6,BCR,C4BPB,CR1,CRK,DUSP22,FOXF1,FOXJ1,IL20RB,PTPN6,SERPINB9,SLAMF1,SMAD7,SPN,TBX21
GO Biological Process	GO:0045048	protein insertion into ER membrane	386	0.000301485	1	0.0100779	6.83156	0.878276	6	0.000174365	0.00119118	4280	0.381942	1	1	1.55645	1.28497	2	5	0.000419551	0.4	unnamed,unnamed,unnamed,unnamed,unnamed,unnamed	BAG6,GET4
GO Biological Process	GO:0043301	negative regulation of leukocyte degranulation	387	0.000303193	1	0.0101088	2.91387	5.14779	15	0.00102199	0.00297796	6045	0.566302	1	1	1.06122	2.82694	3	11	0.000629327	0.272727	unnamed,unnamed,unnamed,unnamed,unnamed,unnamed,unnamed,unnamed,unnamed,unnamed,unnamed,unnamed,unnamed,unnamed,unnamed	ABR,BCR,FOXF1
GO Biological Process	GO:0043390	aflatoxin B1 metabolic process	388	0.000309577	1	0.010295	23.6412	0.126897	3	2.5193e-05	0.000595593	2728	0.256995	1	1	3.89113	0.256995	1	1	0.000209775	1	unnamed,unnamed,unnamed	CYP2W1
GO Biological Process	GO:1903758	negative regulation of transcription from RNA polymerase II promoter by histone modification	389	0.000314735	1	0.0104397	5.61342	1.24701	7	0.00024757	0.00138972	1021	0.0660361	1	0.834539	3.89113	0.51399	2	2	0.000419551	1	unnamed,unnamed,unnamed,unnamed,unnamed,unnamed,unnamed	CTBP1,ZMYND8
GO Biological Process	GO:1990051	activation of protein kinase C activity	390	0.000321164	1	0.0106256	6.74988	0.888905	6	0.000176475	0.00119118	4772	0.447954	1	1	1.94556	0.51399	1	2	0.000209775	0.5	unnamed,unnamed,unnamed,unnamed,unnamed,unnamed	LEP
GO Biological Process	GO:0035793	positive regulation of metanephric mesenchymal cell migration by platelet-derived growth factor receptor-beta signaling pathway	391	0.00032551	1	0.0107418	5.58164	1.25411	7	0.00024898	0.00138972	6274	0.589842	1	1	1.29704	0.770985	1	3	0.000209775	0.333333	unnamed,unnamed,unnamed,unnamed,unnamed,unnamed,unnamed	PDGFA
GO Biological Process	GO:0050872	white fat cell differentiation	392	0.000327213	1	0.0107705	2.23479	10.7392	24	0.00213207	0.00476474	2519	0.223898	1	1	1.49659	3.34093	5	13	0.00104888	0.384615	unnamed,unnamed,unnamed,unnamed,unnamed,unnamed,unnamed,unnamed,unnamed,unnamed,unnamed,unnamed,unnamed,unnamed,unnamed,unnamed,unnamed,unnamed,unnamed,unnamed,unnamed,unnamed,unnamed,unnamed	AACS,CTBP1,CTBP2,PRDM16,TBL1XR1
GO Biological Process	GO:0050823	peptide antigen stabilization	393	0.000337429	1	0.0110785	76.3119	0.0262082	2	5.20314e-06	0.000397062	2728	0.256995	1	1	3.89113	0.256995	1	1	0.000209775	1	unnamed,unnamed	TAPBP
GO Biological Process	GO:0006007	glucose catabolic process	394	0.000338754	1	0.0110938	2.58353	6.96722	18	0.00138321	0.00357356	1403	0.100484	1	0.924122	1.47595	7.45285	11	29	0.00230753	0.37931	unnamed,unnamed,unnamed,unnamed,unnamed,unnamed,unnamed,unnamed,unnamed,unnamed,unnamed,unnamed,unnamed,unnamed,unnamed,unnamed,unnamed,unnamed	BPGM,ENO1,GAPDH,GAPDHS,GCK,GPI,HK2,LRP5,PFKL,PFKP,PGM2L1
GO Biological Process	GO:0039534	negative regulation of MDA-5 signaling pathway	395	0.000339666	1	0.0110955	12.4872	0.320329	4	6.35952e-05	0.000794124	7295	0.695268	1	1	0.972782	1.02798	1	4	0.000209775	0.25	unnamed,unnamed,unnamed,unnamed	DHX58
GO Biological Process	GO:0061339	establishment or maintenance of monopolar cell polarity	396	0.00035828	1	0.0116739	2.2651	10.1541	23	0.0020159	0.00456621	1525	0.115893	1	0.980568	1.55645	5.1399	8	20	0.0016782	0.4	unnamed,unnamed,unnamed,unnamed,unnamed,unnamed,unnamed,unnamed,unnamed,unnamed,unnamed,unnamed,unnamed,unnamed,unnamed,unnamed,unnamed,unnamed,unnamed,unnamed,unnamed,unnamed,unnamed	CAMSAP3,FOXF1,FOXJ1,FSCN1,MAP1B,RLTPR,SCRIB,WNT5A
GO Biological Process	GO:0002793	positive regulation of peptide secretion	397	0.000361398	1	0.0117459	1.54207	46.042	71	0.00914077	0.0140957	1365	0.0934734	1	0.88358	1.2552	23.9005	30	93	0.00629327	0.322581	unnamed,unnamed,unnamed,unnamed,unnamed,unnamed,unnamed,unnamed,unnamed,unnamed,unnamed,unnamed,unnamed,unnamed,unnamed,unnamed,unnamed,unnamed,unnamed,unnamed,unnamed,unnamed,unnamed,unnamed,unnamed,unnamed,unnamed,unnamed,unnamed,unnamed,unnamed,unnamed,unnamed,unnamed,unnamed,unnamed,unnamed,unnamed,unnamed,unnamed,unnamed,unnamed,unnamed,unnamed,unnamed,unnamed,unnamed,unnamed,unnamed,unnamed…	AACS,ABAT,ADORA1,ARHGEF7,CAPN10,CASR,CRH,DOC2B,ENSG00000198843,GCK,GHRL,GLUD1,GLUL,GPER1,GPR27,ILDR1,INS,IRS2,JAK2,PPARD,RASL10B,SCT,SOX4,SRI,SYBU,TARDBP,TCF7L2,TNFSF11,TRH,TRPM4
GO Biological Process	GO:0090366	positive regulation of mRNA modification	398	0.000367844	1	0.0119254	12.2242	0.327221	4	6.49634e-05	0.000794124	2728	0.256995	1	1	3.89113	0.256995	1	1	0.000209775	1	unnamed,unnamed,unnamed,unnamed	APOBEC1
GO Biological Process	GO:2001242	regulation of intrinsic apoptotic signaling pathway	399	0.000372732	1	0.0120535	1.49873	53.3785	80	0.0105973	0.0158825	7129	0.662241	1	1	0.953954	39.8342	38	155	0.00797147	0.245161	unnamed,unnamed,unnamed,unnamed,unnamed,unnamed,unnamed,unnamed,unnamed,unnamed,unnamed,unnamed,unnamed,unnamed,unnamed,unnamed,unnamed,unnamed,unnamed,unnamed,unnamed,unnamed,unnamed,unnamed,unnamed,unnamed,unnamed,unnamed,unnamed,unnamed,unnamed,unnamed,unnamed,unnamed,unnamed,unnamed,unnamed,unnamed,unnamed,unnamed,unnamed,unnamed,unnamed,unnamed,unnamed,unnamed,unnamed,unnamed,unnamed,unnamed…	AKT1,ARHGEF2,BCL2L11,BID,BMF,BOK,CCAR2,CD44,CXCL12,DDIT3,DFNA5,ENO1,FBXW7,HSPA1A,HSPH1,IL20RA,INS,MAPK8IP1,MCL1,MIF,MMP9,MSX1,NACC2,NCK2,NKX3-1,NOC2L,OPA1,PARK2,PLAUR,PPIF,PTGS2,PTTG1IP,RPS3,RPS7,SEPT4,TRIM32,URI1,ZNF385A
GO Biological Process	GO:0043004	cytoplasmic sequestering of CFTR protein	400	0.000375016	1	0.0120971	12.1612	0.328914	4	6.52996e-05	0.000794124	2728	0.256995	1	1	3.89113	0.256995	1	1	0.000209775	1	unnamed,unnamed,unnamed,unnamed	GOPC
GO Biological Process	GO:1904667	negative regulation of ubiquitin protein ligase activity	401	0.000376782	1	0.0121237	1.84176	20.6324	38	0.00409618	0.00754417	5843	0.521641	1	1	1.01068	19.7886	20	77	0.00419551	0.25974	unnamed,unnamed,unnamed,unnamed,unnamed,unnamed,unnamed,unnamed,unnamed,unnamed,unnamed,unnamed,unnamed,unnamed,unnamed,unnamed,unnamed,unnamed,unnamed,unnamed,unnamed,unnamed,unnamed,unnamed,unnamed,unnamed,unnamed,unnamed,unnamed,unnamed,unnamed,unnamed,unnamed,unnamed,unnamed,unnamed,unnamed,unnamed	ANAPC1,BUB3,CDC16,CDC20,CDK2,PSMA2,PSMA6,PSMB1,PSMB7,PSMB8,PSMB9,PSMC1,PSMD1,PSMD14,PSMD5,PSMD6,PSME3,RPS7,UBC,USP44
GO Biological Process	GO:0009233	menaquinone metabolic process	402	0.000377335	1	0.0121113	8.41303	0.594316	5	0.00011799	0.000992654	1906	0.164177	1	1	2.59408	0.770985	2	3	0.000419551	0.666667	unnamed,unnamed,unnamed,unnamed,unnamed	CYP4F11,CYP4F2
GO Biological Process	GO:0038108	negative regulation of appetite by leptin-mediated signaling pathway	403	0.000380565	1	0.0121847	5.43601	1.28771	7	0.00025565	0.00138972	3459	0.273566	1	1	1.94556	1.02798	2	4	0.000419551	0.5	unnamed,unnamed,unnamed,unnamed,unnamed,unnamed,unnamed	BBS2,LEP
GO Biological Process	GO:0048560	establishment of anatomical structure orientation	404	0.000384157	1	0.0122692	3.54512	3.10286	11	0.000616014	0.00218384	1021	0.0660361	1	0.834539	3.89113	0.51399	2	2	0.000419551	1	unnamed,unnamed,unnamed,unnamed,unnamed,unnamed,unnamed,unnamed,unnamed,unnamed,unnamed	IRX4,TTC8
GO Biological Process	GO:0046782	regulation of viral transcription	405	0.000384405	1	0.0122469	1.83976	20.6549	38	0.00410063	0.00754417	3753	0.299091	1	1	1.13741	16.7047	19	65	0.00398573	0.292308	unnamed,unnamed,unnamed,unnamed,unnamed,unnamed,unnamed,unnamed,unnamed,unnamed,unnamed,unnamed,unnamed,unnamed,unnamed,unnamed,unnamed,unnamed,unnamed,unnamed,unnamed,unnamed,unnamed,unnamed,unnamed,unnamed,unnamed,unnamed,unnamed,unnamed,unnamed,unnamed,unnamed,unnamed,unnamed,unnamed,unnamed,unnamed	CCL3,CHD1,CTDP1,HMGA2,IFITM3,MDFIC,NELFA,NELFE,POLR2E,POLR2F,POLR2J,TARDBP,TRIM11,TRIM14,TRIM27,TRIM31,TRIM32,TRIM62,ZNF639
GO Biological Process	GO:0043153	entrainment of circadian clock by photoperiod	406	0.000386523	1	0.012284	2.55418	7.04727	18	0.0013991	0.00357356	258	0.0066742	1	0.333788	2.16174	4.62591	10	18	0.00209776	0.555556	unnamed,unnamed,unnamed,unnamed,unnamed,unnamed,unnamed,unnamed,unnamed,unnamed,unnamed,unnamed,unnamed,unnamed,unnamed,unnamed,unnamed,unnamed	BHLHE40,CRTC1,CRY2,ID2,NR2F6,PML,PPP1CB,RBM4B,SIK1,USP2
GO Biological Process	GO:0070528	protein kinase C signaling	407	0.000389415	1	0.0123455	3.82576	2.61386	10	0.000518931	0.00198531	4186	0.372962	1	1	1.29704	3.08394	4	12	0.000839102	0.333333	unnamed,unnamed,unnamed,unnamed,unnamed,unnamed,unnamed,unnamed,unnamed,unnamed	DGKQ,FLOT1,HTR2B,PRKCZ
GO Biological Process	GO:0045987	positive regulation of smooth muscle contraction	408	0.000390767	1	0.012358	1.76461	24.368	43	0.0048378	0.00853683	475	0.0200493	1	0.544623	1.70237	8.22384	14	32	0.00293686	0.4375	unnamed,unnamed,unnamed,unnamed,unnamed,unnamed,unnamed,unnamed,unnamed,unnamed,unnamed,unnamed,unnamed,unnamed,unnamed,unnamed,unnamed,unnamed,unnamed,unnamed,unnamed,unnamed,unnamed,unnamed,unnamed,unnamed,unnamed,unnamed,unnamed,unnamed,unnamed,unnamed,unnamed,unnamed,unnamed,unnamed,unnamed,unnamed,unnamed,unnamed,unnamed,unnamed,unnamed	ABAT,ADRA1B,CTTN,EDN1,EDN2,GHRL,GHSR,GPER1,MYOCD,NMU,PROK2,PTGS2,SPHK1,TACR1
GO Biological Process	GO:2001243	negative regulation of intrinsic apoptotic signaling pathway	409	0.000405096	1	0.0127798	1.63828	33.5718	55	0.00666504	0.0109192	5917	0.554392	1	1	0.993479	24.1575	24	94	0.00503461	0.255319	unnamed,unnamed,unnamed,unnamed,unnamed,unnamed,unnamed,unnamed,unnamed,unnamed,unnamed,unnamed,unnamed,unnamed,unnamed,unnamed,unnamed,unnamed,unnamed,unnamed,unnamed,unnamed,unnamed,unnamed,unnamed,unnamed,unnamed,unnamed,unnamed,unnamed,unnamed,unnamed,unnamed,unnamed,unnamed,unnamed,unnamed,unnamed,unnamed,unnamed,unnamed,unnamed,unnamed,unnamed,unnamed,unnamed,unnamed,unnamed,unnamed,unnamed…	AKT1,ARHGEF2,BID,CCAR2,CD44,CXCL12,ENO1,HSPA1A,HSPH1,INS,MAPK8IP1,MCL1,MIF,MMP9,NOC2L,OPA1,PARK2,PLAUR,PPIF,PTGS2,PTTG1IP,TRIM32,URI1,ZNF385A
GO Biological Process	GO:2000097	regulation of smooth muscle cell-matrix adhesion	410	0.000410767	1	0.0129271	8.25608	0.605614	5	0.000120233	0.000992654	1906	0.164177	1	1	2.59408	0.770985	2	3	0.000419551	0.666667	unnamed,unnamed,unnamed,unnamed,unnamed	APOD,SERPINE1
GO Biological Process	GO:0038163	thrombopoietin-mediated signaling pathway	411	0.0004187	1	0.0131447	21.3038	0.14082	3	2.79571e-05	0.000595593	6274	0.589842	1	1	1.29704	0.770985	1	3	0.000209775	0.333333	unnamed,unnamed,unnamed	MPL
GO Biological Process	GO:0048741	skeletal muscle fiber development	412	0.0004196	1	0.013141	2.28653	9.62157	22	0.00191018	0.00436768	2485	0.219172	1	1	1.35343	5.91089	8	23	0.0016782	0.347826	unnamed,unnamed,unnamed,unnamed,unnamed,unnamed,unnamed,unnamed,unnamed,unnamed,unnamed,unnamed,unnamed,unnamed,unnamed,unnamed,unnamed,unnamed,unnamed,unnamed,unnamed,unnamed	BIN3,CAV2,FAM65B,MYOD1,MYOG,P2RX2,RYR1,SKI
GO Biological Process	GO:0010360	negative regulation of anion channel activity	413	0.00043129	1	0.0134744	8.16713	0.61221	5	0.000121543	0.000992654	1906	0.164177	1	1	2.59408	0.770985	2	3	0.000419551	0.666667	unnamed,unnamed,unnamed,unnamed,unnamed	ANO9,GOPC
GO Biological Process	GO:0021558	trochlear nerve development	414	0.00043225	1	0.0134718	4.62554	1.72953	8	0.000343365	0.00158825	6274	0.589842	1	1	1.29704	0.770985	1	3	0.000209775	0.333333	unnamed,unnamed,unnamed,unnamed,unnamed,unnamed,unnamed,unnamed	HES1
GO Biological Process	GO:0042886	amide transport	415	0.000437977	1	0.0136174	1.526	47.1821	72	0.00936711	0.0142942	2330	0.190344	1	1	1.16734	25.6995	30	100	0.00629327	0.3	unnamed,unnamed,unnamed,unnamed,unnamed,unnamed,unnamed,unnamed,unnamed,unnamed,unnamed,unnamed,unnamed,unnamed,unnamed,unnamed,unnamed,unnamed,unnamed,unnamed,unnamed,unnamed,unnamed,unnamed,unnamed,unnamed,unnamed,unnamed,unnamed,unnamed,unnamed,unnamed,unnamed,unnamed,unnamed,unnamed,unnamed,unnamed,unnamed,unnamed,unnamed,unnamed,unnamed,unnamed,unnamed,unnamed,unnamed,unnamed,unnamed,unnamed…	ABCC1,CARTPT,CPLX1,DISP1,EDN1,ENSG00000198843,ENSG00000250264,FKBP1B,FOLR1,GHRL,GHSR,HNF1B,LEP,LTBP4,MAFA,MYO5A,PTPRN2,RAB11FIP2,RIMS2,SLC14A2,SLC15A4,SLC19A1,SLC5A6,SMAD2,SNX19,TAP1,TAP2,TAPBP,UPK3A,VIP
GO Biological Process	GO:0034968	histone lysine methylation	416	0.000440763	1	0.0136711	1.62433	34.4757	56	0.0068445	0.0111177	577	0.028552	1	0.638486	1.43056	17.4757	25	68	0.00524439	0.367647	unnamed,unnamed,unnamed,unnamed,unnamed,unnamed,unnamed,unnamed,unnamed,unnamed,unnamed,unnamed,unnamed,unnamed,unnamed,unnamed,unnamed,unnamed,unnamed,unnamed,unnamed,unnamed,unnamed,unnamed,unnamed,unnamed,unnamed,unnamed,unnamed,unnamed,unnamed,unnamed,unnamed,unnamed,unnamed,unnamed,unnamed,unnamed,unnamed,unnamed,unnamed,unnamed,unnamed,unnamed,unnamed,unnamed,unnamed,unnamed,unnamed,unnamed…	ASH2L,CHD5,EHMT1,EHMT2,EZH1,KMT2E,MECOM,PAXIP1,PRDM16,PRDM2,PRDM7,PWP1,RLF,RTF1,SETD1B,SETD6,SETD8,SETDB1,SMYD2,SMYD3,TET2,TET3,WDR82,WHSC1,ZNF335
GO Biological Process	GO:0071071	regulation of phospholipid biosynthetic process	417	0.000442347	1	0.0136873	2.38734	8.37751	20	0.00166319	0.00397062	1319	0.089878	1	0.879224	1.79591	3.34093	6	13	0.00125865	0.461539	unnamed,unnamed,unnamed,unnamed,unnamed,unnamed,unnamed,unnamed,unnamed,unnamed,unnamed,unnamed,unnamed,unnamed,unnamed,unnamed,unnamed,unnamed,unnamed,unnamed	GPR116,HTR2A,HTR2B,LPCAT1,PDGFA,SLC27A1
GO Biological Process	GO:0042414	epinephrine metabolic process	418	0.000446121	1	0.013771	11.6087	0.344569	4	6.84076e-05	0.000794124	1906	0.164177	1	1	2.59408	0.770985	2	3	0.000419551	0.666667	unnamed,unnamed,unnamed,unnamed	PNMT,TH
GO Biological Process	GO:0021678	third ventricle development	419	0.000457164	1	0.0140782	8.06195	0.620197	5	0.000123128	0.000992654	403	0.0169657	1	0.543196	3.89113	0.770985	3	3	0.000629327	1	unnamed,unnamed,unnamed,unnamed,unnamed	C12orf57,DPCD,KDM2B
GO Biological Process	GO:0046628	positive regulation of insulin receptor signaling pathway	420	0.000463126	1	0.0142279	2.79542	5.36592	15	0.0010653	0.00297796	2519	0.223898	1	1	1.49659	3.34093	5	13	0.00104888	0.384615	unnamed,unnamed,unnamed,unnamed,unnamed,unnamed,unnamed,unnamed,unnamed,unnamed,unnamed,unnamed,unnamed,unnamed,unnamed	IGF2,INS,IRS1,LEP,PRKCZ
GO Biological Process	GO:0060463	lung lobe morphogenesis	421	0.000464658	1	0.0142411	2.2687	9.6972	22	0.00192519	0.00436768	1187	0.0771548	1	0.838693	2.2235	1.79896	4	7	0.000839102	0.571429	unnamed,unnamed,unnamed,unnamed,unnamed,unnamed,unnamed,unnamed,unnamed,unnamed,unnamed,unnamed,unnamed,unnamed,unnamed,unnamed,unnamed,unnamed,unnamed,unnamed,unnamed,unnamed	FGFR2,FOXF1,GRHL2,SHH
GO Biological Process	GO:0045964	positive regulation of dopamine metabolic process	422	0.000469068	1	0.0143421	3.45978	3.17939	11	0.000631208	0.00218384	8527	0.831799	1	1	0.648521	1.54197	1	6	0.000209775	0.166667	unnamed,unnamed,unnamed,unnamed,unnamed,unnamed,unnamed,unnamed,unnamed,unnamed,unnamed	ABAT
GO Biological Process	GO:0051956	negative regulation of amino acid transport	423	0.000472839	1	0.0144233	2.31722	9.06259	21	0.0017992	0.00416915	1274	0.0865079	1	0.876147	1.94556	2.56995	5	10	0.00104888	0.5	unnamed,unnamed,unnamed,unnamed,unnamed,unnamed,unnamed,unnamed,unnamed,unnamed,unnamed,unnamed,unnamed,unnamed,unnamed,unnamed,unnamed,unnamed,unnamed,unnamed,unnamed	ABAT,ADORA1,LEP,OSR1,TRH
GO Biological Process	GO:0019885	antigen processing and presentation of endogenous peptide antigen via MHC class I	424	0.000478547	1	0.014563	7.98027	0.626545	5	0.000124388	0.000992654	1187	0.0771548	1	0.838693	2.2235	1.79896	4	7	0.000839102	0.571429	unnamed,unnamed,unnamed,unnamed,unnamed	ENSG00000250264,TAP1,TAP2,TAPBP
GO Biological Process	GO:0051055	negative regulation of lipid biosynthetic process	425	0.000479577	1	0.01456	1.75933	23.8727	42	0.00473947	0.0083383	2405	0.206505	1	1	1.24185	12.0788	15	47	0.00314663	0.319149	unnamed,unnamed,unnamed,unnamed,unnamed,unnamed,unnamed,unnamed,unnamed,unnamed,unnamed,unnamed,unnamed,unnamed,unnamed,unnamed,unnamed,unnamed,unnamed,unnamed,unnamed,unnamed,unnamed,unnamed,unnamed,unnamed,unnamed,unnamed,unnamed,unnamed,unnamed,unnamed,unnamed,unnamed,unnamed,unnamed,unnamed,unnamed,unnamed,unnamed,unnamed,unnamed	ACADVL,AKR1C3,FBXW7,FGF19,GFI1,GPER1,INSIG1,LPCAT1,PDGFA,PROX1,SCAP,SIK1,SLC27A1,STK11,WNT4
GO Biological Process	GO:0015804	neutral amino acid transport	426	0.000484473	1	0.0146741	2.09757	12.3953	26	0.00246085	0.0051618	1347	0.0905868	1	0.867737	1.44528	8.99483	13	35	0.00272708	0.371429	unnamed,unnamed,unnamed,unnamed,unnamed,unnamed,unnamed,unnamed,unnamed,unnamed,unnamed,unnamed,unnamed,unnamed,unnamed,unnamed,unnamed,unnamed,unnamed,unnamed,unnamed,unnamed,unnamed,unnamed,unnamed,unnamed	MMAA,NFKBIE,SERINC4,SERINC5,SLC1A4,SLC25A38,SLC38A2,SLC43A2,SLC6A19,SLC6A20,SLC6A7,SLC6A9,SLC7A5
GO Biological Process	GO:0070206	protein trimerization	427	0.000495383	1	0.0149694	2.03085	13.7873	28	0.00273721	0.00555886	1152	0.0693571	1	0.776836	1.40081	12.8498	18	50	0.00377596	0.36	unnamed,unnamed,unnamed,unnamed,unnamed,unnamed,unnamed,unnamed,unnamed,unnamed,unnamed,unnamed,unnamed,unnamed,unnamed,unnamed,unnamed,unnamed,unnamed,unnamed,unnamed,unnamed,unnamed,unnamed,unnamed,unnamed,unnamed,unnamed	ASIC1,ATXN10,BRK1,C1QTNF5,COL1A2,COL6A1,COL6A2,DISP1,GNB1,MIF,NUPL1,SIGMAR1,SKI,SLC1A2,TCL1A,TRAF2,TRIM27,TRIM6
GO Biological Process	GO:0014739	positive regulation of muscle hyperplasia	428	0.000502197	1	0.0151398	62.4317	0.032035	2	6.35994e-06	0.000397062	2728	0.256995	1	1	3.89113	0.256995	1	1	0.000209775	1	unnamed,unnamed	AIF1
GO Biological Process	GO:0032637	interleukin-8 production	429	0.000509479	1	0.0153236	4.0415	2.22689	9	0.000442107	0.00178678	3326	0.258221	1	1	1.66763	1.79896	3	7	0.000629327	0.428571	unnamed,unnamed,unnamed,unnamed,unnamed,unnamed,unnamed,unnamed,unnamed	CHI3L1,LEP,NOD1
GO Biological Process	GO:0048193	Golgi vesicle transport	430	0.000516598	1	0.0155015	1.29399	134.468	174	0.0266961	0.0345444	1238	0.0812328	1	0.846646	1.13741	83.5234	95	325	0.0199287	0.292308	unnamed,unnamed,unnamed,unnamed,unnamed,unnamed,unnamed,unnamed,unnamed,unnamed,unnamed,unnamed,unnamed,unnamed,unnamed,unnamed,unnamed,unnamed,unnamed,unnamed,unnamed,unnamed,unnamed,unnamed,unnamed,unnamed,unnamed,unnamed,unnamed,unnamed,unnamed,unnamed,unnamed,unnamed,unnamed,unnamed,unnamed,unnamed,unnamed,unnamed,unnamed,unnamed,unnamed,unnamed,unnamed,unnamed,unnamed,unnamed,unnamed,unnamed…	AMN,ANK1,ANKFY1,ARFGAP3,ATP9B,BBS2,BGLAP,CAPZB,CCDC91,CCDC93,CD59,CEP19,COG1,COG2,COPZ2,CORO7,CREB3L2,CSNK1D,CTSZ,CUL3,CUX1,CUX2,CYTH3,DCTN6,DOPEY2,DYNC1H1,DYNC1LI1,ERGIC1,EXOC1,EXOC2,F10,F7,FOLR1,GAS6,GCC2,GOLGA3,GOLGA4,GOLPH3,GOPC,GORASP1,GOSR1,GRIA1,HTT,INS,KIF13A,KIF16B,KIF26A,KIF2A,KRT18,LLGL1,LMAN2,LMF1,MACF1,MPPE1,MYO5A,NKD2,NRBP2,OSBPL5,PDCD6,PPP6R3,PREB,PRKD1,PROC,RAB1B,RAB33B,RAB6B,RAB6…
GO Biological Process	GO:1903825	organic acid transmembrane transport	431	0.000521356	1	0.015608	1.53098	45.0692	69	0.00894763	0.0136986	123	0.00144333	1	0.151409	1.534	26.7275	41	104	0.0086008	0.394231	unnamed,unnamed,unnamed,unnamed,unnamed,unnamed,unnamed,unnamed,unnamed,unnamed,unnamed,unnamed,unnamed,unnamed,unnamed,unnamed,unnamed,unnamed,unnamed,unnamed,unnamed,unnamed,unnamed,unnamed,unnamed,unnamed,unnamed,unnamed,unnamed,unnamed,unnamed,unnamed,unnamed,unnamed,unnamed,unnamed,unnamed,unnamed,unnamed,unnamed,unnamed,unnamed,unnamed,unnamed,unnamed,unnamed,unnamed,unnamed,unnamed,unnamed…	ACACB,CPT1A,CPT1B,EMB,MMAA,MPC1,NTSR1,PQLC2,PRKAB2,PRKAG2,SLC16A10,SLC16A12,SLC17A3,SLC1A2,SLC1A4,SLC1A6,SLC22A11,SLC22A12,SLC25A1,SLC25A10,SLC25A18,SLC27A5,SLC2A9,SLC38A10,SLC38A2,SLC38A4,SLC38A8,SLC43A2,SLC5A6,SLC6A12,SLC6A16,SLC6A18,SLC6A19,SLC6A20,SLC6A6,SLC6A7,SLC6A9,SLC7A1,SLC7A11,SLC7A5,THRSP
GO Biological Process	GO:0002764	immune response-regulating signaling pathway	432	0.000523471	1	0.0156351	1.2489	182.561	228	0.0362439	0.045265	1661	0.12574	1	0.976774	1.09967	106.396	117	414	0.0245437	0.282609	unnamed,unnamed,unnamed,unnamed,unnamed,unnamed,unnamed,unnamed,unnamed,unnamed,unnamed,unnamed,unnamed,unnamed,unnamed,unnamed,unnamed,unnamed,unnamed,unnamed,unnamed,unnamed,unnamed,unnamed,unnamed,unnamed,unnamed,unnamed,unnamed,unnamed,unnamed,unnamed,unnamed,unnamed,unnamed,unnamed,unnamed,unnamed,unnamed,unnamed,unnamed,unnamed,unnamed,unnamed,unnamed,unnamed,unnamed,unnamed,unnamed,unnamed…	ACTG1,ACTR2,ARPC2,BAG6,BAIAP2,BCAR1,BRK1,BTRC,CARD11,CD40,CD86,COLEC12,CR1,CR2,CREBBP,CRK,CTSB,CTSH,CYFIP1,CYFIP2,DDX58,DOCK1,ENSG00000259680,FAM105B,FBXW11,FCGR1B,FCGR2A,FCGR3A,FER,FGR,FPR1,FPR2,FPR3,FYN,GAB2,GATA3,GRB2,HLA-DPA1,HLA-DPB1,HLA-DQA1,HLA-DQA2,HLA-DQB2,HLA-DRA,HLA-DRB1,HLA-DRB5,HLA-G,IGLL1,IL20RB,IRF7,ITGAM,ITGB2,KIR2DL1,LAT,LAX1,LCP2,LGMN,LSM14A,MAP2K4,MAPK10,MAPK9,MICB,MUC12,MUC17,…
GO Biological Process	GO:0060313	negative regulation of blood vessel remodeling	433	0.000541592	1	0.0161389	5.11854	1.36758	7	0.000271506	0.00138972	1906	0.164177	1	1	2.59408	0.770985	2	3	0.000419551	0.666667	unnamed,unnamed,unnamed,unnamed,unnamed,unnamed,unnamed	ABR,BCR
GO Biological Process	GO:0032417	positive regulation of sodium:proton antiporter activity	434	0.000541898	1	0.0161108	6.10549	0.982722	6	0.000195101	0.00119118	7295	0.695268	1	1	0.972782	1.02798	1	4	0.000209775	0.25	unnamed,unnamed,unnamed,unnamed,unnamed,unnamed	DRD4
GO Biological Process	GO:0042322	negative regulation of circadian sleep/wake cycle, REM sleep	435	0.000541921	1	0.0160745	7.76176	0.644184	5	0.00012789	0.000992654	1021	0.0660361	1	0.834539	3.89113	0.51399	2	2	0.000419551	1	unnamed,unnamed,unnamed,unnamed,unnamed	CRH,GHRL
GO Biological Process	GO:0032367	intracellular cholesterol transport	436	0.000547433	1	0.0162007	2.87008	4.87791	14	0.000968415	0.00277943	1662	0.126108	1	0.979044	1.76869	2.82694	5	11	0.00104888	0.454545	unnamed,unnamed,unnamed,unnamed,unnamed,unnamed,unnamed,unnamed,unnamed,unnamed,unnamed,unnamed,unnamed,unnamed	ABCA1,ABCG1,CES1,LDLRAP1,SYT7
GO Biological Process	GO:0090365	regulation of mRNA modification	437	0.000551462	1	0.0162826	10.9657	0.364774	4	7.2419e-05	0.000794124	4772	0.447954	1	1	1.94556	0.51399	1	2	0.000209775	0.5	unnamed,unnamed,unnamed,unnamed	APOBEC1
GO Biological Process	GO:0034443	negative regulation of lipoprotein oxidation	438	0.000556566	1	0.0163958	10.9385	0.365681	4	7.2599e-05	0.000794124	6274	0.589842	1	1	1.29704	0.770985	1	3	0.000209775	0.333333	unnamed,unnamed,unnamed,unnamed	APOD
GO Biological Process	GO:0014721	twitch skeletal muscle contraction	439	0.000558914	1	0.0164275	7.70834	0.648648	5	0.000128777	0.000992654	1906	0.164177	1	1	2.59408	0.770985	2	3	0.000419551	0.666667	unnamed,unnamed,unnamed,unnamed,unnamed	SYNM,TNNT1
GO Biological Process	GO:0021527	spinal cord association neuron differentiation	440	0.000566909	1	0.0166246	2.33918	8.54999	20	0.00169744	0.00397062	767	0.0439708	1	0.739707	1.94556	3.59793	7	14	0.00146843	0.5	unnamed,unnamed,unnamed,unnamed,unnamed,unnamed,unnamed,unnamed,unnamed,unnamed,unnamed,unnamed,unnamed,unnamed,unnamed,unnamed,unnamed,unnamed,unnamed,unnamed	GDF7,GSX2,LBX1,LHX5,LMO4,MDGA1,PAX7
GO Biological Process	GO:0051298	centrosome duplication	441	0.000568652	1	0.0166379	2.14696	11.1786	24	0.0022193	0.00476474	5986	0.563035	1	1	1.00416	7.96685	8	31	0.0016782	0.258064	unnamed,unnamed,unnamed,unnamed,unnamed,unnamed,unnamed,unnamed,unnamed,unnamed,unnamed,unnamed,unnamed,unnamed,unnamed,unnamed,unnamed,unnamed,unnamed,unnamed,unnamed,unnamed,unnamed,unnamed	ARHGEF10,CDK2,CEP135,CEP72,CNTROB,NDE1,TUBGCP2,TUBGCP3
GO Biological Process	GO:0050778	positive regulation of immune response	442	0.000571736	1	0.0166903	1.21603	233.547	284	0.0463664	0.0563828	1385	0.097156	1	0.905129	1.09294	151.884	166	591	0.0348227	0.28088	unnamed,unnamed,unnamed,unnamed,unnamed,unnamed,unnamed,unnamed,unnamed,unnamed,unnamed,unnamed,unnamed,unnamed,unnamed,unnamed,unnamed,unnamed,unnamed,unnamed,unnamed,unnamed,unnamed,unnamed,unnamed,unnamed,unnamed,unnamed,unnamed,unnamed,unnamed,unnamed,unnamed,unnamed,unnamed,unnamed,unnamed,unnamed,unnamed,unnamed,unnamed,unnamed,unnamed,unnamed,unnamed,unnamed,unnamed,unnamed,unnamed,unnamed…	ACTG1,ACTR2,ADAM8,ADORA2B,AIM2,ARPC2,BAG6,BAIAP2,BCAR1,BRK1,BTRC,C1QA,C1R,C1RL,C3,C4A,C4B,C4BPB,C8B,CARD11,CCR7,CD1D,CD40,CD46,CD80,CD86,CFD,COCH,COLEC11,COLEC12,CR1,CR2,CREBBP,CRK,CTSB,CYFIP1,CYFIP2,DDX58,DOCK1,ELANE,ENSG00000259680,FAM105B,FAM49B,FBXW11,FCGR2A,FCGR3A,FGR,FPR1,FPR2,FPR3,FYN,GAB2,GATA2,GATA3,GPRC5B,GRB2,HEXIM1,HLA-DMB,HLA-DPA1,HLA-DPB1,HLA-DQA1,HLA-DQA2,HLA-DQB2,HLA-DRA,HLA-DRB1,…
GO Biological Process	GO:0038195	urokinase plasminogen activator signaling pathway	443	0.00057917	1	0.0168691	19.0409	0.157556	3	3.12797e-05	0.000595593	1021	0.0660361	1	0.834539	3.89113	0.51399	2	2	0.000419551	1	unnamed,unnamed,unnamed	PLAUR,SLURP1
GO Biological Process	GO:1990542	mitochondrial transmembrane transport	444	0.000583838	1	0.0169668	1.72885	24.872	43	0.00493786	0.00853683	5906	0.549744	1	1	0.996508	21.0736	21	82	0.00440529	0.256098	unnamed,unnamed,unnamed,unnamed,unnamed,unnamed,unnamed,unnamed,unnamed,unnamed,unnamed,unnamed,unnamed,unnamed,unnamed,unnamed,unnamed,unnamed,unnamed,unnamed,unnamed,unnamed,unnamed,unnamed,unnamed,unnamed,unnamed,unnamed,unnamed,unnamed,unnamed,unnamed,unnamed,unnamed,unnamed,unnamed,unnamed,unnamed,unnamed,unnamed,unnamed,unnamed,unnamed	ACACB,ATP5B,ATP5I,ATP5S,CPT1A,CPT1B,DNLZ,GRPEL2,MCUR1,MPC1,OPA1,PAM16,PRKAB2,PRKAG2,SLC25A33,SLC8B1,SMDT1,THRSP,TIMM22,TOMM20,UCP1
GO Biological Process	GO:2000973	regulation of pro-B cell differentiation	445	0.000591002	1	0.0171364	3.62195	2.76094	10	0.000548132	0.00198531	2198	0.180621	1	1	1.94556	1.54197	3	6	0.000629327	0.5	unnamed,unnamed,unnamed,unnamed,unnamed,unnamed,unnamed,unnamed,unnamed,unnamed	FLCN,HES1,NOTCH1
GO Biological Process	GO:0010918	positive regulation of mitochondrial membrane potential	446	0.000593638	1	0.0171742	4.4039	1.81657	8	0.000360645	0.00158825	3975	0.338948	1	1	1.45917	2.05596	3	8	0.000629327	0.375	unnamed,unnamed,unnamed,unnamed,unnamed,unnamed,unnamed,unnamed	AKT1,BID,TCL1A
GO Biological Process	GO:0090091	positive regulation of extracellular matrix disassembly	447	0.000593669	1	0.0171367	3.36088	3.27296	11	0.000649783	0.00218384	3326	0.258221	1	1	1.66763	1.79896	3	7	0.000629327	0.428571	unnamed,unnamed,unnamed,unnamed,unnamed,unnamed,unnamed,unnamed,unnamed,unnamed,unnamed	FSCN1,MFI2,RLTPR
GO Biological Process	GO:0051725	protein de-ADP-ribosylation	448	0.000594089	1	0.0171105	5.9978	1.00037	6	0.000198604	0.00119118	3459	0.273566	1	1	1.94556	1.02798	2	4	0.000419551	0.5	unnamed,unnamed,unnamed,unnamed,unnamed,unnamed	ADPRHL1,MACROD1
GO Biological Process	GO:0060857	establishment of glial blood-brain barrier	449	0.000607996	1	0.0174721	56.6791	0.0352864	2	7.00544e-06	0.000397062	2728	0.256995	1	1	3.89113	0.256995	1	1	0.000209775	1	unnamed,unnamed	MXRA8
GO Biological Process	GO:2000977	regulation of forebrain neuron differentiation	450	0.000634545	1	0.0181945	3.13011	3.83373	12	0.000761115	0.00238237	854	0.0547885	1	0.827794	2.91834	1.02798	3	4	0.000629327	0.75	unnamed,unnamed,unnamed,unnamed,unnamed,unnamed,unnamed,unnamed,unnamed,unnamed,unnamed,unnamed	GATA2,HES1,PROX1
GO Biological Process	GO:0048370	lateral mesoderm formation	451	0.00063546	1	0.0181804	3.9162	2.29815	9	0.000456253	0.00178678	1021	0.0660361	1	0.834539	3.89113	0.51399	2	2	0.000419551	1	unnamed,unnamed,unnamed,unnamed,unnamed,unnamed,unnamed,unnamed,unnamed	FOXF1,TBX20
GO Biological Process	GO:0036414	histone citrullination	452	0.000637884	1	0.0182093	7.48332	0.668153	5	0.000132649	0.000992654	854	0.0547885	1	0.827794	2.91834	1.02798	3	4	0.000629327	0.75	unnamed,unnamed,unnamed,unnamed,unnamed	PADI2,PADI3,PADI4
GO Biological Process	GO:0046339	diacylglycerol metabolic process	453	0.000649058	1	0.0184874	3.32391	3.30935	11	0.000657008	0.00218384	3939	0.336783	1	1	1.29704	3.85493	5	15	0.00104888	0.333333	unnamed,unnamed,unnamed,unnamed,unnamed,unnamed,unnamed,unnamed,unnamed,unnamed,unnamed	DAGLA,DGKD,DGKQ,PGS1,PLCE1
GO Biological Process	GO:1904744	positive regulation of telomeric DNA binding	454	0.00065115	1	0.0185061	7.4488	0.671249	5	0.000133264	0.000992654	4772	0.447954	1	1	1.94556	0.51399	1	2	0.000209775	0.5	unnamed,unnamed,unnamed,unnamed,unnamed	ACD
GO Biological Process	GO:0032108	negative regulation of response to nutrient levels	455	0.000654472	1	0.0185597	2.70067	5.55418	15	0.00110268	0.00297796	767	0.0439708	1	0.739707	1.94556	3.59793	7	14	0.00146843	0.5	unnamed,unnamed,unnamed,unnamed,unnamed,unnamed,unnamed,unnamed,unnamed,unnamed,unnamed,unnamed,unnamed,unnamed,unnamed	BBS2,CARTPT,CCK,GHSR,LEP,NENF,PPARA
GO Biological Process	GO:0010626	negative regulation of Schwann cell proliferation	456	0.000656361	1	0.0185724	4.33546	1.84525	8	0.000366339	0.00158825	2198	0.180621	1	1	1.94556	1.54197	3	6	0.000629327	0.5	unnamed,unnamed,unnamed,unnamed,unnamed,unnamed,unnamed,unnamed	ASCL2,DICER1,SKI
GO Biological Process	GO:1901303	negative regulation of cargo loading into COPII-coated vesicle	457	0.00066244	1	0.0187034	7.42008	0.673848	5	0.00013378	0.000992654	2728	0.256995	1	1	3.89113	0.256995	1	1	0.000209775	1	unnamed,unnamed,unnamed,unnamed,unnamed	INSIG1
GO Biological Process	GO:1904179	positive regulation of adipose tissue development	458	0.000664088	1	0.018709	4.32754	1.84863	8	0.000367009	0.00158825	1463	0.111002	1	0.978985	2.33468	1.28497	3	5	0.000629327	0.6	unnamed,unnamed,unnamed,unnamed,unnamed,unnamed,unnamed,unnamed	GHRL,SH3PXD2B,TRPM4
GO Biological Process	GO:1904378	maintenance of unfolded protein involved in ERAD pathway	459	0.000674451	1	0.0189596	5.85185	1.02532	6	0.000203557	0.00119118	1906	0.164177	1	1	2.59408	0.770985	2	3	0.000419551	0.666667	unnamed,unnamed,unnamed,unnamed,unnamed,unnamed	BAG6,GET4
GO Biological Process	GO:0006968	cellular defense response	460	0.000720656	1	0.0202144	1.95383	14.8426	29	0.00294672	0.0057574	4650	0.419881	1	1	1.07341	14.9057	16	58	0.00335641	0.275862	unnamed,unnamed,unnamed,unnamed,unnamed,unnamed,unnamed,unnamed,unnamed,unnamed,unnamed,unnamed,unnamed,unnamed,unnamed,unnamed,unnamed,unnamed,unnamed,unnamed,unnamed,unnamed,unnamed,unnamed,unnamed,unnamed,unnamed,unnamed,unnamed	ADORA2B,CD300C,CLEC5A,GNLY,HLA-G,ITGB1,KLRG1,LGALS3BP,LSP1,NCF1,NCR1,PRF1,SPN,TCIRG1,VEZF1,ZNF148
GO Biological Process	GO:0006203	dGTP catabolic process	461	0.000722414	1	0.0202198	7.27674	0.687121	5	0.000136415	0.000992654	6274	0.589842	1	1	1.29704	0.770985	1	3	0.000209775	0.333333	unnamed,unnamed,unnamed,unnamed,unnamed	NUDT1
GO Biological Process	GO:0044764	multi-organism cellular process	462	0.000732391	1	0.0204546	1.2085	239.14	289	0.0474767	0.0573754	5636	0.495333	1	1	1.00337	163.449	164	636	0.0344032	0.257862	unnamed,unnamed,unnamed,unnamed,unnamed,unnamed,unnamed,unnamed,unnamed,unnamed,unnamed,unnamed,unnamed,unnamed,unnamed,unnamed,unnamed,unnamed,unnamed,unnamed,unnamed,unnamed,unnamed,unnamed,unnamed,unnamed,unnamed,unnamed,unnamed,unnamed,unnamed,unnamed,unnamed,unnamed,unnamed,unnamed,unnamed,unnamed,unnamed,unnamed,unnamed,unnamed,unnamed,unnamed,unnamed,unnamed,unnamed,unnamed,unnamed,unnamed…	AAAS,ACY3,ANPEP,BCL2L11,BIN1,BNIP3,BNIP3L,BTRC,C14orf166,CAV2,CBX5,CCDC86,CCL1,CD1D,CD46,CD80,CD81,CD86,CDK13,CHMP6,CLEC5A,CR1,CR2,CREBBP,CRTC1,CTBP1,CTBP2,CTSB,CXCR6,DDX58,DHX58,DYNC1LI1,DYNLT1,EEA1,EFNB2,EIF2AK2,EIF2D,EIF3L,EIF4E,EPHA2,ERCC2,ERCC3,EXOC1,FBXW7,GAS6,GFI1,GRB2,GSDMD,H2AFX,HCFC2,HIPK2,HLA-B,HLA-DRA,HNRNPA1,HPX,HSPA1A,HSPA1B,HTATIP2,HTR2A,IDE,IL16,INHBB,INSR,IRF7,ITGB1,ITGB5,ITSN1,K…
GO Biological Process	GO:1900108	negative regulation of nodal signaling pathway	463	0.000732456	1	0.0204123	5.75854	1.04193	6	0.000206856	0.00119118	6274	0.589842	1	1	1.29704	0.770985	1	3	0.000209775	0.333333	unnamed,unnamed,unnamed,unnamed,unnamed,unnamed	DACT2
GO Biological Process	GO:0070613	regulation of protein processing	464	0.000740171	1	0.0205828	1.60257	33.6959	54	0.00668967	0.0107207	4072	0.34454	1	1	1.08087	27.7555	30	108	0.00629327	0.277778	unnamed,unnamed,unnamed,unnamed,unnamed,unnamed,unnamed,unnamed,unnamed,unnamed,unnamed,unnamed,unnamed,unnamed,unnamed,unnamed,unnamed,unnamed,unnamed,unnamed,unnamed,unnamed,unnamed,unnamed,unnamed,unnamed,unnamed,unnamed,unnamed,unnamed,unnamed,unnamed,unnamed,unnamed,unnamed,unnamed,unnamed,unnamed,unnamed,unnamed,unnamed,unnamed,unnamed,unnamed,unnamed,unnamed,unnamed,unnamed,unnamed,unnamed…	A2M,ADAM8,ASTL,BIRC7,C1QA,C1R,C3,C4A,C4B,C4BPB,C8B,CD46,CD59,CD81,CHAC1,CLEC3B,CNTN2,CPN2,CR1,CR2,CTSZ,ENO1,GAS1,KLKB1,MFI2,NKD2,PRKACB,SERPINE1,THBS1,TNP1
GO Biological Process	GO:0035461	vitamin transmembrane transport	465	0.000741194	1	0.0205669	3.51452	2.84534	10	0.000564887	0.00198531	1586	0.123676	1	1	1.94556	2.05596	4	8	0.000839102	0.5	unnamed,unnamed,unnamed,unnamed,unnamed,unnamed,unnamed,unnamed,unnamed,unnamed	ABCC1,SCARB1,SLC25A19,SLC5A6
GO Biological Process	GO:0016242	negative regulation of macroautophagy	466	0.000773457	1	0.0214161	2.13753	10.7601	23	0.00213621	0.00456621	5829	0.521222	1	1	1.03763	7.70985	8	30	0.0016782	0.266667	unnamed,unnamed,unnamed,unnamed,unnamed,unnamed,unnamed,unnamed,unnamed,unnamed,unnamed,unnamed,unnamed,unnamed,unnamed,unnamed,unnamed,unnamed,unnamed,unnamed,unnamed,unnamed,unnamed	AKT1,CLEC16A,FEZ1,FEZ2,LZTS1,NPC1,NRBP2,PHF23
GO Biological Process	GO:2000589	regulation of metanephric mesenchymal cell migration	467	0.00077374	1	0.0213781	4.81291	1.45442	7	0.000288748	0.00138972	7295	0.695268	1	1	0.972782	1.02798	1	4	0.000209775	0.25	unnamed,unnamed,unnamed,unnamed,unnamed,unnamed,unnamed	PDGFA
GO Biological Process	GO:1903317	regulation of protein maturation	468	0.000776374	1	0.021405	1.59907	33.7697	54	0.00670433	0.0107207	4169	0.365974	1	1	1.07095	28.0125	30	109	0.00629327	0.275229	unnamed,unnamed,unnamed,unnamed,unnamed,unnamed,unnamed,unnamed,unnamed,unnamed,unnamed,unnamed,unnamed,unnamed,unnamed,unnamed,unnamed,unnamed,unnamed,unnamed,unnamed,unnamed,unnamed,unnamed,unnamed,unnamed,unnamed,unnamed,unnamed,unnamed,unnamed,unnamed,unnamed,unnamed,unnamed,unnamed,unnamed,unnamed,unnamed,unnamed,unnamed,unnamed,unnamed,unnamed,unnamed,unnamed,unnamed,unnamed,unnamed,unnamed…	A2M,ADAM8,ASTL,BIRC7,C1QA,C1R,C3,C4A,C4B,C4BPB,C8B,CD46,CD59,CD81,CHAC1,CLEC3B,CNTN2,CPN2,CR1,CR2,CTSZ,ENO1,GAS1,KLKB1,MFI2,NKD2,PRKACB,SERPINE1,THBS1,TNP1
GO Biological Process	GO:0010591	regulation of lamellipodium assembly	469	0.000777545	1	0.0213916	1.87503	17.0664	32	0.0033882	0.00635299	3317	0.257805	1	1	1.2552	7.96685	10	31	0.00209776	0.322581	unnamed,unnamed,unnamed,unnamed,unnamed,unnamed,unnamed,unnamed,unnamed,unnamed,unnamed,unnamed,unnamed,unnamed,unnamed,unnamed,unnamed,unnamed,unnamed,unnamed,unnamed,unnamed,unnamed,unnamed,unnamed,unnamed,unnamed,unnamed,unnamed,unnamed,unnamed,unnamed	ARPC2,BIN3,BRK1,CAPZB,DMTN,EPHA2,FER,FSCN1,HDAC4,RLTPR
GO Biological Process	GO:0007220	Notch receptor processing	470	0.000778179	1	0.0213635	2.401	7.49688	18	0.00148836	0.00357356	7148	0.671334	1	1	0.915559	4.36892	4	17	0.000839102	0.235294	unnamed,unnamed,unnamed,unnamed,unnamed,unnamed,unnamed,unnamed,unnamed,unnamed,unnamed,unnamed,unnamed,unnamed,unnamed,unnamed,unnamed,unnamed	DLL1,DLL4,GALNT11,NOTCH4
GO Biological Process	GO:0019478	D-amino acid catabolic process	471	0.000778227	1	0.0213195	9.99052	0.400379	4	7.94877e-05	0.000794124	4772	0.447954	1	1	1.94556	0.51399	1	2	0.000209775	0.5	unnamed,unnamed,unnamed,unnamed	DDO
GO Biological Process	GO:0032464	positive regulation of protein homooligomerization	472	0.000788891	1	0.0215658	3.05112	3.93299	12	0.000780819	0.00238237	505	0.0225624	1	0.576481	2.33468	2.56995	6	10	0.00125865	0.6	unnamed,unnamed,unnamed,unnamed,unnamed,unnamed,unnamed,unnamed,unnamed,unnamed,unnamed,unnamed	BCL2L11,BID,BIK,BMF,FAS,HRK
GO Biological Process	GO:0014037	Schwann cell differentiation	473	0.000794603	1	0.021676	1.85234	17.8153	33	0.00353689	0.00655152	785	0.0462176	1	0.759677	1.58077	8.22384	13	32	0.00272708	0.40625	unnamed,unnamed,unnamed,unnamed,unnamed,unnamed,unnamed,unnamed,unnamed,unnamed,unnamed,unnamed,unnamed,unnamed,unnamed,unnamed,unnamed,unnamed,unnamed,unnamed,unnamed,unnamed,unnamed,unnamed,unnamed,unnamed,unnamed,unnamed,unnamed,unnamed,unnamed,unnamed,unnamed	AKT1,ARHGEF10,CNTNAP1,DICER1,GPC1,GPR126,NAB1,NAB2,NCMAP,NDRG1,POU3F1,SH3TC2,SKI
GO Biological Process	GO:0015871	choline transport	474	0.000797544	1	0.0217104	2.8898	4.49859	13	0.000893108	0.0025809	3975	0.338948	1	1	1.45917	2.05596	3	8	0.000629327	0.375	unnamed,unnamed,unnamed,unnamed,unnamed,unnamed,unnamed,unnamed,unnamed,unnamed,unnamed,unnamed,unnamed	SEC14L1,SLC44A2,SLC44A4
GO Biological Process	GO:0051599	response to hydrostatic pressure	475	0.000804565	1	0.0218554	4.78034	1.46433	7	0.000290715	0.00138972	5467	0.482602	1	1	1.29704	1.54197	2	6	0.000419551	0.333333	unnamed,unnamed,unnamed,unnamed,unnamed,unnamed,unnamed	ATP2B4,COL18A1
GO Biological Process	GO:2000485	regulation of glutamine transport	476	0.000806411	1	0.0218595	5.65131	1.0617	6	0.00021078	0.00119118	4772	0.447954	1	1	1.94556	0.51399	1	2	0.000209775	0.5	unnamed,unnamed,unnamed,unnamed,unnamed,unnamed	LEP
GO Biological Process	GO:0022011	myelination in peripheral nervous system	477	0.00081508	1	0.0220482	1.99195	13.5546	27	0.002691	0.00536033	802	0.0484093	1	0.778834	1.69179	5.91089	10	23	0.00209776	0.434783	unnamed,unnamed,unnamed,unnamed,unnamed,unnamed,unnamed,unnamed,unnamed,unnamed,unnamed,unnamed,unnamed,unnamed,unnamed,unnamed,unnamed,unnamed,unnamed,unnamed,unnamed,unnamed,unnamed,unnamed,unnamed,unnamed,unnamed	AKT1,ARHGEF10,CNTNAP1,DICER1,GPR126,NCMAP,NDRG1,POU3F1,SH3TC2,SKI
GO Biological Process	GO:0051601	exocyst localization	478	0.000822745	1	0.022209	3.03601	3.95256	12	0.000784704	0.00238237	1586	0.123676	1	1	1.94556	2.05596	4	8	0.000839102	0.5	unnamed,unnamed,unnamed,unnamed,unnamed,unnamed,unnamed,unnamed,unnamed,unnamed,unnamed,unnamed	EXOC1,EXOC3,EXOC3L2,STXBP6
GO Biological Process	GO:0090281	negative regulation of calcium ion import	479	0.000833366	1	0.0224487	2.21381	9.48592	21	0.00188325	0.00416915	2093	0.169684	1	1	1.40081	6.42488	9	25	0.00188798	0.36	unnamed,unnamed,unnamed,unnamed,unnamed,unnamed,unnamed,unnamed,unnamed,unnamed,unnamed,unnamed,unnamed,unnamed,unnamed,unnamed,unnamed,unnamed,unnamed,unnamed,unnamed	CALM3,CAMK2B,FKBP1B,HRC,MLN,NTSR1,PLN,SRI,TRIM27
GO Biological Process	GO:0010624	regulation of Schwann cell proliferation	480	0.000843211	1	0.0226666	4.16825	1.91927	8	0.000381034	0.00158825	3326	0.258221	1	1	1.66763	1.79896	3	7	0.000629327	0.428571	unnamed,unnamed,unnamed,unnamed,unnamed,unnamed,unnamed,unnamed	ASCL2,DICER1,SKI
GO Biological Process	GO:0070345	negative regulation of fat cell proliferation	481	0.000844292	1	0.0226484	4.7404	1.47667	7	0.000293165	0.00138972	5467	0.482602	1	1	1.29704	1.54197	2	6	0.000419551	0.333333	unnamed,unnamed,unnamed,unnamed,unnamed,unnamed,unnamed	GATA2,TFDP1
GO Biological Process	GO:0046329	negative regulation of JNK cascade	482	0.0008541	1	0.022864	1.8441	17.895	33	0.0035527	0.00655152	1540	0.116359	1	0.974921	1.41495	8.48084	12	33	0.00251731	0.363636	unnamed,unnamed,unnamed,unnamed,unnamed,unnamed,unnamed,unnamed,unnamed,unnamed,unnamed,unnamed,unnamed,unnamed,unnamed,unnamed,unnamed,unnamed,unnamed,unnamed,unnamed,unnamed,unnamed,unnamed,unnamed,unnamed,unnamed,unnamed,unnamed,unnamed,unnamed,unnamed,unnamed	AKT1,DACT1,FKTN,GPS2,GSTP1,MAPK8IP1,MECOM,PAFAH1B1,PARK2,SFRP1,TP73,ZMYND11
GO Biological Process	GO:0001961	positive regulation of cytokine-mediated signaling pathway	483	0.00086127	1	0.0230082	1.84314	17.9042	33	0.00355454	0.00655152	379	0.0151587	1	0.516076	1.65373	10.2798	17	40	0.00356618	0.425	unnamed,unnamed,unnamed,unnamed,unnamed,unnamed,unnamed,unnamed,unnamed,unnamed,unnamed,unnamed,unnamed,unnamed,unnamed,unnamed,unnamed,unnamed,unnamed,unnamed,unnamed,unnamed,unnamed,unnamed,unnamed,unnamed,unnamed,unnamed,unnamed,unnamed,unnamed,unnamed,unnamed	AGPAT1,AGPAT2,EDN1,GAS6,GFI1,HPX,HSPA1A,HSPA1B,IRF7,LSM14A,NLRC5,PAFAH1B1,PARK2,TRAF2,TRIM32,TRIM6,WNT5A
GO Biological Process	GO:0030036	actin cytoskeleton organization	484	0.000864027	1	0.0230342	1.21068	227.97	276	0.0452591	0.0547945	50	0.000236532	1	0.0610395	1.30016	106.91	139	416	0.0291588	0.334135	unnamed,unnamed,unnamed,unnamed,unnamed,unnamed,unnamed,unnamed,unnamed,unnamed,unnamed,unnamed,unnamed,unnamed,unnamed,unnamed,unnamed,unnamed,unnamed,unnamed,unnamed,unnamed,unnamed,unnamed,unnamed,unnamed,unnamed,unnamed,unnamed,unnamed,unnamed,unnamed,unnamed,unnamed,unnamed,unnamed,unnamed,unnamed,unnamed,unnamed,unnamed,unnamed,unnamed,unnamed,unnamed,unnamed,unnamed,unnamed,unnamed,unnamed…	ABLIM3,ABR,ACTG1,ACTN1,ACTR2,ACTR3B,ACTR3C,ADD2,AIF1,ALKBH4,ANTXR1,ARAP1,ARF6,ARHGAP12,ARHGAP25,ARHGAP26,ARHGEF11,ARHGEF17,ARHGEF18,ARHGEF2,ARPC2,BAIAP2,BAIAP2L1,BCAR1,BCL6,BCR,BIN3,BMP10,BRK1,BRSK2,CAPN10,CAPZB,CASQ1,CDC42BPA,CDC42EP2,CGNL1,CORO1B,CORO2A,CORO2B,CORO7,CTNNA1,CTTN,CUL3,DAAM1,DAAM2,DBN1,DLC1,DMTN,DNAJB6,EHD2,EMP2,EPB41L3,ERMN,ESPN,ESPNL,FAM101A,FAM101B,FAT1,FER,FGD2,FHL3,FHOD3,FLII…
GO Biological Process	GO:0018022	peptidyl-lysine methylation	485	0.000864333	1	0.0229948	1.52659	41.9235	64	0.00832311	0.012706	335	0.0131164	1	0.505196	1.45917	20.5596	30	80	0.00629327	0.375	unnamed,unnamed,unnamed,unnamed,unnamed,unnamed,unnamed,unnamed,unnamed,unnamed,unnamed,unnamed,unnamed,unnamed,unnamed,unnamed,unnamed,unnamed,unnamed,unnamed,unnamed,unnamed,unnamed,unnamed,unnamed,unnamed,unnamed,unnamed,unnamed,unnamed,unnamed,unnamed,unnamed,unnamed,unnamed,unnamed,unnamed,unnamed,unnamed,unnamed,unnamed,unnamed,unnamed,unnamed,unnamed,unnamed,unnamed,unnamed,unnamed,unnamed…	ASH2L,CHD5,EHMT1,EHMT2,EZH1,FAM86A,IRF4,KMT2E,MECOM,METTL22,PAXIP1,PRDM16,PRDM2,PRDM7,PWP1,RLF,RTF1,SETD1B,SETD4,SETD6,SETD8,SETDB1,SMYD2,SMYD3,TET2,TET3,VCPKMT,WDR82,WHSC1,ZNF335
GO Biological Process	GO:0006521	regulation of cellular amino acid metabolic process	486	0.000875609	1	0.0232469	1.98199	13.6227	27	0.00270452	0.00536033	5462	0.480958	1	1	1.03763	15.4197	16	60	0.00335641	0.266667	unnamed,unnamed,unnamed,unnamed,unnamed,unnamed,unnamed,unnamed,unnamed,unnamed,unnamed,unnamed,unnamed,unnamed,unnamed,unnamed,unnamed,unnamed,unnamed,unnamed,unnamed,unnamed,unnamed,unnamed,unnamed,unnamed,unnamed	ATCAY,ATP2B4,INS,ODC1,PSMA2,PSMA6,PSMB1,PSMB7,PSMB8,PSMB9,PSMC1,PSMD1,PSMD14,PSMD5,PSMD6,PSME3
GO Biological Process	GO:0006585	dopamine biosynthetic process from tyrosine	487	0.000885306	1	0.0234561	16.4271	0.182625	3	3.62567e-05	0.000595593	2728	0.256995	1	1	3.89113	0.256995	1	1	0.000209775	1	unnamed,unnamed,unnamed	TH
GO Biological Process	GO:0098542	defense response to other organism	488	0.00088793	1	0.0234774	1.29926	118.529	154	0.0235316	0.0305738	9705	0.981878	1	1	0.834483	106.653	89	415	0.01867	0.214458	unnamed,unnamed,unnamed,unnamed,unnamed,unnamed,unnamed,unnamed,unnamed,unnamed,unnamed,unnamed,unnamed,unnamed,unnamed,unnamed,unnamed,unnamed,unnamed,unnamed,unnamed,unnamed,unnamed,unnamed,unnamed,unnamed,unnamed,unnamed,unnamed,unnamed,unnamed,unnamed,unnamed,unnamed,unnamed,unnamed,unnamed,unnamed,unnamed,unnamed,unnamed,unnamed,unnamed,unnamed,unnamed,unnamed,unnamed,unnamed,unnamed,unnamed…	ABCF3,ADAR,ADARB1,ANXA3,APOBEC1,APOBEC3B,BNIP3,BNIP3L,C17orf85,CCDC88B,CD207,CD40,CD86,CHGA,COCH,CST11,DDX58,DEFA5,DEFB107A,DEFB107B,DEFB123,DEFB130,DHX58,DNAJC3,EIF2AK2,ELANE,ENSG00000259680,EPHA2,EPX,EXOC1,FGR,GAPDH,GNLY,GSDMD,HIST1H2BF,HIST1H2BJ,HP,IFI16,IFIT5,IFITM3,IGLL1,IL12B,IL17RC,ILF3,IRF4,IRF5,IRF7,IRF8,ISG20,KLK3,LSM14A,LTA,LYG2,LYZL1,LYZL2,MBL2,MX1,NLRC5,NLRP1,NOD1,OAS2,OAS3,OPRK1,PLS…
GO Biological Process	GO:0015833	peptide transport	489	0.000894683	1	0.0236075	1.54164	39.5684	61	0.00785554	0.0121104	1387	0.097737	1	0.909228	1.27998	19.5316	25	76	0.00524439	0.328947	unnamed,unnamed,unnamed,unnamed,unnamed,unnamed,unnamed,unnamed,unnamed,unnamed,unnamed,unnamed,unnamed,unnamed,unnamed,unnamed,unnamed,unnamed,unnamed,unnamed,unnamed,unnamed,unnamed,unnamed,unnamed,unnamed,unnamed,unnamed,unnamed,unnamed,unnamed,unnamed,unnamed,unnamed,unnamed,unnamed,unnamed,unnamed,unnamed,unnamed,unnamed,unnamed,unnamed,unnamed,unnamed,unnamed,unnamed,unnamed,unnamed,unnamed…	ABCC1,CARTPT,CPLX1,DISP1,EDN1,ENSG00000198843,ENSG00000250264,FKBP1B,GHRL,GHSR,HNF1B,LEP,LTBP4,MAFA,MYO5A,PTPRN2,RAB11FIP2,RIMS2,SLC15A4,SMAD2,SNX19,TAP1,TAP2,TAPBP,VIP
GO Biological Process	GO:1904760	regulation of myofibroblast differentiation	490	0.000902098	1	0.0237546	5.52842	1.0853	6	0.000215466	0.00119118	6274	0.589842	1	1	1.29704	0.770985	1	3	0.000209775	0.333333	unnamed,unnamed,unnamed,unnamed,unnamed,unnamed	TP53INP1
GO Biological Process	GO:0060760	positive regulation of response to cytokine stimulus	491	0.000917622	1	0.0241142	1.81739	18.7082	34	0.00371415	0.00675005	463	0.0195011	1	0.54346	1.59182	11.3078	18	44	0.00377596	0.409091	unnamed,unnamed,unnamed,unnamed,unnamed,unnamed,unnamed,unnamed,unnamed,unnamed,unnamed,unnamed,unnamed,unnamed,unnamed,unnamed,unnamed,unnamed,unnamed,unnamed,unnamed,unnamed,unnamed,unnamed,unnamed,unnamed,unnamed,unnamed,unnamed,unnamed,unnamed,unnamed,unnamed,unnamed	AGPAT1,AGPAT2,DDX58,EDN1,GAS6,GFI1,HPX,HSPA1A,HSPA1B,IRF7,LSM14A,NLRC5,PAFAH1B1,PARK2,TRAF2,TRIM32,TRIM6,WNT5A
GO Biological Process	GO:0019835	cytolysis	492	0.000935812	1	0.0245423	2.19284	9.57663	21	0.00190126	0.00416915	7950	0.763041	1	1	0.833813	7.19586	6	28	0.00125865	0.214286	unnamed,unnamed,unnamed,unnamed,unnamed,unnamed,unnamed,unnamed,unnamed,unnamed,unnamed,unnamed,unnamed,unnamed,unnamed,unnamed,unnamed,unnamed,unnamed,unnamed,unnamed	C8B,GSDMD,GZMB,MICB,PRF1,TSTA3
GO Biological Process	GO:0042053	regulation of dopamine metabolic process	493	0.000942911	1	0.0246783	1.94443	14.4001	28	0.00285887	0.00555886	2351	0.194375	1	1	1.43357	4.88291	7	19	0.00146843	0.368421	unnamed,unnamed,unnamed,unnamed,unnamed,unnamed,unnamed,unnamed,unnamed,unnamed,unnamed,unnamed,unnamed,unnamed,unnamed,unnamed,unnamed,unnamed,unnamed,unnamed,unnamed,unnamed,unnamed,unnamed,unnamed,unnamed,unnamed,unnamed	ABAT,DRD1,DRD4,ITGAM,PARK2,PNKD,SLC6A3
GO Biological Process	GO:0007010	cytoskeleton organization	494	0.000943729	1	0.0246497	1.14141	461.71	527	0.0916638	0.104626	55	0.000307433	1	0.0721237	1.19116	239.262	285	931	0.059786	0.306122	unnamed,unnamed,unnamed,unnamed,unnamed,unnamed,unnamed,unnamed,unnamed,unnamed,unnamed,unnamed,unnamed,unnamed,unnamed,unnamed,unnamed,unnamed,unnamed,unnamed,unnamed,unnamed,unnamed,unnamed,unnamed,unnamed,unnamed,unnamed,unnamed,unnamed,unnamed,unnamed,unnamed,unnamed,unnamed,unnamed,unnamed,unnamed,unnamed,unnamed,unnamed,unnamed,unnamed,unnamed,unnamed,unnamed,unnamed,unnamed,unnamed,unnamed…	ABLIM1,ABLIM3,ABR,ACTG1,ACTN1,ACTR2,ACTR3B,ACTR3C,ADD2,AGRN,AIF1,AJUBA,ALKBH4,ANK1,ANLN,ANTXR1,APC2,ARAP1,ARF6,ARHGAP12,ARHGAP25,ARHGAP26,ARHGEF10,ARHGEF11,ARHGEF17,ARHGEF18,ARHGEF2,ARPC2,ATP8A2,ATXN7,AVIL,AXIN1,BAIAP2,BAIAP2L1,BBS2,BCAR1,BCL6,BCR,BFSP2,BIN3,BMP10,BRK1,BRSK2,C1orf222,CAMSAP2,CAMSAP3,CAPN10,CAPZB,CASQ1,CCDC13,CCDC42B,CCDC8,CCDC88B,CCL3,CDC14B,CDC20,CDC42BPA,CDC42EP2,CDK2,CEP135,CE…
GO Biological Process	GO:0035023	regulation of Rho protein signal transduction	495	0.000952479	1	0.024828	1.3793	75.4008	104	0.0149694	0.0206472	761	0.0428982	1	0.727353	1.27678	32.8954	42	128	0.00881057	0.328125	unnamed,unnamed,unnamed,unnamed,unnamed,unnamed,unnamed,unnamed,unnamed,unnamed,unnamed,unnamed,unnamed,unnamed,unnamed,unnamed,unnamed,unnamed,unnamed,unnamed,unnamed,unnamed,unnamed,unnamed,unnamed,unnamed,unnamed,unnamed,unnamed,unnamed,unnamed,unnamed,unnamed,unnamed,unnamed,unnamed,unnamed,unnamed,unnamed,unnamed,unnamed,unnamed,unnamed,unnamed,unnamed,unnamed,unnamed,unnamed,unnamed,unnamed…	ABCA1,ABR,AKAP13,ARHGEF1,ARHGEF10,ARHGEF11,ARHGEF12,ARHGEF16,ARHGEF17,ARHGEF18,ARHGEF19,ARHGEF2,ARHGEF7,BCL6,BCR,CUL3,DLC1,EPS8L1,EPS8L2,F2RL2,FAM65B,FGD2,FLCN,FLOT1,GPR17,GPR20,GPR35,GPR55,ITGA3,ITGB1,ITSN1,ITSN2,MCF2L,NGEF,NRP1,OBSCN,PLEKHG4B,RASGRF1,RTN4R,TRIO,VAV2,VAV3
GO Biological Process	GO:0014044	Schwann cell development	496	0.000960603	1	0.0249893	1.96913	13.7117	27	0.00272219	0.00536033	1437	0.105639	1	0.948542	1.49659	6.68187	10	26	0.00209776	0.384615	unnamed,unnamed,unnamed,unnamed,unnamed,unnamed,unnamed,unnamed,unnamed,unnamed,unnamed,unnamed,unnamed,unnamed,unnamed,unnamed,unnamed,unnamed,unnamed,unnamed,unnamed,unnamed,unnamed,unnamed,unnamed,unnamed,unnamed	AKT1,ARHGEF10,CNTNAP1,DICER1,GPR126,NCMAP,NDRG1,POU3F1,SH3TC2,SKI
GO Biological Process	GO:0002921	negative regulation of humoral immune response	497	0.000976754	1	0.0253583	3.38652	2.95288	10	0.000586238	0.00198531	390	0.0166084	1	0.549483	2.26982	3.08394	7	12	0.00146843	0.583333	unnamed,unnamed,unnamed,unnamed,unnamed,unnamed,unnamed,unnamed,unnamed,unnamed	A2M,C4BPB,CD46,CD59,CR1,FOXJ1,PTPN6
GO Biological Process	GO:0043901	negative regulation of multi-organism process	498	0.00098197	1	0.0254425	1.51842	42.1492	64	0.00836792	0.012706	4171	0.366922	1	1	1.06398	32.8954	35	128	0.00734214	0.273438	unnamed,unnamed,unnamed,unnamed,unnamed,unnamed,unnamed,unnamed,unnamed,unnamed,unnamed,unnamed,unnamed,unnamed,unnamed,unnamed,unnamed,unnamed,unnamed,unnamed,unnamed,unnamed,unnamed,unnamed,unnamed,unnamed,unnamed,unnamed,unnamed,unnamed,unnamed,unnamed,unnamed,unnamed,unnamed,unnamed,unnamed,unnamed,unnamed,unnamed,unnamed,unnamed,unnamed,unnamed,unnamed,unnamed,unnamed,unnamed,unnamed,unnamed…	ADAR,ASTL,CCL3,EIF2AK2,ELANE,HMGA2,IFI16,IFIT5,IFITM3,IL12B,ILF3,IRF8,ISG20,LTA,MBL2,MX1,NPPC,OAS3,PARK2,PLSCR1,PML,PROX1,TARDBP,TNF,TRIM10,TRIM11,TRIM14,TRIM15,TRIM26,TRIM27,TRIM31,TRIM32,TRIM6,TRIM62,ZNF639
GO Biological Process	GO:0070093	negative regulation of glucagon secretion	499	0.000982127	1	0.0253955	4.06885	1.96616	8	0.000390343	0.00158825	403	0.0169657	1	0.543196	3.89113	0.770985	3	3	0.000629327	1	unnamed,unnamed,unnamed,unnamed,unnamed,unnamed,unnamed,unnamed	CARTPT,CRH,LEP
GO Biological Process	GO:0009720	detection of hormone stimulus	500	0.000982478	1	0.0253538	9.3765	0.426598	4	8.46929e-05	0.000794124	2728	0.256995	1	1	3.89113	0.256995	1	1	0.000209775	1	unnamed,unnamed,unnamed,unnamed	ABCG1
GO Cellular Component	GO:0042611	MHC protein complex	1	8.52528e-45	1.41946e-41	1.41946e-41	17.6943	2.88229	51	0.000572223	0.0101251	1	4.52564e-08	7.53519e-05	7.53519e-05	3.30746	5.1399	17	20	0.00356618	0.85	unnamed,unnamed,unnamed,unnamed,unnamed,unnamed,unnamed,unnamed,unnamed,unnamed,unnamed,unnamed,unnamed,unnamed,unnamed,unnamed,unnamed,unnamed,unnamed,unnamed,unnamed,unnamed,unnamed,unnamed,unnamed,unnamed,unnamed,unnamed,unnamed,unnamed,unnamed,unnamed,unnamed,unnamed,unnamed,unnamed,unnamed,unnamed,unnamed,unnamed,unnamed,unnamed,unnamed,unnamed,unnamed,unnamed,unnamed,unnamed,unnamed,unnamed…	ENSG00000248993,ENSG00000250264,HLA-B,HLA-DMA,HLA-DMB,HLA-DOA,HLA-DOB,HLA-DPA1,HLA-DPB1,HLA-DQA1,HLA-DQA2,HLA-DQB2,HLA-DRA,HLA-DRB1,HLA-DRB5,HLA-F,HLA-G
GO Cellular Component	GO:0071556	integral component of lumenal side of endoplasmic reticulum membrane	2	9.52107e-31	1.58526e-27	7.92629e-28	10.4189	4.41508	46	0.000876529	0.00913242	4	0.000196205	0.326682	0.0816704	2.47617	5.65389	14	22	0.00293686	0.636364	unnamed,unnamed,unnamed,unnamed,unnamed,unnamed,unnamed,unnamed,unnamed,unnamed,unnamed,unnamed,unnamed,unnamed,unnamed,unnamed,unnamed,unnamed,unnamed,unnamed,unnamed,unnamed,unnamed,unnamed,unnamed,unnamed,unnamed,unnamed,unnamed,unnamed,unnamed,unnamed,unnamed,unnamed,unnamed,unnamed,unnamed,unnamed,unnamed,unnamed,unnamed,unnamed,unnamed,unnamed,unnamed,unnamed	HLA-B,HLA-DPA1,HLA-DPB1,HLA-DQA1,HLA-DQA2,HLA-DQB2,HLA-DRA,HLA-DRB1,HLA-DRB5,HLA-F,HLA-G,HM13,IMP4,TAPBP
GO Cellular Component	GO:0042613	MHC class II protein complex	3	2.77551e-27	4.62122e-24	1.54041e-24	19.424	1.493	29	0.000296406	0.0057574	2	6.16681e-08	0.000102677	5.13387e-05	3.63172	3.85493	14	15	0.00293686	0.933333	unnamed,unnamed,unnamed,unnamed,unnamed,unnamed,unnamed,unnamed,unnamed,unnamed,unnamed,unnamed,unnamed,unnamed,unnamed,unnamed,unnamed,unnamed,unnamed,unnamed,unnamed,unnamed,unnamed,unnamed,unnamed,unnamed,unnamed,unnamed,unnamed	ENSG00000248993,ENSG00000250264,HLA-DMA,HLA-DMB,HLA-DOA,HLA-DOB,HLA-DPA1,HLA-DPB1,HLA-DQA1,HLA-DQA2,HLA-DQB2,HLA-DRA,HLA-DRB1,HLA-DRB5
GO Cellular Component	GO:0005883	neurofilament	4	1.24574e-25	2.07416e-22	5.18539e-23	6.50666	8.14551	53	0.00161713	0.0105221	126	0.0771548	1	1	2.2235	1.79896	4	7	0.000839102	0.571429	unnamed,unnamed,unnamed,unnamed,unnamed,unnamed,unnamed,unnamed,unnamed,unnamed,unnamed,unnamed,unnamed,unnamed,unnamed,unnamed,unnamed,unnamed,unnamed,unnamed,unnamed,unnamed,unnamed,unnamed,unnamed,unnamed,unnamed,unnamed,unnamed,unnamed,unnamed,unnamed,unnamed,unnamed,unnamed,unnamed,unnamed,unnamed,unnamed,unnamed,unnamed,unnamed,unnamed,unnamed,unnamed,unnamed,unnamed,unnamed,unnamed,unnamed…	DLGAP2,LDLRAP1,NRP1,SHANK2
GO Cellular Component	GO:0045111	intermediate filament cytoskeleton	5	2.5611e-20	4.26423e-17	8.52847e-18	2.6573	44.406	118	0.00881597	0.0234266	1221	0.989537	1	1	0.758012	59.3658	45	231	0.0094399	0.194805	unnamed,unnamed,unnamed,unnamed,unnamed,unnamed,unnamed,unnamed,unnamed,unnamed,unnamed,unnamed,unnamed,unnamed,unnamed,unnamed,unnamed,unnamed,unnamed,unnamed,unnamed,unnamed,unnamed,unnamed,unnamed,unnamed,unnamed,unnamed,unnamed,unnamed,unnamed,unnamed,unnamed,unnamed,unnamed,unnamed,unnamed,unnamed,unnamed,unnamed,unnamed,unnamed,unnamed,unnamed,unnamed,unnamed,unnamed,unnamed,unnamed,unnamed…	BFSP2,C17orf70,CSNK1A1,DLGAP2,DSP,EVPL,FAM83H,GPER1,IFFO1,IFFO2,INO80,KRT1,KRT13,KRT18,KRT31,KRT35,KRT37,KRT74,KRT77,KRT80,KRT83,KRT85,KRTAP12-3,KRTAP12-4,KRTAP3-3,KRTAP5-2,KRTAP5-3,KRTAP5-4,KRTAP5-5,LDLRAP1,LMNA,MRPS23,MYO5A,NES,NR1I2,NRP1,PLEC,PNN,RLTPR,SHANK2,SLC1A4,SLC1A6,SYNC,SYNM,ZNF131
GO Cellular Component	GO:0005882	intermediate filament	6	1.59651e-19	2.65818e-16	4.4303e-17	3.04065	29.9278	91	0.00594159	0.0180663	1228	0.994158	1	1	0.714697	50.371	36	196	0.00755192	0.183673	unnamed,unnamed,unnamed,unnamed,unnamed,unnamed,unnamed,unnamed,unnamed,unnamed,unnamed,unnamed,unnamed,unnamed,unnamed,unnamed,unnamed,unnamed,unnamed,unnamed,unnamed,unnamed,unnamed,unnamed,unnamed,unnamed,unnamed,unnamed,unnamed,unnamed,unnamed,unnamed,unnamed,unnamed,unnamed,unnamed,unnamed,unnamed,unnamed,unnamed,unnamed,unnamed,unnamed,unnamed,unnamed,unnamed,unnamed,unnamed,unnamed,unnamed…	BFSP2,CSNK1A1,DLGAP2,DSP,FAM83H,GPER1,IFFO1,IFFO2,KRT1,KRT13,KRT18,KRT31,KRT35,KRT37,KRT74,KRT77,KRT80,KRT83,KRT85,KRTAP12-3,KRTAP12-4,KRTAP3-3,KRTAP5-2,KRTAP5-3,KRTAP5-4,KRTAP5-5,LDLRAP1,LMNA,MYO5A,NES,NRP1,PNN,SHANK2,SLC1A4,SYNC,SYNM
GO Cellular Component	GO:0042612	MHC class I protein complex	7	3.13905e-19	5.22652e-16	7.46646e-17	15.8354	1.38929	22	0.000275817	0.00436768	149	0.111002	1	1	2.33468	1.28497	3	5	0.000629327	0.6	unnamed,unnamed,unnamed,unnamed,unnamed,unnamed,unnamed,unnamed,unnamed,unnamed,unnamed,unnamed,unnamed,unnamed,unnamed,unnamed,unnamed,unnamed,unnamed,unnamed,unnamed,unnamed	HLA-B,HLA-F,HLA-G
GO Cellular Component	GO:0032144	4-aminobutyrate transaminase complex	8	3.27656e-14	5.45547e-11	6.81934e-12	36.7293	0.299488	11	5.94576e-05	0.00218384	309	0.256995	1	1	3.89113	0.256995	1	1	0.000209775	1	unnamed,unnamed,unnamed,unnamed,unnamed,unnamed,unnamed,unnamed,unnamed,unnamed,unnamed	ABAT
GO Cellular Component	GO:0044302	dentate gyrus mossy fiber	9	2.61622e-13	4.356e-10	4.84e-11	78.5205	0.101884	8	2.02272e-05	0.00158825	309	0.256995	1	1	3.89113	0.256995	1	1	0.000209775	1	unnamed,unnamed,unnamed,unnamed,unnamed,unnamed,unnamed,unnamed	MAPK8IP1
GO Cellular Component	GO:0012507	ER to Golgi transport vesicle membrane	10	1.10323e-11	1.83688e-08	1.83688e-09	2.93926	18.3719	54	0.0036474	0.0107207	49	0.0181361	1	0.616257	1.54177	13.6207	21	53	0.00440529	0.396226	unnamed,unnamed,unnamed,unnamed,unnamed,unnamed,unnamed,unnamed,unnamed,unnamed,unnamed,unnamed,unnamed,unnamed,unnamed,unnamed,unnamed,unnamed,unnamed,unnamed,unnamed,unnamed,unnamed,unnamed,unnamed,unnamed,unnamed,unnamed,unnamed,unnamed,unnamed,unnamed,unnamed,unnamed,unnamed,unnamed,unnamed,unnamed,unnamed,unnamed,unnamed,unnamed,unnamed,unnamed,unnamed,unnamed,unnamed,unnamed,unnamed,unnamed…	CD59,FOLR1,GRIA1,HLA-B,HLA-DPA1,HLA-DPB1,HLA-DQA1,HLA-DQA2,HLA-DQB2,HLA-DRA,HLA-DRB1,HLA-DRB5,HLA-F,HLA-G,PDCD6,SCAP,SEC23A,SEC24D,SREBF1,STX17,TGFA
GO Cellular Component	GO:0099081	supramolecular polymer	11	2.9955e-11	4.98751e-08	4.5341e-09	1.33465	388.866	519	0.0772019	0.103038	98	0.061692	1	1	1.08729	233.608	254	909	0.053283	0.279428	unnamed,unnamed,unnamed,unnamed,unnamed,unnamed,unnamed,unnamed,unnamed,unnamed,unnamed,unnamed,unnamed,unnamed,unnamed,unnamed,unnamed,unnamed,unnamed,unnamed,unnamed,unnamed,unnamed,unnamed,unnamed,unnamed,unnamed,unnamed,unnamed,unnamed,unnamed,unnamed,unnamed,unnamed,unnamed,unnamed,unnamed,unnamed,unnamed,unnamed,unnamed,unnamed,unnamed,unnamed,unnamed,unnamed,unnamed,unnamed,unnamed,unnamed…	ACTG1,ACTN1,AIF1,AKAP13,ANK1,APC2,ARHGEF2,ATAT1,ATP2B4,BAIAP2,BFSP2,BIN1,BIN3,BMP10,CACNA1D,CACNA1S,CALD1,CALM3,CAMK2B,CAMSAP2,CAMSAP3,CAPZB,CASQ1,CDC16,CDK5R1,CDK5RAP3,CEP170,CEP170B,CKAP2,CLIP2,CLMP,COL11A2,COL1A2,COL4A1,COL4A2,COL4A3,COL4A4,COL5A1,COL5A3,COL6A1,COL6A3,CORO1B,CSNK1A1,CSNK1D,CTTN,CUL3,DCLK2,DLGAP2,DMTN,DNAH10,DNAH14,DNAH17,DNAH5,DNAH6,DNAI2,DNAJB6,DNAL1,DNM1,DNM3,DSP,DVL1,DYNC1H…
GO Cellular Component	GO:0099080	supramolecular complex	12	3.07502e-11	5.11991e-08	4.26659e-09	1.33441	388.937	519	0.077216	0.103038	101	0.0642215	1	1	1.0861	233.865	254	910	0.053283	0.279121	unnamed,unnamed,unnamed,unnamed,unnamed,unnamed,unnamed,unnamed,unnamed,unnamed,unnamed,unnamed,unnamed,unnamed,unnamed,unnamed,unnamed,unnamed,unnamed,unnamed,unnamed,unnamed,unnamed,unnamed,unnamed,unnamed,unnamed,unnamed,unnamed,unnamed,unnamed,unnamed,unnamed,unnamed,unnamed,unnamed,unnamed,unnamed,unnamed,unnamed,unnamed,unnamed,unnamed,unnamed,unnamed,unnamed,unnamed,unnamed,unnamed,unnamed…	ACTG1,ACTN1,AIF1,AKAP13,ANK1,APC2,ARHGEF2,ATAT1,ATP2B4,BAIAP2,BFSP2,BIN1,BIN3,BMP10,CACNA1D,CACNA1S,CALD1,CALM3,CAMK2B,CAMSAP2,CAMSAP3,CAPZB,CASQ1,CDC16,CDK5R1,CDK5RAP3,CEP170,CEP170B,CKAP2,CLIP2,CLMP,COL11A2,COL1A2,COL4A1,COL4A2,COL4A3,COL4A4,COL5A1,COL5A3,COL6A1,COL6A3,CORO1B,CSNK1A1,CSNK1D,CTTN,CUL3,DCLK2,DLGAP2,DMTN,DNAH10,DNAH14,DNAH17,DNAH5,DNAH6,DNAI2,DNAJB6,DNAL1,DNM1,DNM3,DSP,DVL1,DYNC1H…
GO Cellular Component	GO:0099512	supramolecular fiber	13	8.83996e-11	1.47185e-07	1.13219e-08	1.32833	383.942	510	0.0762243	0.101251	132	0.0842465	1	1	1.07847	231.81	250	902	0.0524439	0.277162	unnamed,unnamed,unnamed,unnamed,unnamed,unnamed,unnamed,unnamed,unnamed,unnamed,unnamed,unnamed,unnamed,unnamed,unnamed,unnamed,unnamed,unnamed,unnamed,unnamed,unnamed,unnamed,unnamed,unnamed,unnamed,unnamed,unnamed,unnamed,unnamed,unnamed,unnamed,unnamed,unnamed,unnamed,unnamed,unnamed,unnamed,unnamed,unnamed,unnamed,unnamed,unnamed,unnamed,unnamed,unnamed,unnamed,unnamed,unnamed,unnamed,unnamed…	ACTG1,ACTN1,AIF1,AKAP13,ANK1,APC2,ARHGEF2,ATAT1,ATP2B4,BAIAP2,BFSP2,BIN1,BIN3,BMP10,CACNA1D,CACNA1S,CALD1,CALM3,CAMK2B,CAMSAP2,CAMSAP3,CAPZB,CASQ1,CDC16,CDK5R1,CDK5RAP3,CEP170,CEP170B,CKAP2,CLIP2,CLMP,COL11A2,COL1A2,COL5A1,COL5A3,COL6A1,COL6A3,CORO1B,CSNK1A1,CSNK1D,CTTN,CUL3,DCLK2,DLGAP2,DMTN,DNAH10,DNAH14,DNAH17,DNAH5,DNAH6,DNAI2,DNAJB6,DNAL1,DNM1,DNM3,DSP,DVL1,DYNC1H1,DYNC1LI1,DYNLRB1,DYNLT1,EM…
GO Cellular Component	GO:1990031	pinceau fiber	14	2.03125e-09	3.38204e-06	2.41574e-07	25.0178	0.319773	8	6.34847e-05	0.00158825	309	0.256995	1	1	3.89113	0.256995	1	1	0.000209775	1	unnamed,unnamed,unnamed,unnamed,unnamed,unnamed,unnamed,unnamed	KCNAB2
GO Cellular Component	GO:0030658	transport vesicle membrane	15	5.43215e-09	9.04454e-06	6.02969e-07	1.71628	76.9103	132	0.0152691	0.0262061	180	0.129042	1	1	1.15622	44.9741	52	175	0.0109083	0.297143	unnamed,unnamed,unnamed,unnamed,unnamed,unnamed,unnamed,unnamed,unnamed,unnamed,unnamed,unnamed,unnamed,unnamed,unnamed,unnamed,unnamed,unnamed,unnamed,unnamed,unnamed,unnamed,unnamed,unnamed,unnamed,unnamed,unnamed,unnamed,unnamed,unnamed,unnamed,unnamed,unnamed,unnamed,unnamed,unnamed,unnamed,unnamed,unnamed,unnamed,unnamed,unnamed,unnamed,unnamed,unnamed,unnamed,unnamed,unnamed,unnamed,unnamed…	ATP6V1B1,C19orf26,CA4,CD59,CHGA,CLTB,CLTCL1,DBH,FOLR1,GRIA1,HLA-B,HLA-DPA1,HLA-DPB1,HLA-DQA1,HLA-DQA2,HLA-DQB2,HLA-DRA,HLA-DRB1,HLA-DRB5,HLA-F,HLA-G,ITPR1,LDLRAP1,NCALD,OTOF,PDCD6,PTPRN2,PTPRS,RAB35,RAB3B,RAB5B,RASSF9,RPH3AL,SCAP,SEC23A,SEC24D,SPRED2,SREBF1,STX17,STX1A,STX6,SYNGR1,SYNGR3,SYNPR,SYT1,SYT3,SYT7,TGFA,TMEM163,TMEM184A,VAMP2,ZNRF1
GO Cellular Component	GO:0030689	Noc complex	16	5.91985e-09	9.85654e-06	6.16034e-07	30.1108	0.232475	7	4.61534e-05	0.00138972	202	0.164177	1	1	2.59408	0.770985	2	3	0.000419551	0.666667	unnamed,unnamed,unnamed,unnamed,unnamed,unnamed,unnamed	NOC2L,NOC4L
GO Cellular Component	GO:0045095	keratin filament	17	8.64654e-09	1.43965e-05	8.46853e-07	4.39615	5.23185	23	0.00103868	0.00456621	1184	0.962133	1	1	0.722065	24.9285	18	97	0.00377596	0.185567	unnamed,unnamed,unnamed,unnamed,unnamed,unnamed,unnamed,unnamed,unnamed,unnamed,unnamed,unnamed,unnamed,unnamed,unnamed,unnamed,unnamed,unnamed,unnamed,unnamed,unnamed,unnamed,unnamed	CSNK1A1,FAM83H,GPER1,KRT1,KRT13,KRT18,KRT74,KRT77,KRT80,KRT83,KRT85,KRTAP12-3,KRTAP12-4,KRTAP3-3,KRTAP5-2,KRTAP5-3,KRTAP5-4,KRTAP5-5
GO Cellular Component	GO:0030691	Noc2p-Noc3p complex	18	9.93808e-09	1.65469e-05	9.19273e-07	75.6352	0.0661067	5	1.31242e-05	0.000992654	309	0.256995	1	1	3.89113	0.256995	1	1	0.000209775	1	unnamed,unnamed,unnamed,unnamed,unnamed	NOC2L
GO Cellular Component	GO:0030690	Noc1p-Noc2p complex	18	9.93808e-09	1.65469e-05	9.19273e-07	75.6352	0.0661067	5	1.31242e-05	0.000992654	309	0.256995	1	1	3.89113	0.256995	1	1	0.000209775	1	unnamed,unnamed,unnamed,unnamed,unnamed	NOC2L
GO Cellular Component	GO:0005861	troponin complex	20	2.03678e-08	3.39125e-05	1.69562e-06	14.5895	0.616882	9	0.00012247	0.00178678	165	0.123676	1	1	1.94556	2.05596	4	8	0.000839102	0.5	unnamed,unnamed,unnamed,unnamed,unnamed,unnamed,unnamed,unnamed,unnamed	TNNI2,TNNI3,TNNT1,TNNT3
GO Cellular Component	GO:0030141	secretory granule	21	2.18841e-08	3.6437e-05	1.73509e-06	1.32167	300.377	397	0.0596342	0.0788168	431	0.30337	1	1	1.03195	211.25	218	822	0.0457311	0.265207	unnamed,unnamed,unnamed,unnamed,unnamed,unnamed,unnamed,unnamed,unnamed,unnamed,unnamed,unnamed,unnamed,unnamed,unnamed,unnamed,unnamed,unnamed,unnamed,unnamed,unnamed,unnamed,unnamed,unnamed,unnamed,unnamed,unnamed,unnamed,unnamed,unnamed,unnamed,unnamed,unnamed,unnamed,unnamed,unnamed,unnamed,unnamed,unnamed,unnamed,unnamed,unnamed,unnamed,unnamed,unnamed,unnamed,unnamed,unnamed,unnamed,unnamed…	A2M,ABCC4,ABHD2,ACTN1,ACTR2,ADAM8,AGA,AGPAT2,ALDH3B1,AMPD3,ANPEP,ANXA3,AP1M1,AP2A2,APLP2,APRT,ARSA,ARSB,ASTL,ATAD3B,ATP11A,ATP8B3,AZI1,B4GALT1,BAIAP2,BMF,BRI3,BSG,C19orf26,C3,CA4,CAB39,CANT1,CARTPT,CASC5,CAV2,CD44,CD46,CD59,CD63,CDA,CDK13,CEACAM6,CFD,CHGA,CHI3L1,CHIT1,CKAP4,CLCA1,CLEC3B,CLEC5A,CPPED1,CR1,CREG1,CRISPLD2,CSTB,CTNNA1,CTSB,CTSH,CTSW,CTSZ,CYB5R3,CYFIP1,DBH,DEFA5,DNAJC3,DNAJC5,DSP,DYNC…
GO Cellular Component	GO:0042825	TAP complex	22	2.88363e-08	4.80124e-05	2.18238e-06	60.9605	0.0820204	5	1.62836e-05	0.000992654	17	0.00435805	1	0.426833	3.89113	1.02798	4	4	0.000839102	1	unnamed,unnamed,unnamed,unnamed,unnamed	ENSG00000250264,TAP1,TAP2,TAPBP
GO Cellular Component	GO:0042824	MHC class I peptide loading complex	23	5.89668e-08	9.81798e-05	4.26869e-06	52.7217	0.0948376	5	1.88282e-05	0.000992654	47	0.0173131	1	0.613324	3.1129	1.28497	4	5	0.000839102	0.8	unnamed,unnamed,unnamed,unnamed,unnamed	ENSG00000250264,TAP1,TAP2,TAPBP
GO Cellular Component	GO:0098796	membrane protein complex	24	7.07903e-08	0.000117866	4.91107e-06	1.334	260.87	348	0.0517908	0.0690887	639	0.478944	1	1	1.00583	173.986	175	677	0.0367107	0.258493	unnamed,unnamed,unnamed,unnamed,unnamed,unnamed,unnamed,unnamed,unnamed,unnamed,unnamed,unnamed,unnamed,unnamed,unnamed,unnamed,unnamed,unnamed,unnamed,unnamed,unnamed,unnamed,unnamed,unnamed,unnamed,unnamed,unnamed,unnamed,unnamed,unnamed,unnamed,unnamed,unnamed,unnamed,unnamed,unnamed,unnamed,unnamed,unnamed,unnamed,unnamed,unnamed,unnamed,unnamed,unnamed,unnamed,unnamed,unnamed,unnamed,unnamed…	ABCD4,ADAM8,AMFR,ANKFY1,AP1B1,AP1M1,AP2A2,AP2M1,AP3B1,AP3M2,AP4E1,AP4S1,AP5S1,AP5Z1,APC2,ATP5B,ATP5I,ATP5S,ATP6AP1L,ATP6V0E2,ATP6V1B1,ATP6V1B2,ATP6V1C1,ATP6V1E1,ATP6V1F,ATP6V1G3,ATP6V1H,C3orf58,C8B,CD34,CHCHD6,CHMP6,CLTB,CLTCL1,COL13A1,COPZ2,COX7C,CPLX1,CTNNA1,DENND5A,DNAJC3,DNM1,DOC2B,EMC2,EMC6,ENSG00000248993,ENSG00000250264,ENSG00000263620,EPN2,FAF2,FAS,FLOT1,GGA3,GJA3,GNA11,GNA12,GNA13,GNA15,…
GO Cellular Component	GO:0044437	vacuolar part	25	1.06761e-07	0.000177758	7.1103e-06	1.38038	200.67	277	0.0398392	0.0549931	189	0.140675	1	1	1.08048	141.604	153	551	0.0320957	0.277677	unnamed,unnamed,unnamed,unnamed,unnamed,unnamed,unnamed,unnamed,unnamed,unnamed,unnamed,unnamed,unnamed,unnamed,unnamed,unnamed,unnamed,unnamed,unnamed,unnamed,unnamed,unnamed,unnamed,unnamed,unnamed,unnamed,unnamed,unnamed,unnamed,unnamed,unnamed,unnamed,unnamed,unnamed,unnamed,unnamed,unnamed,unnamed,unnamed,unnamed,unnamed,unnamed,unnamed,unnamed,unnamed,unnamed,unnamed,unnamed,unnamed,unnamed…	ABCD4,ACAN,ACTR2,AGA,AGRN,ANKFY1,ANPEP,AP1B1,AP1M1,AP2A2,AP2M1,AP3B1,AP5S1,ARL8B,ARSA,ARSB,ATP11A,ATP13A2,ATP6V1B1,ATP6V1B2,ATP6V1C1,ATP6V1E1,ATP6V1F,ATP6V1G3,ATP6V1H,ATRAID,B4GALT1,BRI3,C3,CD1D,CD63,CEACAM6,CHID1,CKAP4,CLCN7,CLEC16A,COL6A1,CPPED1,CREG1,CSPG5,CTSB,CYB5R3,DIRC2,DNAJC3,DNAJC5,DRAM2,DYNC1H1,ELANE,ENTPD4,EVA1A,FAF2,FASLG,FLOT1,FMOD,FPR1,FTL,FUCA2,GABARAP,GABARAPL3,GALNS,GNA11,GNB1,GO…
GO Cellular Component	GO:0005788	endoplasmic reticulum lumen	26	1.40763e-07	0.000234371	9.01425e-06	1.45776	140.627	205	0.0279188	0.0406988	6	0.000457035	0.760964	0.126827	1.34086	76.0705	102	296	0.0213971	0.344595	unnamed,unnamed,unnamed,unnamed,unnamed,unnamed,unnamed,unnamed,unnamed,unnamed,unnamed,unnamed,unnamed,unnamed,unnamed,unnamed,unnamed,unnamed,unnamed,unnamed,unnamed,unnamed,unnamed,unnamed,unnamed,unnamed,unnamed,unnamed,unnamed,unnamed,unnamed,unnamed,unnamed,unnamed,unnamed,unnamed,unnamed,unnamed,unnamed,unnamed,unnamed,unnamed,unnamed,unnamed,unnamed,unnamed,unnamed,unnamed,unnamed,unnamed…	ADAMTS7,APLP2,ARSA,ARSB,ARSJ,BGLAP,BMP4,BPIFB2,C3,C4A,CASQ1,CES1,CKAP4,COL11A2,COL13A1,COL14A1,COL15A1,COL16A1,COL18A1,COL1A2,COL20A1,COL22A1,COL25A1,COL4A1,COL4A2,COL4A3,COL4A4,COL5A1,COL5A3,COL6A1,COL6A2,COL6A3,COL9A2,COL9A3,COLGALT1,COLGALT2,CTSZ,CYP2W1,DBI,DNAJC10,DNAJC3,EDN1,ERP44,ESD,EVA1A,F10,F7,FAM20C,FUCA2,GAS6,GHRL,H6PD,HRC,IGFBP1,IGFBP3,IGFBP7,IL12B,INS,KDELC1,LGALS1,LRPAP1,LTBP1,MBTPS…
GO Cellular Component	GO:0030134	ER to Golgi transport vesicle	27	1.50233e-07	0.000250137	9.26434e-06	2.19384	25.0702	55	0.00497721	0.0109192	291	0.228154	1	1	1.17267	18.7606	22	73	0.00461506	0.30137	unnamed,unnamed,unnamed,unnamed,unnamed,unnamed,unnamed,unnamed,unnamed,unnamed,unnamed,unnamed,unnamed,unnamed,unnamed,unnamed,unnamed,unnamed,unnamed,unnamed,unnamed,unnamed,unnamed,unnamed,unnamed,unnamed,unnamed,unnamed,unnamed,unnamed,unnamed,unnamed,unnamed,unnamed,unnamed,unnamed,unnamed,unnamed,unnamed,unnamed,unnamed,unnamed,unnamed,unnamed,unnamed,unnamed,unnamed,unnamed,unnamed,unnamed…	CD59,CTSZ,FOLR1,GRIA1,HLA-B,HLA-DPA1,HLA-DPB1,HLA-DQA1,HLA-DQA2,HLA-DQB2,HLA-DRA,HLA-DRB1,HLA-DRB5,HLA-F,HLA-G,PDCD6,SCAP,SEC23A,SEC24D,SREBF1,STX17,TGFA
GO Cellular Component	GO:0005639	integral component of nuclear inner membrane	28	2.31459e-07	0.000385379	1.37635e-05	4.77533	3.55996	17	0.000706763	0.00337502	141	0.0901669	1	1	1.70237	4.11192	7	16	0.00146843	0.4375	unnamed,unnamed,unnamed,unnamed,unnamed,unnamed,unnamed,unnamed,unnamed,unnamed,unnamed,unnamed,unnamed,unnamed,unnamed,unnamed,unnamed	ANKLE1,LBR,LEMD2,P2RX2,P2RX5,SUN1,TMEM201
GO Cellular Component	GO:0044453	nuclear membrane part	29	2.60586e-07	0.000433875	1.49612e-05	4.73411	3.59096	17	0.000712916	0.00337502	162	0.120559	1	1	1.60223	4.36892	7	17	0.00146843	0.411765	unnamed,unnamed,unnamed,unnamed,unnamed,unnamed,unnamed,unnamed,unnamed,unnamed,unnamed,unnamed,unnamed,unnamed,unnamed,unnamed,unnamed	ANKLE1,LBR,LEMD2,P2RX2,P2RX5,SUN1,TMEM201
GO Cellular Component	GO:0031227	intrinsic component of endoplasmic reticulum membrane	30	3.40151e-07	0.000566351	1.88784e-05	1.81658	46.2407	84	0.0091802	0.0166766	486	0.378576	1	1	1.05616	35.9793	38	140	0.00797147	0.271429	unnamed,unnamed,unnamed,unnamed,unnamed,unnamed,unnamed,unnamed,unnamed,unnamed,unnamed,unnamed,unnamed,unnamed,unnamed,unnamed,unnamed,unnamed,unnamed,unnamed,unnamed,unnamed,unnamed,unnamed,unnamed,unnamed,unnamed,unnamed,unnamed,unnamed,unnamed,unnamed,unnamed,unnamed,unnamed,unnamed,unnamed,unnamed,unnamed,unnamed,unnamed,unnamed,unnamed,unnamed,unnamed,unnamed,unnamed,unnamed,unnamed,unnamed…	AMFR,ANKLE2,ATF6,ATF6B,CYP2E1,DCSTAMP,DPAGT1,EDEM1,EMC2,EMC6,ENSG00000250264,ESYT2,ESYT3,FAM134B,HLA-B,HLA-DPA1,HLA-DPB1,HLA-DQA1,HLA-DQA2,HLA-DQB2,HLA-DRA,HLA-DRB1,HLA-DRB5,HLA-F,HLA-G,HM13,IMP4,INSIG1,PREB,SEC61A1,SLC27A2,SLC27A5,SLC35B3,SLC37A1,TAP1,TAP2,TAPBP,XXYLT1
GO Cellular Component	GO:0030133	transport vesicle	31	3.56525e-07	0.000593613	1.91488e-05	1.41545	156.841	222	0.0311378	0.0440738	194	0.153993	1	1	1.09504	94.0602	103	366	0.0216069	0.281421	unnamed,unnamed,unnamed,unnamed,unnamed,unnamed,unnamed,unnamed,unnamed,unnamed,unnamed,unnamed,unnamed,unnamed,unnamed,unnamed,unnamed,unnamed,unnamed,unnamed,unnamed,unnamed,unnamed,unnamed,unnamed,unnamed,unnamed,unnamed,unnamed,unnamed,unnamed,unnamed,unnamed,unnamed,unnamed,unnamed,unnamed,unnamed,unnamed,unnamed,unnamed,unnamed,unnamed,unnamed,unnamed,unnamed,unnamed,unnamed,unnamed,unnamed…	ADC,ANKRD27,APBA2,ASTL,ATP13A2,ATP6V1B1,BLOC1S3,BLOC1S5,BLOC1S5-TXNDC5,C19orf26,C1QTNF5,CA4,CAV2,CD59,CHGA,CLTB,CLTCL1,CNST,COPZ2,CRISPLD2,CTSZ,DBH,DEFA5,DGKI,DNAJC5,DNM1,DOC2B,EDN1,FGFR3,FGFRL1,FOLR1,GIPC1,GOPC,GOSR1,GRIA1,GRIN2A,HLA-B,HLA-DPA1,HLA-DPB1,HLA-DQA1,HLA-DQA2,HLA-DQB2,HLA-DRA,HLA-DRB1,HLA-DRB5,HLA-F,HLA-G,IGF2R,INS,ITPR1,KCNK9,KIF1A,LDLRAP1,MTMR2,NCALD,NKD2,NPTX1,NRSN1,OTOF,PCSK1,PDC…
GO Cellular Component	GO:0031526	brush border membrane	32	3.6134e-07	0.000601631	1.8801e-05	2.36515	18.6035	44	0.00369336	0.00873536	280	0.218139	1	1	1.22075	13.1067	16	51	0.00335641	0.313725	unnamed,unnamed,unnamed,unnamed,unnamed,unnamed,unnamed,unnamed,unnamed,unnamed,unnamed,unnamed,unnamed,unnamed,unnamed,unnamed,unnamed,unnamed,unnamed,unnamed,unnamed,unnamed,unnamed,unnamed,unnamed,unnamed,unnamed,unnamed,unnamed,unnamed,unnamed,unnamed,unnamed,unnamed,unnamed,unnamed,unnamed,unnamed,unnamed,unnamed,unnamed,unnamed,unnamed,unnamed	AMN,B4GALT1,CA4,DRD5,FOLR1,GNA12,GNA13,MFSD10,PTH1R,SHANK2,SLC17A3,SLC22A12,SLC5A1,SLC5A6,SLC6A19,SLC9A3
GO Cellular Component	GO:0015629	actin cytoskeleton	33	4.41521e-07	0.000735132	2.22767e-05	1.34128	220.685	296	0.0438128	0.0587651	10	0.00201206	1	0.335008	1.2346	117.447	145	457	0.0304174	0.317287	unnamed,unnamed,unnamed,unnamed,unnamed,unnamed,unnamed,unnamed,unnamed,unnamed,unnamed,unnamed,unnamed,unnamed,unnamed,unnamed,unnamed,unnamed,unnamed,unnamed,unnamed,unnamed,unnamed,unnamed,unnamed,unnamed,unnamed,unnamed,unnamed,unnamed,unnamed,unnamed,unnamed,unnamed,unnamed,unnamed,unnamed,unnamed,unnamed,unnamed,unnamed,unnamed,unnamed,unnamed,unnamed,unnamed,unnamed,unnamed,unnamed,unnamed…	ABLIM1,ABLIM3,ACTG1,ACTN1,ACTR2,ACTR3B,ACTR3C,ADAM8,ADD2,AFAP1,AFAP1L1,AIF1,AKAP13,ANLN,APC2,ARHGEF2,ARPC2,ASAP1,AVIL,BAIAP2,BAIAP2L1,BCAR1,BIN1,BIN3,BMF,CALD1,CAPZB,CDC42BPA,CDC42EP3,CDC42EP4,CGNL1,CIB2,CLIC4,CLIC5,CORO1B,CORO2A,CORO2B,CRK,CROCC,CTDP1,CTNNA1,CTTN,CTTNBP2NL,DAAM1,DBN1,DCTN6,DDX58,DLC1,DMTN,ESPN,ESPNL,FAM101B,FER,FGR,FHL3,FHOD3,FKBP15,FLNB,FLOT1,FMN1,FOXA3,FSCN1,FYN,GABARAP,GAS2L3…
GO Cellular Component	GO:0071818	BAT3 complex	34	6.17516e-07	0.00102816	3.02401e-05	20.8356	0.287968	6	5.71706e-05	0.00119118	202	0.164177	1	1	2.59408	0.770985	2	3	0.000419551	0.666667	unnamed,unnamed,unnamed,unnamed,unnamed,unnamed	BAG6,GET4
GO Cellular Component	GO:0017053	transcriptional repressor complex	35	1.01748e-06	0.0016941	4.84028e-05	1.7725	46.8264	83	0.00929648	0.0164781	30	0.0103929	1	0.576808	1.47104	21.0736	31	82	0.00650304	0.378049	unnamed,unnamed,unnamed,unnamed,unnamed,unnamed,unnamed,unnamed,unnamed,unnamed,unnamed,unnamed,unnamed,unnamed,unnamed,unnamed,unnamed,unnamed,unnamed,unnamed,unnamed,unnamed,unnamed,unnamed,unnamed,unnamed,unnamed,unnamed,unnamed,unnamed,unnamed,unnamed,unnamed,unnamed,unnamed,unnamed,unnamed,unnamed,unnamed,unnamed,unnamed,unnamed,unnamed,unnamed,unnamed,unnamed,unnamed,unnamed,unnamed,unnamed…	BAHD1,CBX5,CCND1,CDX2,CHD5,CORO2A,CSNK2A1,CTBP1,CTBP2,ELANE,ETV3,GFI1,GPS2,HDAC4,MTA2,NACC2,NCOR2,PHF12,PRDM16,RBBP4,RCOR1,RCOR2,RCOR3,SDR16C5,SKI,SMARCC2,SP3,TBL1XR1,TBX15,ZBTB16,ZFPM1
GO Cellular Component	GO:0005765	lysosomal membrane	36	1.05771e-06	0.00176108	4.89189e-05	1.46105	119.093	174	0.0236436	0.0345444	518	0.406107	1	1	1.02635	88.6633	91	345	0.0190896	0.263768	unnamed,unnamed,unnamed,unnamed,unnamed,unnamed,unnamed,unnamed,unnamed,unnamed,unnamed,unnamed,unnamed,unnamed,unnamed,unnamed,unnamed,unnamed,unnamed,unnamed,unnamed,unnamed,unnamed,unnamed,unnamed,unnamed,unnamed,unnamed,unnamed,unnamed,unnamed,unnamed,unnamed,unnamed,unnamed,unnamed,unnamed,unnamed,unnamed,unnamed,unnamed,unnamed,unnamed,unnamed,unnamed,unnamed,unnamed,unnamed,unnamed,unnamed…	ABCD4,ANKFY1,ANPEP,AP1B1,AP1M1,AP2A2,AP2M1,AP3B1,AP5S1,ARL8B,ATP11A,ATP13A2,ATP6V1B2,ATP6V1C1,ATP6V1E1,ATP6V1H,ATRAID,B4GALT1,BRI3,CD1D,CD63,CEACAM6,CKAP4,CLCN7,CLEC16A,COL6A1,DIRC2,DNAJC5,DRAM2,EVA1A,FLOT1,FPR1,GNA11,GNB1,GOPC,HGSNAT,HLA-DMA,HLA-DMB,HLA-DOA,HLA-DOB,HLA-DPA1,HLA-DPB1,HLA-DQA1,HLA-DQA2,HLA-DQB2,HLA-DRA,HLA-DRB1,HLA-DRB5,HM13,IFITM3,IGF2R,IMP4,ITM2C,LAPTM5,LNPEP,LOH12CR1,LPCAT1,LRP…
GO Cellular Component	GO:0030670	phagocytic vesicle membrane	37	1.25244e-06	0.00208532	5.63599e-05	2.1275	23.5018	50	0.00466583	0.00992654	840	0.652779	1	1	0.943303	16.9617	16	66	0.00335641	0.242424	unnamed,unnamed,unnamed,unnamed,unnamed,unnamed,unnamed,unnamed,unnamed,unnamed,unnamed,unnamed,unnamed,unnamed,unnamed,unnamed,unnamed,unnamed,unnamed,unnamed,unnamed,unnamed,unnamed,unnamed,unnamed,unnamed,unnamed,unnamed,unnamed,unnamed,unnamed,unnamed,unnamed,unnamed,unnamed,unnamed,unnamed,unnamed,unnamed,unnamed,unnamed,unnamed,unnamed,unnamed,unnamed,unnamed,unnamed,unnamed,unnamed,unnamed	ANXA3,ATP6V0E2,HLA-B,HLA-F,HLA-G,RAB20,RAB38,RAB39A,RAB43,RILP,SYT7,TAP1,TAP2,TAPBP,TCIRG1,VAMP3
GO Cellular Component	GO:0005903	brush border	38	1.53182e-06	0.00255048	6.71178e-05	1.78103	44.3564	79	0.00880611	0.0156839	95	0.0577023	1	1	1.29704	24.6715	32	96	0.00671282	0.333333	unnamed,unnamed,unnamed,unnamed,unnamed,unnamed,unnamed,unnamed,unnamed,unnamed,unnamed,unnamed,unnamed,unnamed,unnamed,unnamed,unnamed,unnamed,unnamed,unnamed,unnamed,unnamed,unnamed,unnamed,unnamed,unnamed,unnamed,unnamed,unnamed,unnamed,unnamed,unnamed,unnamed,unnamed,unnamed,unnamed,unnamed,unnamed,unnamed,unnamed,unnamed,unnamed,unnamed,unnamed,unnamed,unnamed,unnamed,unnamed,unnamed,unnamed…	ACTN1,AMN,B4GALT1,CA4,DAB1,DRD5,ESPN,FLII,FLNB,FOLR1,GIPC1,GNA12,GNA13,ITPR3,LCTL,MFSD10,MYL6,MYO1D,MYO7B,PDZD3,PLEC,PTH1R,SHANK2,SLC17A3,SLC22A12,SLC2A2,SLC38A2,SLC5A1,SLC5A6,SLC6A19,SLC9A3,USH1C
GO Cellular Component	GO:0099503	secretory vesicle	39	1.693e-06	0.00281884	7.22779e-05	1.24606	357.927	446	0.0710596	0.0885448	540	0.430491	1	1	1.01128	240.29	243	935	0.0509755	0.259893	unnamed,unnamed,unnamed,unnamed,unnamed,unnamed,unnamed,unnamed,unnamed,unnamed,unnamed,unnamed,unnamed,unnamed,unnamed,unnamed,unnamed,unnamed,unnamed,unnamed,unnamed,unnamed,unnamed,unnamed,unnamed,unnamed,unnamed,unnamed,unnamed,unnamed,unnamed,unnamed,unnamed,unnamed,unnamed,unnamed,unnamed,unnamed,unnamed,unnamed,unnamed,unnamed,unnamed,unnamed,unnamed,unnamed,unnamed,unnamed,unnamed,unnamed…	A2M,ABCC4,ABHD2,ACTN1,ACTR2,ADAM8,AGA,AGPAT2,ALDH3B1,AMPD3,ANPEP,ANXA3,AP1M1,AP2A2,APBA2,APLP2,APRT,ARSA,ARSB,ASTL,ATAD3B,ATP11A,ATP6V1B1,ATP8B3,AZI1,B4GALT1,BAIAP2,BMF,BRI3,BSG,C19orf26,C3,CA4,CAB39,CANT1,CARTPT,CASC5,CAV2,CD44,CD46,CD59,CD63,CDA,CDK13,CEACAM6,CFD,CHGA,CHI3L1,CHIT1,CKAP4,CLCA1,CLEC3B,CLEC5A,CPPED1,CR1,CREG1,CRISPLD2,CSTB,CTNNA1,CTSB,CTSH,CTSW,CTSZ,CYB5R3,CYFIP1,DBH,DEFA5,DGKI,DN…
GO Cellular Component	GO:0030056	hemidesmosome	40	2.8787e-06	0.00479304	0.000119826	4.42588	3.38916	15	0.000672853	0.00297796	242	0.180621	1	1	1.94556	1.54197	3	6	0.000629327	0.5	unnamed,unnamed,unnamed,unnamed,unnamed,unnamed,unnamed,unnamed,unnamed,unnamed,unnamed,unnamed,unnamed,unnamed,unnamed	ERBB2IP,ITGB4,PLEC
GO Cellular Component	GO:0005747	mitochondrial respiratory chain complex I	41	3.13843e-06	0.00522549	0.000127451	2.38977	15.0642	36	0.00299071	0.00714711	997	0.796273	1	1	0.839263	13.1067	11	51	0.00230753	0.215686	unnamed,unnamed,unnamed,unnamed,unnamed,unnamed,unnamed,unnamed,unnamed,unnamed,unnamed,unnamed,unnamed,unnamed,unnamed,unnamed,unnamed,unnamed,unnamed,unnamed,unnamed,unnamed,unnamed,unnamed,unnamed,unnamed,unnamed,unnamed,unnamed,unnamed,unnamed,unnamed,unnamed,unnamed,unnamed,unnamed	NDUFA10,NDUFA3,NDUFA4,NDUFA6,NDUFA8,NDUFB9,NDUFS1,NDUFS5,NDUFS6,NDUFS7,NDUFV1
GO Cellular Component	GO:0031672	A band	42	3.40687e-06	0.00567243	0.000135058	2.21074	18.9981	42	0.00377172	0.0083383	448	0.331989	1	1	1.14965	11.3078	13	44	0.00272708	0.295455	unnamed,unnamed,unnamed,unnamed,unnamed,unnamed,unnamed,unnamed,unnamed,unnamed,unnamed,unnamed,unnamed,unnamed,unnamed,unnamed,unnamed,unnamed,unnamed,unnamed,unnamed,unnamed,unnamed,unnamed,unnamed,unnamed,unnamed,unnamed,unnamed,unnamed,unnamed,unnamed,unnamed,unnamed,unnamed,unnamed,unnamed,unnamed,unnamed,unnamed,unnamed,unnamed	ANK1,ENO1,FHL2,HDAC4,MYBPH,MYOM2,NBR1,OBSCN,OBSL1,PPP2R5A,S100A1,SPTBN1,TTN
GO Cellular Component	GO:0005764	lysosome	43	3.98732e-06	0.00663888	0.000154393	1.28619	253.461	326	0.0503198	0.0647211	191	0.144867	1	1	1.07198	168.846	181	657	0.0379694	0.275495	unnamed,unnamed,unnamed,unnamed,unnamed,unnamed,unnamed,unnamed,unnamed,unnamed,unnamed,unnamed,unnamed,unnamed,unnamed,unnamed,unnamed,unnamed,unnamed,unnamed,unnamed,unnamed,unnamed,unnamed,unnamed,unnamed,unnamed,unnamed,unnamed,unnamed,unnamed,unnamed,unnamed,unnamed,unnamed,unnamed,unnamed,unnamed,unnamed,unnamed,unnamed,unnamed,unnamed,unnamed,unnamed,unnamed,unnamed,unnamed,unnamed,unnamed…	ABCD4,ACAN,ACTR2,ADAM8,ADRB2,AGA,AGRN,ANKFY1,ANKRD27,ANPEP,AP1B1,AP1M1,AP2A2,AP2M1,AP3B1,AP5S1,ARL8B,ARRDC3,ARSA,ARSB,ATP11A,ATP13A2,ATP6V1B2,ATP6V1C1,ATP6V1E1,ATP6V1H,ATRAID,B4GALT1,BRI3,C3,CALCRL,CD1D,CD34,CD63,CEACAM6,CHGA,CHID1,CHIT1,CKAP4,CLCN7,CLEC16A,COL6A1,CPPED1,CPQ,CREG1,CSPG5,CTSB,CTSH,CTSW,CTSZ,CYB5R3,DIRC2,DNAJC3,DNAJC5,DNASE2,DRAM2,DYNC1H1,ELANE,ENGASE,EPDR1,EVA1A,FAF2,FASLG,FLCN,FL…
GO Cellular Component	GO:0005774	vacuolar membrane	44	4.15552e-06	0.00691894	0.000157249	1.3972	138.849	194	0.0275659	0.038515	476	0.361099	1	1	1.03435	101.513	105	395	0.0220264	0.265823	unnamed,unnamed,unnamed,unnamed,unnamed,unnamed,unnamed,unnamed,unnamed,unnamed,unnamed,unnamed,unnamed,unnamed,unnamed,unnamed,unnamed,unnamed,unnamed,unnamed,unnamed,unnamed,unnamed,unnamed,unnamed,unnamed,unnamed,unnamed,unnamed,unnamed,unnamed,unnamed,unnamed,unnamed,unnamed,unnamed,unnamed,unnamed,unnamed,unnamed,unnamed,unnamed,unnamed,unnamed,unnamed,unnamed,unnamed,unnamed,unnamed,unnamed…	ABCD4,ANKFY1,ANPEP,AP1B1,AP1M1,AP2A2,AP2M1,AP3B1,AP5S1,ARL8B,ATP11A,ATP13A2,ATP6V1B1,ATP6V1B2,ATP6V1C1,ATP6V1E1,ATP6V1F,ATP6V1G3,ATP6V1H,ATRAID,B4GALT1,BRI3,CD1D,CD63,CEACAM6,CKAP4,CLCN7,CLEC16A,COL6A1,DIRC2,DNAJC5,DRAM2,ENTPD4,EVA1A,FLOT1,FPR1,GABARAP,GABARAPL3,GNA11,GNB1,GOPC,HGSNAT,HLA-DMA,HLA-DMB,HLA-DOA,HLA-DOB,HLA-DPA1,HLA-DPB1,HLA-DQA1,HLA-DQA2,HLA-DQB2,HLA-DRA,HLA-DRB1,HLA-DRB5,HM13,IFITM…
GO Cellular Component	GO:0030176	integral component of endoplasmic reticulum membrane	45	5.43109e-06	0.00904276	0.00020095	1.72504	45.2164	78	0.00897686	0.0154854	681	0.529156	1	1	1.00139	34.9513	35	136	0.00734214	0.257353	unnamed,unnamed,unnamed,unnamed,unnamed,unnamed,unnamed,unnamed,unnamed,unnamed,unnamed,unnamed,unnamed,unnamed,unnamed,unnamed,unnamed,unnamed,unnamed,unnamed,unnamed,unnamed,unnamed,unnamed,unnamed,unnamed,unnamed,unnamed,unnamed,unnamed,unnamed,unnamed,unnamed,unnamed,unnamed,unnamed,unnamed,unnamed,unnamed,unnamed,unnamed,unnamed,unnamed,unnamed,unnamed,unnamed,unnamed,unnamed,unnamed,unnamed…	AMFR,ANKLE2,ATF6,ATF6B,DCSTAMP,DPAGT1,EDEM1,EMC2,EMC6,ENSG00000250264,FAM134B,HLA-B,HLA-DPA1,HLA-DPB1,HLA-DQA1,HLA-DQA2,HLA-DQB2,HLA-DRA,HLA-DRB1,HLA-DRB5,HLA-F,HLA-G,HM13,IMP4,INSIG1,PREB,SEC61A1,SLC27A2,SLC27A5,SLC35B3,SLC37A1,TAP1,TAP2,TAPBP,XXYLT1
GO Cellular Component	GO:0097433	dense body	46	6.50061e-06	0.0108235	0.000235294	4.72618	2.75063	13	0.000546086	0.0025809	21	0.00527864	1	0.418521	3.24261	1.54197	5	6	0.00104888	0.833333	unnamed,unnamed,unnamed,unnamed,unnamed,unnamed,unnamed,unnamed,unnamed,unnamed,unnamed,unnamed,unnamed	ACTG1,PIWIL1,PIWIL2,SND1,SYBU
GO Cellular Component	GO:0043292	contractile fiber	47	9.48248e-06	0.0157883	0.000335922	1.4174	117.116	166	0.0232511	0.0329561	186	0.137291	1	1	1.13134	58.3379	66	227	0.0138452	0.290749	unnamed,unnamed,unnamed,unnamed,unnamed,unnamed,unnamed,unnamed,unnamed,unnamed,unnamed,unnamed,unnamed,unnamed,unnamed,unnamed,unnamed,unnamed,unnamed,unnamed,unnamed,unnamed,unnamed,unnamed,unnamed,unnamed,unnamed,unnamed,unnamed,unnamed,unnamed,unnamed,unnamed,unnamed,unnamed,unnamed,unnamed,unnamed,unnamed,unnamed,unnamed,unnamed,unnamed,unnamed,unnamed,unnamed,unnamed,unnamed,unnamed,unnamed…	ACTG1,ACTN1,ANK1,ATP2B4,BIN1,BMP10,CACNA1D,CACNA1S,CALD1,CALM3,CAMK2B,CAPZB,CASQ1,CDK5R1,DNAJB6,ENO1,FHL2,FHL3,FHOD3,FKBP1B,FLNB,FRG1,GCOM1,GLRX3,HABP4,HDAC4,HRC,KCNA5,KY,MYBPH,MYH11,MYH15,MYH7B,MYL5,MYOD1,MYOM2,MYOZ3,NBR1,NOS1AP,OBSCN,OBSL1,PDE4DIP,PLEC,PPP2R5A,PSMA6,RYR1,S100A1,SLC2A1,SPTBN1,SRI,SVIL,SYNC,SYNM,SYNPO,SYNPO2,SYNPO2L,TCAP,TIMP4,TNNI2,TNNI3,TNNT1,TNNT3,TPM1,TRIM32,TTN,XIRP2
GO Cellular Component	GO:0060205	cytoplasmic vesicle lumen	48	1.04207e-05	0.0173505	0.000361469	1.41163	119.012	168	0.0236275	0.0333532	80	0.0449683	1	0.935902	1.16273	86.8643	101	338	0.0211873	0.298817	unnamed,unnamed,unnamed,unnamed,unnamed,unnamed,unnamed,unnamed,unnamed,unnamed,unnamed,unnamed,unnamed,unnamed,unnamed,unnamed,unnamed,unnamed,unnamed,unnamed,unnamed,unnamed,unnamed,unnamed,unnamed,unnamed,unnamed,unnamed,unnamed,unnamed,unnamed,unnamed,unnamed,unnamed,unnamed,unnamed,unnamed,unnamed,unnamed,unnamed,unnamed,unnamed,unnamed,unnamed,unnamed,unnamed,unnamed,unnamed,unnamed,unnamed…	A2M,ACTN1,ACTR2,AGA,AMPD3,APRT,ARSA,ARSB,C3,CAB39,CANT1,CDA,CFD,CHI3L1,CHIT1,CLEC3B,CPPED1,CREG1,CRISPLD2,CSTB,CTSH,CTSW,CTSZ,CYB5R3,CYFIP1,DBH,DEFA5,DNAJC3,DYNC1H1,DYNLT1,EFCAB4B,ELANE,EPX,ERP44,F13A1,FAF2,FAM49B,FASLG,FGR,FTL,FUCA2,GALNS,GAS6,GHRL,GNLY,GPI,GSDMD,GSTP1,HMHA1,HP,HPX,HRNR,HSPA6,HSPH1,IGF2,IMPDH1,INS,ITIH3,ITIH4,LGALS3BP,LRG1,MAPK14,MIF,NAPRT1,NEU1,OLFM4,OSCAR,PADI2,PCSK1,PDGFA,PDX…
GO Cellular Component	GO:0034774	secretory granule lumen	49	1.06064e-05	0.0176596	0.000360401	1.42097	114.007	162	0.0226339	0.032162	72	0.0372195	1	0.860701	1.17582	82.4954	97	321	0.0203482	0.302181	unnamed,unnamed,unnamed,unnamed,unnamed,unnamed,unnamed,unnamed,unnamed,unnamed,unnamed,unnamed,unnamed,unnamed,unnamed,unnamed,unnamed,unnamed,unnamed,unnamed,unnamed,unnamed,unnamed,unnamed,unnamed,unnamed,unnamed,unnamed,unnamed,unnamed,unnamed,unnamed,unnamed,unnamed,unnamed,unnamed,unnamed,unnamed,unnamed,unnamed,unnamed,unnamed,unnamed,unnamed,unnamed,unnamed,unnamed,unnamed,unnamed,unnamed…	A2M,ACTN1,ACTR2,AGA,AMPD3,APRT,ARSA,ARSB,C3,CAB39,CANT1,CDA,CFD,CHI3L1,CHIT1,CLEC3B,CPPED1,CREG1,CRISPLD2,CSTB,CTSH,CTSW,CTSZ,CYB5R3,CYFIP1,DBH,DEFA5,DNAJC3,DYNC1H1,DYNLT1,EFCAB4B,ELANE,EPX,ERP44,F13A1,FAF2,FAM49B,FGR,FTL,FUCA2,GALNS,GAS6,GHRL,GPI,GSDMD,GSTP1,HMHA1,HP,HRNR,HSPA6,IGF2,IMPDH1,INS,ITIH3,ITIH4,LGALS3BP,LRG1,MAPK14,MIF,NAPRT1,NEU1,OLFM4,OSCAR,PADI2,PCSK1,PDGFA,PDXK,PFKL,PPIA,PRDX6,PRT…
GO Cellular Component	GO:0031201	SNARE complex	50	1.1815e-05	0.0196719	0.000393439	2.03702	22.0911	45	0.00438576	0.00893389	392	0.271711	1	1	1.17468	13.6207	16	53	0.00335641	0.301887	unnamed,unnamed,unnamed,unnamed,unnamed,unnamed,unnamed,unnamed,unnamed,unnamed,unnamed,unnamed,unnamed,unnamed,unnamed,unnamed,unnamed,unnamed,unnamed,unnamed,unnamed,unnamed,unnamed,unnamed,unnamed,unnamed,unnamed,unnamed,unnamed,unnamed,unnamed,unnamed,unnamed,unnamed,unnamed,unnamed,unnamed,unnamed,unnamed,unnamed,unnamed,unnamed,unnamed,unnamed,unnamed	CPLX1,DOC2B,ENSG00000263620,GOSR1,STX17,STX18,STX1A,STX2,STX6,STX8,SYT1,TSNARE1,VAMP2,VAMP3,VAMP5,YKT6
GO Cellular Component	GO:0000502	proteasome complex	51	1.19844e-05	0.0199541	0.000391256	2.13917	18.6988	40	0.0037123	0.00794123	471	0.352648	1	1	1.10345	17.2187	19	67	0.00398573	0.283582	unnamed,unnamed,unnamed,unnamed,unnamed,unnamed,unnamed,unnamed,unnamed,unnamed,unnamed,unnamed,unnamed,unnamed,unnamed,unnamed,unnamed,unnamed,unnamed,unnamed,unnamed,unnamed,unnamed,unnamed,unnamed,unnamed,unnamed,unnamed,unnamed,unnamed,unnamed,unnamed,unnamed,unnamed,unnamed,unnamed,unnamed,unnamed,unnamed,unnamed	ADRM1,IDE,PSMA2,PSMA6,PSMB1,PSMB7,PSMB8,PSMB9,PSMC1,PSMD1,PSMD14,PSMD5,PSMD6,PSME3,PSMG3,RAD23B,UBE3A,UBE3C,ZFAND2A
GO Cellular Component	GO:1905369	endopeptidase complex	52	1.21353e-05	0.0202053	0.000388564	2.13796	18.7094	40	0.00371439	0.00794123	487	0.380151	1	1	1.08723	17.4757	19	68	0.00398573	0.279412	unnamed,unnamed,unnamed,unnamed,unnamed,unnamed,unnamed,unnamed,unnamed,unnamed,unnamed,unnamed,unnamed,unnamed,unnamed,unnamed,unnamed,unnamed,unnamed,unnamed,unnamed,unnamed,unnamed,unnamed,unnamed,unnamed,unnamed,unnamed,unnamed,unnamed,unnamed,unnamed,unnamed,unnamed,unnamed,unnamed,unnamed,unnamed,unnamed,unnamed	ADRM1,IDE,PSMA2,PSMA6,PSMB1,PSMB7,PSMB8,PSMB9,PSMC1,PSMD1,PSMD14,PSMD5,PSMD6,PSME3,PSMG3,RAD23B,UBE3A,UBE3C,ZFAND2A
GO Cellular Component	GO:0070436	Grb2-EGFR complex	53	1.30713e-05	0.0217638	0.000410638	9.40727	0.744105	7	0.000147728	0.00138972	105	0.0660361	1	1	3.89113	0.51399	2	2	0.000419551	1	unnamed,unnamed,unnamed,unnamed,unnamed,unnamed,unnamed	GRB2,TNK2
GO Cellular Component	GO:0012506	vesicle membrane	54	1.33427e-05	0.0222156	0.0004114	1.22582	346.707	425	0.0688321	0.0843756	27	0.0078172	1	0.482061	1.15215	190.947	220	743	0.0461506	0.296097	unnamed,unnamed,unnamed,unnamed,unnamed,unnamed,unnamed,unnamed,unnamed,unnamed,unnamed,unnamed,unnamed,unnamed,unnamed,unnamed,unnamed,unnamed,unnamed,unnamed,unnamed,unnamed,unnamed,unnamed,unnamed,unnamed,unnamed,unnamed,unnamed,unnamed,unnamed,unnamed,unnamed,unnamed,unnamed,unnamed,unnamed,unnamed,unnamed,unnamed,unnamed,unnamed,unnamed,unnamed,unnamed,unnamed,unnamed,unnamed,unnamed,unnamed…	ABCC4,ADAM8,ADRB2,AGPAT2,AGTRAP,ALDH3B1,ANKRD27,ANPEP,ANXA3,AP1B1,AP1M1,AP2A2,AP2M1,AP3B1,AP3M2,APLP2,ASPSCR1,ATAD3B,ATP10B,ATP11A,ATP13A2,ATP6V0E2,ATP6V1B1,ATP8B3,B4GALT1,BRI3,BSG,C19orf26,C3orf58,CA4,CACNG3,CAMK2B,CAMK2D,CAV2,CD163,CD207,CD44,CD46,CD59,CD63,CEACAM6,CHGA,CKAP4,CLCA1,CLEC5A,CLIC4,CLTB,CLTCL1,CLVS1,COLEC12,COPZ2,CR1,DBH,DCT,DENND1A,DGKQ,DNAJC5,DSP,DYNC1LI1,DYSF,EPN2,EXOC3,FAM170B,…
GO Cellular Component	GO:1990393	3M complex	55	1.42346e-05	0.0237005	0.000430919	7.63387	1.04796	8	0.000208053	0.00158825	489	0.381942	1	1	1.55645	1.28497	2	5	0.000419551	0.4	unnamed,unnamed,unnamed,unnamed,unnamed,unnamed,unnamed,unnamed	CCDC8,OBSL1
GO Cellular Component	GO:0005773	vacuole	56	1.58354e-05	0.026366	0.000470821	1.24727	289.433	361	0.0574614	0.0716696	416	0.280846	1	1	1.03763	192.746	200	750	0.0419551	0.266667	unnamed,unnamed,unnamed,unnamed,unnamed,unnamed,unnamed,unnamed,unnamed,unnamed,unnamed,unnamed,unnamed,unnamed,unnamed,unnamed,unnamed,unnamed,unnamed,unnamed,unnamed,unnamed,unnamed,unnamed,unnamed,unnamed,unnamed,unnamed,unnamed,unnamed,unnamed,unnamed,unnamed,unnamed,unnamed,unnamed,unnamed,unnamed,unnamed,unnamed,unnamed,unnamed,unnamed,unnamed,unnamed,unnamed,unnamed,unnamed,unnamed,unnamed…	ABCD4,ACAN,ACTR2,ADAM8,ADRB2,AGA,AGRN,ANKFY1,ANKRD27,ANPEP,AP1B1,AP1M1,AP2A2,AP2M1,AP3B1,AP5S1,ARHGEF7,ARL8B,ARRDC3,ARSA,ARSB,ATP11A,ATP13A2,ATP6V1B1,ATP6V1B2,ATP6V1C1,ATP6V1E1,ATP6V1F,ATP6V1G3,ATP6V1H,ATRAID,B4GALT1,BRI3,C3,CALCRL,CD1D,CD34,CD63,CEACAM6,CHGA,CHID1,CHIT1,CKAP4,CLCN7,CLEC16A,COL6A1,CPPED1,CPQ,CREG1,CSPG5,CTSB,CTSH,CTSW,CTSZ,CYB5R3,DIRC2,DNAJC3,DNAJC5,DNASE2,DRAM2,DYNC1H1,ELANE,ENG…
GO Cellular Component	GO:0031983	vesicle lumen	57	1.64201e-05	0.0273395	0.000479639	1.3993	120.06	168	0.0238356	0.0333532	85	0.0482494	1	0.94512	1.1593	87.1213	101	339	0.0211873	0.297935	unnamed,unnamed,unnamed,unnamed,unnamed,unnamed,unnamed,unnamed,unnamed,unnamed,unnamed,unnamed,unnamed,unnamed,unnamed,unnamed,unnamed,unnamed,unnamed,unnamed,unnamed,unnamed,unnamed,unnamed,unnamed,unnamed,unnamed,unnamed,unnamed,unnamed,unnamed,unnamed,unnamed,unnamed,unnamed,unnamed,unnamed,unnamed,unnamed,unnamed,unnamed,unnamed,unnamed,unnamed,unnamed,unnamed,unnamed,unnamed,unnamed,unnamed…	A2M,ACTN1,ACTR2,AGA,AMPD3,APRT,ARSA,ARSB,C3,CAB39,CANT1,CDA,CFD,CHI3L1,CHIT1,CLEC3B,CPPED1,CREG1,CRISPLD2,CSTB,CTSH,CTSW,CTSZ,CYB5R3,CYFIP1,DBH,DEFA5,DNAJC3,DYNC1H1,DYNLT1,EFCAB4B,ELANE,EPX,ERP44,F13A1,FAF2,FAM49B,FASLG,FGR,FTL,FUCA2,GALNS,GAS6,GHRL,GNLY,GPI,GSDMD,GSTP1,HMHA1,HP,HPX,HRNR,HSPA6,HSPH1,IGF2,IMPDH1,INS,ITIH3,ITIH4,LGALS3BP,LRG1,MAPK14,MIF,NAPRT1,NEU1,OLFM4,OSCAR,PADI2,PCSK1,PDGFA,PDX…
GO Cellular Component	GO:0070820	tertiary granule	58	1.73653e-05	0.0289132	0.000498503	1.62215	53.0161	86	0.0105253	0.0170736	488	0.381013	1	1	1.05036	41.8902	44	163	0.00923012	0.269939	unnamed,unnamed,unnamed,unnamed,unnamed,unnamed,unnamed,unnamed,unnamed,unnamed,unnamed,unnamed,unnamed,unnamed,unnamed,unnamed,unnamed,unnamed,unnamed,unnamed,unnamed,unnamed,unnamed,unnamed,unnamed,unnamed,unnamed,unnamed,unnamed,unnamed,unnamed,unnamed,unnamed,unnamed,unnamed,unnamed,unnamed,unnamed,unnamed,unnamed,unnamed,unnamed,unnamed,unnamed,unnamed,unnamed,unnamed,unnamed,unnamed,unnamed…	ADAM8,AP2A2,ATAD3B,ATP11A,CANT1,CD59,CDA,CHIT1,CLEC5A,CR1,CSTB,CTSH,CYFIP1,DSP,DYNC1LI1,FCAR,FPR1,FPR2,GPR84,GSDMD,HGSNAT,HP,ITGAM,ITGAX,ITGB2,KCNAB2,LRG1,LTA4H,MMP9,NBEAL2,NFASC,OLFM4,OSCAR,PRSS3,PTPN6,PTPRB,PTPRN2,QPCT,SERPINB6,SIRPA,STOM,TCIRG1,TSPAN14,UBR4
GO Cellular Component	GO:0044599	AP-5 adaptor complex	59	1.92116e-05	0.0319872	0.000542156	15.9851	0.312791	5	6.20987e-05	0.000992654	309	0.256995	1	1	3.89113	0.256995	1	1	0.000209775	1	unnamed,unnamed,unnamed,unnamed,unnamed	AP5Z1
GO Cellular Component	GO:1905368	peptidase complex	60	2.33205e-05	0.0388286	0.000647143	1.9165	25.5675	49	0.00507594	0.00972801	731	0.57608	1	1	0.983963	22.3586	22	87	0.00461506	0.252874	unnamed,unnamed,unnamed,unnamed,unnamed,unnamed,unnamed,unnamed,unnamed,unnamed,unnamed,unnamed,unnamed,unnamed,unnamed,unnamed,unnamed,unnamed,unnamed,unnamed,unnamed,unnamed,unnamed,unnamed,unnamed,unnamed,unnamed,unnamed,unnamed,unnamed,unnamed,unnamed,unnamed,unnamed,unnamed,unnamed,unnamed,unnamed,unnamed,unnamed,unnamed,unnamed,unnamed,unnamed,unnamed,unnamed,unnamed,unnamed,unnamed	ADRM1,ATXN7L3,F7,IDE,PSMA2,PSMA6,PSMB1,PSMB7,PSMB8,PSMB9,PSMC1,PSMD1,PSMD14,PSMD5,PSMD6,PSME3,PSMG3,RAD23B,SUPT3H,UBE3A,UBE3C,ZFAND2A
GO Cellular Component	GO:0099513	polymeric cytoskeletal fiber	61	2.34627e-05	0.0390654	0.000640416	1.25202	268.366	336	0.053279	0.0667064	308	0.256663	1	1	1.04452	174.243	182	678	0.0381792	0.268437	unnamed,unnamed,unnamed,unnamed,unnamed,unnamed,unnamed,unnamed,unnamed,unnamed,unnamed,unnamed,unnamed,unnamed,unnamed,unnamed,unnamed,unnamed,unnamed,unnamed,unnamed,unnamed,unnamed,unnamed,unnamed,unnamed,unnamed,unnamed,unnamed,unnamed,unnamed,unnamed,unnamed,unnamed,unnamed,unnamed,unnamed,unnamed,unnamed,unnamed,unnamed,unnamed,unnamed,unnamed,unnamed,unnamed,unnamed,unnamed,unnamed,unnamed…	ACTG1,ACTN1,AIF1,AKAP13,APC2,ARHGEF2,ATAT1,BAIAP2,BFSP2,BIN3,CAMSAP2,CAMSAP3,CAPZB,CDC16,CDK5RAP3,CEP170,CEP170B,CKAP2,CLIP2,CLMP,CORO1B,CSNK1A1,CSNK1D,CTTN,CUL3,DCLK2,DLGAP2,DMTN,DNAH10,DNAH14,DNAH17,DNAH5,DNAH6,DNAI2,DNAL1,DNM1,DNM3,DSP,DVL1,DYNC1H1,DYNC1LI1,DYNLRB1,DYNLT1,EML4,EML6,ESPN,ESPNL,FAM175B,FAM83H,FEZ1,FKBP15,FMN1,FSCN1,FYN,GABARAP,GABARAPL3,GAS2L3,GAS8,GNG12,GPER1,GTSE1,HOOK2,HSPH1,…
GO Cellular Component	GO:0030016	myofibril	62	2.35513e-05	0.0392129	0.000632467	1.40347	113.291	159	0.0224917	0.0315664	185	0.137283	1	1	1.13491	55.5109	63	216	0.0132159	0.291667	unnamed,unnamed,unnamed,unnamed,unnamed,unnamed,unnamed,unnamed,unnamed,unnamed,unnamed,unnamed,unnamed,unnamed,unnamed,unnamed,unnamed,unnamed,unnamed,unnamed,unnamed,unnamed,unnamed,unnamed,unnamed,unnamed,unnamed,unnamed,unnamed,unnamed,unnamed,unnamed,unnamed,unnamed,unnamed,unnamed,unnamed,unnamed,unnamed,unnamed,unnamed,unnamed,unnamed,unnamed,unnamed,unnamed,unnamed,unnamed,unnamed,unnamed…	ACTG1,ACTN1,ANK1,ATP2B4,BIN1,BMP10,CACNA1D,CACNA1S,CALD1,CALM3,CAMK2B,CAPZB,CASQ1,DNAJB6,ENO1,FHL2,FHL3,FHOD3,FKBP1B,FLNB,FRG1,GCOM1,GLRX3,HABP4,HDAC4,HRC,KCNA5,KY,MYBPH,MYH15,MYH7B,MYOD1,MYOM2,MYOZ3,NBR1,NOS1AP,OBSCN,OBSL1,PDE4DIP,PLEC,PPP2R5A,PSMA6,RYR1,S100A1,SLC2A1,SPTBN1,SRI,SVIL,SYNC,SYNM,SYNPO,SYNPO2,SYNPO2L,TCAP,TIMP4,TNNI2,TNNI3,TNNT1,TNNT3,TPM1,TRIM32,TTN,XIRP2
GO Cellular Component	GO:0045335	phagocytic vesicle	63	3.07256e-05	0.0511581	0.000812033	1.75089	35.4105	62	0.00703007	0.0123089	441	0.312586	1	1	1.10052	25.4425	28	99	0.00587371	0.282828	unnamed,unnamed,unnamed,unnamed,unnamed,unnamed,unnamed,unnamed,unnamed,unnamed,unnamed,unnamed,unnamed,unnamed,unnamed,unnamed,unnamed,unnamed,unnamed,unnamed,unnamed,unnamed,unnamed,unnamed,unnamed,unnamed,unnamed,unnamed,unnamed,unnamed,unnamed,unnamed,unnamed,unnamed,unnamed,unnamed,unnamed,unnamed,unnamed,unnamed,unnamed,unnamed,unnamed,unnamed,unnamed,unnamed,unnamed,unnamed,unnamed,unnamed…	ABCA1,ADAM8,ANXA3,ATP6V0E2,FMNL1,GNLY,HLA-B,HLA-F,HLA-G,ITGB5,NCF1,PDIA3,RAB11A,RAB20,RAB38,RAB39A,RAB43,RAP1A,RILP,SLAMF1,STX6,SYT7,TAP1,TAP2,TAPBP,TCIRG1,UNC93B1,VAMP3
GO Cellular Component	GO:0019774	proteasome core complex, beta-subunit complex	64	3.24131e-05	0.0539678	0.000843247	5.87534	1.53182	9	0.000304115	0.00178678	432	0.306092	1	1	1.41495	2.82694	4	11	0.000839102	0.363636	unnamed,unnamed,unnamed,unnamed,unnamed,unnamed,unnamed,unnamed,unnamed	PSMB1,PSMB7,PSMB8,PSMB9
GO Cellular Component	GO:0005796	Golgi lumen	65	3.59501e-05	0.0598569	0.000920876	1.58804	54.1549	86	0.0107514	0.0170736	13	0.00278902	1	0.357208	1.49659	26.7275	40	104	0.00839102	0.384615	unnamed,unnamed,unnamed,unnamed,unnamed,unnamed,unnamed,unnamed,unnamed,unnamed,unnamed,unnamed,unnamed,unnamed,unnamed,unnamed,unnamed,unnamed,unnamed,unnamed,unnamed,unnamed,unnamed,unnamed,unnamed,unnamed,unnamed,unnamed,unnamed,unnamed,unnamed,unnamed,unnamed,unnamed,unnamed,unnamed,unnamed,unnamed,unnamed,unnamed,unnamed,unnamed,unnamed,unnamed,unnamed,unnamed,unnamed,unnamed,unnamed,unnamed…	ACAN,AGRN,BGLAP,CSPG5,DEFA5,F10,F7,FMOD,GAS6,GPC1,GPC6,HS3ST1,IMPAD1,INS,LRPAP1,MUC12,MUC17,MUC2,MUC20,MUC21,MUC4,MUC5AC,MUC5B,MUC6,MUCL1,NGF,PCSK6,PDGFA,PODXL2,PROC,RAB33B,SDC2,SDC3,SDF4,WNT4,WNT5A,WNT5B,WNT6,WNT7A,WNT7B
GO Cellular Component	GO:0030659	cytoplasmic vesicle membrane	66	3.77688e-05	0.062885	0.000952803	1.21451	340.879	414	0.067675	0.0821918	42	0.0153687	1	0.609259	1.13782	186.321	212	725	0.0444724	0.292414	unnamed,unnamed,unnamed,unnamed,unnamed,unnamed,unnamed,unnamed,unnamed,unnamed,unnamed,unnamed,unnamed,unnamed,unnamed,unnamed,unnamed,unnamed,unnamed,unnamed,unnamed,unnamed,unnamed,unnamed,unnamed,unnamed,unnamed,unnamed,unnamed,unnamed,unnamed,unnamed,unnamed,unnamed,unnamed,unnamed,unnamed,unnamed,unnamed,unnamed,unnamed,unnamed,unnamed,unnamed,unnamed,unnamed,unnamed,unnamed,unnamed,unnamed…	ABCC4,ADAM8,ADRB2,AGPAT2,AGTRAP,ALDH3B1,ANKRD27,ANPEP,ANXA3,AP1B1,AP1M1,AP2A2,AP2M1,AP3B1,AP3M2,APLP2,ATAD3B,ATP10B,ATP11A,ATP6V0E2,ATP6V1B1,ATP8B3,B4GALT1,BRI3,BSG,C19orf26,C3orf58,CA4,CACNG3,CAMK2B,CAMK2D,CAV2,CD163,CD207,CD44,CD46,CD59,CD63,CEACAM6,CHGA,CKAP4,CLCA1,CLEC5A,CLIC4,CLTB,CLTCL1,CLVS1,COLEC12,COPZ2,CR1,DBH,DCT,DENND1A,DNAJC5,DSP,DYNC1LI1,DYSF,EPN2,EXOC3,FAM170B,FCAR,FCGR1B,FCGR2A,FL…
GO Cellular Component	GO:0030667	secretory granule membrane	67	3.90577e-05	0.0650311	0.000970614	1.38274	117.882	163	0.0234032	0.0323605	467	0.345157	1	1	1.0446	76.5845	80	298	0.016782	0.268456	unnamed,unnamed,unnamed,unnamed,unnamed,unnamed,unnamed,unnamed,unnamed,unnamed,unnamed,unnamed,unnamed,unnamed,unnamed,unnamed,unnamed,unnamed,unnamed,unnamed,unnamed,unnamed,unnamed,unnamed,unnamed,unnamed,unnamed,unnamed,unnamed,unnamed,unnamed,unnamed,unnamed,unnamed,unnamed,unnamed,unnamed,unnamed,unnamed,unnamed,unnamed,unnamed,unnamed,unnamed,unnamed,unnamed,unnamed,unnamed,unnamed,unnamed…	ABCC4,ADAM8,AGPAT2,ALDH3B1,ANPEP,AP1M1,AP2A2,APLP2,ATAD3B,ATP11A,ATP8B3,B4GALT1,BRI3,BSG,CA4,CAV2,CD44,CD46,CD59,CD63,CEACAM6,CKAP4,CLCA1,CLEC5A,CR1,DBH,DNAJC5,DSP,DYNC1LI1,EXOC3,FAM170B,FCAR,FCGR2A,FPR1,FPR2,GPR84,HGSNAT,HMOX2,IGF2R,IQGAP2,ITGAM,ITGAX,ITGB2,ITPR1,KCNAB2,LHFPL2,LPCAT1,MLEC,NBEAL2,NFASC,PHACTR2,PLAUR,PTPRB,PTPRN2,RAB40C,RAB5B,RAP1A,RHOF,RPH3AL,SERPINB6,SIRPA,SLC15A4,SLC27A2,SLC30A…
GO Cellular Component	GO:0019866	organelle inner membrane	68	4.96079e-05	0.0825971	0.00121466	1.30765	171.299	224	0.0340082	0.0444709	1097	0.899317	1	1	0.912646	141.347	129	550	0.027061	0.234545	unnamed,unnamed,unnamed,unnamed,unnamed,unnamed,unnamed,unnamed,unnamed,unnamed,unnamed,unnamed,unnamed,unnamed,unnamed,unnamed,unnamed,unnamed,unnamed,unnamed,unnamed,unnamed,unnamed,unnamed,unnamed,unnamed,unnamed,unnamed,unnamed,unnamed,unnamed,unnamed,unnamed,unnamed,unnamed,unnamed,unnamed,unnamed,unnamed,unnamed,unnamed,unnamed,unnamed,unnamed,unnamed,unnamed,unnamed,unnamed,unnamed,unnamed…	ABCD3,ACADVL,ALDH3A2,ANKLE1,ATAD3A,ATAD3B,ATP5B,ATP5I,ATP5S,BOK,CDS2,CHCHD6,CHDH,COA3,COQ4,COX10,COX7C,CPT1A,CYB5R3,DHFRL1,DNAJC15,EXOG,FAHD1,FECH,FGR,GHITM,GOT2,GPD2,GRPEL2,HADHA,HADHB,HMGCS2,HSD3B1,HSD3B2,ITPR1,LBR,LDHD,LEMD2,MARC1,MATR3,MCUR1,MINOS1,MPC1,MRP63,MRPL12,MRPL13,MRPL20,MRPL21,MRPL23,MRPL28,MRPL36,MRPL41,MRPL48,MRPL53,MRPS18A,MRPS2,MRPS23,MRPS24,MRPS27,MRPS7,MRPS9,MTCH1,NDUFA10,NDUF…
GO Cellular Component	GO:0101003	ficolin-1-rich granule membrane	69	6.39166e-05	0.106421	0.00154234	2.08855	16.7581	35	0.00332699	0.00694858	424	0.290621	1	1	1.1482	15.6767	18	61	0.00377596	0.295082	unnamed,unnamed,unnamed,unnamed,unnamed,unnamed,unnamed,unnamed,unnamed,unnamed,unnamed,unnamed,unnamed,unnamed,unnamed,unnamed,unnamed,unnamed,unnamed,unnamed,unnamed,unnamed,unnamed,unnamed,unnamed,unnamed,unnamed,unnamed,unnamed,unnamed,unnamed,unnamed,unnamed,unnamed,unnamed	ADAM8,AP2A2,ATAD3B,CR1,DSP,DYNC1LI1,FCAR,FPR1,FPR2,ITGAX,ITGB2,NBEAL2,NFASC,PTPRN2,SERPINB6,SIRPA,TCIRG1,UBR4
GO Cellular Component	GO:0030686	90S preribosome	70	7.75269e-05	0.129082	0.00184403	2.46904	9.72039	24	0.0019298	0.00476474	918	0.719147	1	1	0.878641	7.96685	7	31	0.00146843	0.225806	unnamed,unnamed,unnamed,unnamed,unnamed,unnamed,unnamed,unnamed,unnamed,unnamed,unnamed,unnamed,unnamed,unnamed,unnamed,unnamed,unnamed,unnamed,unnamed,unnamed,unnamed,unnamed,unnamed,unnamed	BMS1,IMP4,NOC2L,NOC4L,RPS7,UTP18,WDR37
GO Cellular Component	GO:0030666	endocytic vesicle membrane	71	9.42055e-05	0.156852	0.00220918	1.43719	82.8004	119	0.0164384	0.0236252	22	0.00549704	1	0.416026	1.36189	41.1192	56	160	0.0117474	0.35	unnamed,unnamed,unnamed,unnamed,unnamed,unnamed,unnamed,unnamed,unnamed,unnamed,unnamed,unnamed,unnamed,unnamed,unnamed,unnamed,unnamed,unnamed,unnamed,unnamed,unnamed,unnamed,unnamed,unnamed,unnamed,unnamed,unnamed,unnamed,unnamed,unnamed,unnamed,unnamed,unnamed,unnamed,unnamed,unnamed,unnamed,unnamed,unnamed,unnamed,unnamed,unnamed,unnamed,unnamed,unnamed,unnamed,unnamed,unnamed,unnamed,unnamed…	ANXA3,AP1B1,AP1M1,AP2A2,AP2M1,ATP6V0E2,CACNG3,CAMK2B,CAMK2D,CD163,CD207,CLVS1,COLEC12,EPN2,FCGR1B,FZD2,GRIA1,HIP1,HLA-B,HLA-DPA1,HLA-DPB1,HLA-DQA1,HLA-DQA2,HLA-DQB2,HLA-DRA,HLA-DRB1,HLA-DRB5,HLA-F,HLA-G,LDLRAP1,LRP1,MSR1,PTCH1,RAB20,RAB38,RAB39A,RAB43,RILP,ROR2,SCARB1,SGIP1,STAB2,SYT7,TAP1,TAP2,TAPBP,TCIRG1,UBC,VAMP3,WLS,WNT4,WNT5A,WNT5B,WNT6,WNT7A,WNT7B
GO Cellular Component	GO:0072562	blood microparticle	72	0.000115399	0.192138	0.00266859	1.70886	33.3555	57	0.0066221	0.0113163	472	0.354	1	1	1.07341	29.8114	32	116	0.00671282	0.275862	unnamed,unnamed,unnamed,unnamed,unnamed,unnamed,unnamed,unnamed,unnamed,unnamed,unnamed,unnamed,unnamed,unnamed,unnamed,unnamed,unnamed,unnamed,unnamed,unnamed,unnamed,unnamed,unnamed,unnamed,unnamed,unnamed,unnamed,unnamed,unnamed,unnamed,unnamed,unnamed,unnamed,unnamed,unnamed,unnamed,unnamed,unnamed,unnamed,unnamed,unnamed,unnamed,unnamed,unnamed,unnamed,unnamed,unnamed,unnamed,unnamed,unnamed…	A2M,ACTG1,ANGPTL4,C1R,C3,C4A,C4B,CIB2,CPN2,ENSG00000259680,F13A1,HP,HPX,HSPA1A,HSPA1B,HSPA1L,HSPA6,IGLL1,ITIH1,ITIH4,KRT1,LGALS3BP,PON1,PRSS1,PZP,SDCBP,SERPINC1,SLC2A1,STOM,TFRC,YWHAZ,ZBTB38
GO Cellular Component	GO:0044455	mitochondrial membrane part	73	0.000124327	0.207005	0.00283568	1.49837	62.7348	94	0.0124548	0.0186619	1204	0.974179	1	1	0.785708	53.455	42	208	0.00881057	0.201923	unnamed,unnamed,unnamed,unnamed,unnamed,unnamed,unnamed,unnamed,unnamed,unnamed,unnamed,unnamed,unnamed,unnamed,unnamed,unnamed,unnamed,unnamed,unnamed,unnamed,unnamed,unnamed,unnamed,unnamed,unnamed,unnamed,unnamed,unnamed,unnamed,unnamed,unnamed,unnamed,unnamed,unnamed,unnamed,unnamed,unnamed,unnamed,unnamed,unnamed,unnamed,unnamed,unnamed,unnamed,unnamed,unnamed,unnamed,unnamed,unnamed,unnamed…	ATP5B,ATP5I,BID,BNIP3,CHCHD6,COA3,COX7C,CPT1A,DMPK,GRPEL2,MCUR1,MINOS1,MPC1,NDUFA10,NDUFA3,NDUFA4,NDUFA6,NDUFA8,NDUFB9,NDUFS1,NDUFS5,NDUFS6,NDUFS7,NDUFV1,NOA1,OPA1,PAM16,PPIF,RHOT2,SDHA,SDHB,SDHC,SLC25A19,SLC25A44,SLC8B1,SMDT1,TAMM41,TIMM22,TMEM11,TMEM70,TOMM20,UQCRFS1
GO Cellular Component	GO:0005736	DNA-directed RNA polymerase I complex	74	0.000164592	0.274045	0.00370331	3.64859	3.28894	12	0.000652956	0.00238237	412	0.279225	1	1	1.38969	3.59793	5	14	0.00104888	0.357143	unnamed,unnamed,unnamed,unnamed,unnamed,unnamed,unnamed,unnamed,unnamed,unnamed,unnamed,unnamed	CD3EAP,POLR1A,POLR2E,POLR2F,ZNRD1
GO Cellular Component	GO:0034045	pre-autophagosomal structure membrane	75	0.000164877	0.27452	0.00366027	3.08906	4.85584	15	0.000964035	0.00297796	275	0.208475	1	1	1.45917	4.11192	6	16	0.00125865	0.375	unnamed,unnamed,unnamed,unnamed,unnamed,unnamed,unnamed,unnamed,unnamed,unnamed,unnamed,unnamed,unnamed,unnamed,unnamed	RAB1B,RB1CC1,ULK1,ULK2,WDR45B,WIPI2
GO Cellular Component	GO:0005813	centrosome	76	0.000192112	0.319867	0.00420878	1.24963	211.262	264	0.0419421	0.0524121	443	0.322167	1	1	1.03763	131.067	136	510	0.0285295	0.266667	unnamed,unnamed,unnamed,unnamed,unnamed,unnamed,unnamed,unnamed,unnamed,unnamed,unnamed,unnamed,unnamed,unnamed,unnamed,unnamed,unnamed,unnamed,unnamed,unnamed,unnamed,unnamed,unnamed,unnamed,unnamed,unnamed,unnamed,unnamed,unnamed,unnamed,unnamed,unnamed,unnamed,unnamed,unnamed,unnamed,unnamed,unnamed,unnamed,unnamed,unnamed,unnamed,unnamed,unnamed,unnamed,unnamed,unnamed,unnamed,unnamed,unnamed…	AAAS,AKNA,ANKRD32,ARHGEF10,AXIN2,AZI1,BRSK2,C14orf166,CAMSAP2,CAMSAP3,CAPRIN2,CCDC113,CCDC13,CCDC38,CCDC41,CCDC64,CCDC78,CCDC8,CCDC88B,CCDC92,CDC14B,CDC16,CDC20,CDC25B,CDK2,CDK5RAP3,CDK6,CEP104,CEP112,CEP135,CEP170,CEP19,CEP44,CEP72,CEP85L,CETN1,CHEK1,CKAP2,CLIC4,CLUAP1,CNTROB,CROCC,CSNK1A1,CSNK1D,CTDP1,DCTN6,DYNC1H1,DYNC1LI1,DYNLRB1,ERCC6L2,EXOC7,FAM175B,FAM92B,FBXO31,FBXW11,FEZ1,FLOT1,FTCD,GNAI…
GO Cellular Component	GO:0042581	specific granule	77	0.000248883	0.41439	0.00538168	1.50712	55.0719	83	0.0109335	0.0164781	158	0.114285	1	1	1.17468	40.8622	48	159	0.0100692	0.301887	unnamed,unnamed,unnamed,unnamed,unnamed,unnamed,unnamed,unnamed,unnamed,unnamed,unnamed,unnamed,unnamed,unnamed,unnamed,unnamed,unnamed,unnamed,unnamed,unnamed,unnamed,unnamed,unnamed,unnamed,unnamed,unnamed,unnamed,unnamed,unnamed,unnamed,unnamed,unnamed,unnamed,unnamed,unnamed,unnamed,unnamed,unnamed,unnamed,unnamed,unnamed,unnamed,unnamed,unnamed,unnamed,unnamed,unnamed,unnamed,unnamed,unnamed…	ADAM8,AGPAT2,ALDH3B1,ANXA3,AP1M1,ATP11A,CANT1,CD59,CHI3L1,CHIT1,CKAP4,CLEC5A,CTSZ,CYFIP1,DNAJC5,EFCAB4B,ELANE,ERP44,FCAR,FPR2,GPR84,GSDMD,HGSNAT,HMOX2,HP,ITGAM,ITGB2,KCNAB2,LRG1,MLEC,NEU1,OLFM4,OSCAR,PDXK,PLAUR,PTPN6,PTPRB,QPCT,RAP1A,SLC15A4,SLC27A2,SLC44A2,STK10,STOM,TNFRSF1B,TOLLIP,TSPAN14,UBR4
GO Cellular Component	GO:0030687	preribosome, large subunit precursor	78	0.000260495	0.433724	0.00556056	2.64243	6.81191	18	0.00135237	0.00357356	272	0.203591	1	1	1.34693	6.68187	9	26	0.00188798	0.346154	unnamed,unnamed,unnamed,unnamed,unnamed,unnamed,unnamed,unnamed,unnamed,unnamed,unnamed,unnamed,unnamed,unnamed,unnamed,unnamed,unnamed,unnamed	AAMP,EBNA1BP2,NOC2L,NSA2,RPF1,RRP1,RRS1,WDR37,ZNF593
GO Cellular Component	GO:0098862	cluster of actin-based cell projections	79	0.000291552	0.485434	0.00614473	1.4474	67.7078	98	0.0134421	0.019456	123	0.0742531	1	1	1.22293	35.9793	44	140	0.00923012	0.314286	unnamed,unnamed,unnamed,unnamed,unnamed,unnamed,unnamed,unnamed,unnamed,unnamed,unnamed,unnamed,unnamed,unnamed,unnamed,unnamed,unnamed,unnamed,unnamed,unnamed,unnamed,unnamed,unnamed,unnamed,unnamed,unnamed,unnamed,unnamed,unnamed,unnamed,unnamed,unnamed,unnamed,unnamed,unnamed,unnamed,unnamed,unnamed,unnamed,unnamed,unnamed,unnamed,unnamed,unnamed,unnamed,unnamed,unnamed,unnamed,unnamed,unnamed…	ACTN1,AMN,B4GALT1,BBS2,CA4,CIB2,DAB1,DRD5,EPS8L2,ESPN,ESPNL,FAM65B,FLII,FLNB,FOLR1,GIPC1,GNA12,GNA13,GPR98,ITPR3,KNCN,LCTL,MFSD10,MYL6,MYO1D,MYO7A,MYO7B,PAFAH1B1,PCDH15,PDZD3,PLEC,PTH1R,SHANK2,SLC17A3,SLC22A12,SLC2A2,SLC38A2,SLC4A7,SLC5A1,SLC5A6,SLC6A19,SLC9A3,TSPEAR,USH1C
GO Cellular Component	GO:0097470	ribbon synapse	80	0.000300946	0.501075	0.00626344	3.05257	4.5863	14	0.000910522	0.00277943	489	0.381942	1	1	1.55645	1.28497	2	5	0.000419551	0.4	unnamed,unnamed,unnamed,unnamed,unnamed,unnamed,unnamed,unnamed,unnamed,unnamed,unnamed,unnamed,unnamed,unnamed	CTBP2,NPHP4
GO Cellular Component	GO:0005743	mitochondrial inner membrane	81	0.000301132	0.501385	0.00618994	1.29063	149.54	193	0.0296882	0.0383165	1086	0.889784	1	1	0.91186	127.213	116	495	0.024334	0.234343	unnamed,unnamed,unnamed,unnamed,unnamed,unnamed,unnamed,unnamed,unnamed,unnamed,unnamed,unnamed,unnamed,unnamed,unnamed,unnamed,unnamed,unnamed,unnamed,unnamed,unnamed,unnamed,unnamed,unnamed,unnamed,unnamed,unnamed,unnamed,unnamed,unnamed,unnamed,unnamed,unnamed,unnamed,unnamed,unnamed,unnamed,unnamed,unnamed,unnamed,unnamed,unnamed,unnamed,unnamed,unnamed,unnamed,unnamed,unnamed,unnamed,unnamed…	ABCD3,ACADVL,ALDH3A2,ATAD3A,ATAD3B,ATP5B,ATP5I,ATP5S,BOK,CDS2,CHCHD6,CHDH,COA3,COQ4,COX10,COX7C,CPT1A,CYB5R3,DHFRL1,DNAJC15,EXOG,FAHD1,FECH,FGR,GHITM,GOT2,GPD2,GRPEL2,HADHA,HADHB,HMGCS2,HSD3B1,HSD3B2,LDHD,MARC1,MCUR1,MINOS1,MPC1,MRP63,MRPL12,MRPL13,MRPL20,MRPL21,MRPL23,MRPL28,MRPL36,MRPL41,MRPL48,MRPL53,MRPS18A,MRPS2,MRPS23,MRPS24,MRPS27,MRPS7,MRPS9,MTCH1,NDUFA10,NDUFA3,NDUFA4,NDUFA6,NDUFA8,NDUFA…
GO Cellular Component	GO:0005594	collagen type IX trimer	82	0.000306089	0.509638	0.0062151	5.63984	1.24117	7	0.000246411	0.00138972	202	0.164177	1	1	2.59408	0.770985	2	3	0.000419551	0.666667	unnamed,unnamed,unnamed,unnamed,unnamed,unnamed,unnamed	COL9A2,COL9A3
GO Cellular Component	GO:0045092	interleukin-18 receptor complex	83	0.000340492	0.566919	0.00683035	12.4791	0.320537	4	6.36364e-05	0.000794124	309	0.256995	1	1	3.89113	0.256995	1	1	0.000209775	1	unnamed,unnamed,unnamed,unnamed	TOLLIP
GO Cellular Component	GO:0035579	specific granule membrane	84	0.000357477	0.595199	0.00708571	1.65564	32.6159	54	0.00647525	0.0107207	146	0.0989617	1	1	1.25381	23.1295	29	90	0.00608349	0.322222	unnamed,unnamed,unnamed,unnamed,unnamed,unnamed,unnamed,unnamed,unnamed,unnamed,unnamed,unnamed,unnamed,unnamed,unnamed,unnamed,unnamed,unnamed,unnamed,unnamed,unnamed,unnamed,unnamed,unnamed,unnamed,unnamed,unnamed,unnamed,unnamed,unnamed,unnamed,unnamed,unnamed,unnamed,unnamed,unnamed,unnamed,unnamed,unnamed,unnamed,unnamed,unnamed,unnamed,unnamed,unnamed,unnamed,unnamed,unnamed,unnamed,unnamed…	ADAM8,AGPAT2,ALDH3B1,AP1M1,ATP11A,CD59,CKAP4,CLEC5A,DNAJC5,FCAR,FPR2,GPR84,HGSNAT,HMOX2,ITGAM,ITGB2,KCNAB2,MLEC,PLAUR,PTPRB,RAP1A,SLC15A4,SLC27A2,SLC44A2,STK10,STOM,TNFRSF1B,TSPAN14,UBR4
GO Cellular Component	GO:0043160	acrosomal lumen	85	0.000369218	0.614747	0.00723232	6.5727	0.912867	6	0.000181232	0.00119118	309	0.256995	1	1	3.89113	0.256995	1	1	0.000209775	1	unnamed,unnamed,unnamed,unnamed,unnamed,unnamed	SPACA7
GO Cellular Component	GO:0031430	M band	86	0.000392175	0.652971	0.00759269	2.09411	12.8933	27	0.00255972	0.00536033	125	0.076988	1	1	1.50624	7.96685	12	31	0.00251731	0.387097	unnamed,unnamed,unnamed,unnamed,unnamed,unnamed,unnamed,unnamed,unnamed,unnamed,unnamed,unnamed,unnamed,unnamed,unnamed,unnamed,unnamed,unnamed,unnamed,unnamed,unnamed,unnamed,unnamed,unnamed,unnamed,unnamed,unnamed	ANK1,ENO1,FHL2,MYBPH,MYOM2,NBR1,OBSCN,OBSL1,PPP2R5A,S100A1,SPTBN1,TTN
GO Cellular Component	GO:0044449	contractile fiber part	87	0.00039546	0.658441	0.00756829	1.33101	112.696	150	0.0223736	0.0297796	387	0.26032	1	1	1.08291	54.4829	59	212	0.0123768	0.278302	unnamed,unnamed,unnamed,unnamed,unnamed,unnamed,unnamed,unnamed,unnamed,unnamed,unnamed,unnamed,unnamed,unnamed,unnamed,unnamed,unnamed,unnamed,unnamed,unnamed,unnamed,unnamed,unnamed,unnamed,unnamed,unnamed,unnamed,unnamed,unnamed,unnamed,unnamed,unnamed,unnamed,unnamed,unnamed,unnamed,unnamed,unnamed,unnamed,unnamed,unnamed,unnamed,unnamed,unnamed,unnamed,unnamed,unnamed,unnamed,unnamed,unnamed…	ACTN1,ANK1,ATP2B4,BIN1,BMP10,CACNA1D,CACNA1S,CALM3,CAMK2B,CAPZB,CASQ1,DNAJB6,ENO1,FHL2,FHL3,FHOD3,FKBP1B,FLNB,FRG1,GCOM1,GLRX3,HABP4,HDAC4,HRC,KCNA5,KY,MYBPH,MYH11,MYL5,MYOM2,MYOZ3,NBR1,NOS1AP,OBSCN,OBSL1,PLEC,PPP2R5A,PSMA6,RYR1,S100A1,SLC2A1,SPTBN1,SRI,SVIL,SYNC,SYNM,SYNPO,SYNPO2,SYNPO2L,TCAP,TIMP4,TNNI2,TNNI3,TNNT1,TNNT3,TPM1,TRIM32,TTN,XIRP2
GO Cellular Component	GO:0031105	septin complex	88	0.000437007	0.727616	0.00826837	3.48988	3.15197	11	0.000625764	0.00218384	242	0.180621	1	1	1.94556	1.54197	3	6	0.000629327	0.5	unnamed,unnamed,unnamed,unnamed,unnamed,unnamed,unnamed,unnamed,unnamed,unnamed,unnamed	SEPT4,SEPT7,SEPT9
GO Cellular Component	GO:0098803	respiratory chain complex	89	0.000467245	0.777962	0.00874115	1.72437	26.0965	45	0.00518095	0.00893389	1157	0.946821	1	1	0.732447	21.8446	16	85	0.00335641	0.188235	unnamed,unnamed,unnamed,unnamed,unnamed,unnamed,unnamed,unnamed,unnamed,unnamed,unnamed,unnamed,unnamed,unnamed,unnamed,unnamed,unnamed,unnamed,unnamed,unnamed,unnamed,unnamed,unnamed,unnamed,unnamed,unnamed,unnamed,unnamed,unnamed,unnamed,unnamed,unnamed,unnamed,unnamed,unnamed,unnamed,unnamed,unnamed,unnamed,unnamed,unnamed,unnamed,unnamed,unnamed,unnamed	COX7C,NDUFA10,NDUFA3,NDUFA4,NDUFA6,NDUFA8,NDUFB9,NDUFS1,NDUFS5,NDUFS6,NDUFS7,NDUFV1,SDHA,SDHB,SDHC,UQCRFS1
GO Cellular Component	GO:0000506	glycosylphosphatidylinositol-N-acetylglucosaminyltransferase (GPI-GnT) complex	90	0.000494695	0.823667	0.00915185	6.21383	0.965588	6	0.000191699	0.00119118	455	0.338948	1	1	1.45917	2.05596	3	8	0.000629327	0.375	unnamed,unnamed,unnamed,unnamed,unnamed,unnamed	PIGC,PIGH,PIGQ
GO Cellular Component	GO:1905286	serine-type peptidase complex	91	0.000499269	0.831283	0.00913498	6.20281	0.967303	6	0.00019204	0.00119118	732	0.589842	1	1	1.29704	0.770985	1	3	0.000209775	0.333333	unnamed,unnamed,unnamed,unnamed,unnamed,unnamed	F7
GO Cellular Component	GO:0048237	rough endoplasmic reticulum lumen	92	0.000518345	0.863045	0.00938092	4.49763	1.77872	8	0.00035313	0.00158825	202	0.164177	1	1	2.59408	0.770985	2	3	0.000419551	0.666667	unnamed,unnamed,unnamed,unnamed,unnamed,unnamed,unnamed,unnamed	EDN1,LRPAP1
GO Cellular Component	GO:0031234	extrinsic component of cytoplasmic side of plasma membrane	93	0.000593179	0.987644	0.0106198	1.48638	51.8036	77	0.0102846	0.0152869	31	0.0105495	1	0.566609	1.40513	27.7555	39	108	0.00818125	0.361111	unnamed,unnamed,unnamed,unnamed,unnamed,unnamed,unnamed,unnamed,unnamed,unnamed,unnamed,unnamed,unnamed,unnamed,unnamed,unnamed,unnamed,unnamed,unnamed,unnamed,unnamed,unnamed,unnamed,unnamed,unnamed,unnamed,unnamed,unnamed,unnamed,unnamed,unnamed,unnamed,unnamed,unnamed,unnamed,unnamed,unnamed,unnamed,unnamed,unnamed,unnamed,unnamed,unnamed,unnamed,unnamed,unnamed,unnamed,unnamed,unnamed,unnamed…	ALOX15,CAV2,CYTH3,ESYT2,ESYT3,FER,FGR,FYN,GNA11,GNA12,GNA13,GNA15,GNAI2,GNAO1,GNAS,GNAT1,GNB1,GNG12,GNG13,GNG4,GNG7,GRAP,GRB2,HIP1,JAK1,JAK2,KCNAB2,KCNIP1,PTK2,RGS6,RLTPR,S100A6,SLA,SLA2,SNX18,SNX5,SNX9,TNK2,YES1
GO Cellular Component	GO:0030684	preribosome	94	0.000628837	1	0.0111384	1.80643	20.4823	37	0.00406638	0.00734564	688	0.546401	1	1	0.999073	19.0176	19	74	0.00398573	0.256757	unnamed,unnamed,unnamed,unnamed,unnamed,unnamed,unnamed,unnamed,unnamed,unnamed,unnamed,unnamed,unnamed,unnamed,unnamed,unnamed,unnamed,unnamed,unnamed,unnamed,unnamed,unnamed,unnamed,unnamed,unnamed,unnamed,unnamed,unnamed,unnamed,unnamed,unnamed,unnamed,unnamed,unnamed,unnamed,unnamed,unnamed	AAMP,BMS1,EBNA1BP2,FBL,FBLL1,IMP4,KRR1,NHP2L1,NOC2L,NOC4L,NSA2,RPF1,RPS7,RRP1,RRS1,UTP14C,UTP18,WDR37,ZNF593
GO Cellular Component	GO:0072559	NLRP3 inflammasome complex	95	0.000736828	1	0.0129139	7.24441	0.690187	5	0.000137023	0.000992654	1013	0.831799	1	1	0.648521	1.54197	1	6	0.000209775	0.166667	unnamed,unnamed,unnamed,unnamed,unnamed	GSDMD
GO Cellular Component	GO:0002102	podosome	96	0.00073826	1	0.0128042	1.9507	14.8664	29	0.00295145	0.0057574	83	0.0473053	1	0.948955	1.61012	7.45285	12	29	0.00251731	0.413793	unnamed,unnamed,unnamed,unnamed,unnamed,unnamed,unnamed,unnamed,unnamed,unnamed,unnamed,unnamed,unnamed,unnamed,unnamed,unnamed,unnamed,unnamed,unnamed,unnamed,unnamed,unnamed,unnamed,unnamed,unnamed,unnamed,unnamed,unnamed,unnamed	ADAM8,AFAP1L1,ARHGEF2,ASAP1,CTTN,FSCN1,NCF1,RHOU,SH3PXD2A,SH3PXD2B,SVIL,WDR1
GO Cellular Component	GO:0036457	keratohyalin granule	97	0.000765655	1	0.0131424	10.0348	0.398614	4	7.91371e-05	0.000794124	202	0.164177	1	1	2.59408	0.770985	2	3	0.000419551	0.666667	unnamed,unnamed,unnamed,unnamed	CELA2A,HRNR
GO Cellular Component	GO:0014802	terminal cisterna	98	0.000785574	1	0.0133467	7.14044	0.700237	5	0.000139019	0.000992654	393	0.273566	1	1	1.94556	1.02798	2	4	0.000419551	0.5	unnamed,unnamed,unnamed,unnamed,unnamed	CASQ1,RYR1
GO Cellular Component	GO:0032156	septin cytoskeleton	99	0.000786433	1	0.0132264	3.24525	3.38957	11	0.000672934	0.00218384	378	0.258221	1	1	1.66763	1.79896	3	7	0.000629327	0.428571	unnamed,unnamed,unnamed,unnamed,unnamed,unnamed,unnamed,unnamed,unnamed,unnamed,unnamed	SEPT4,SEPT7,SEPT9
GO Cellular Component	GO:0055120	striated muscle dense body	100	0.000819935	1	0.0136519	4.18669	1.91082	8	0.000379356	0.00158825	309	0.256995	1	1	3.89113	0.256995	1	1	0.000209775	1	unnamed,unnamed,unnamed,unnamed,unnamed,unnamed,unnamed,unnamed	FRG1
GO Cellular Component	GO:0098800	inner mitochondrial membrane protein complex	101	0.000885549	1	0.0145984	1.53639	40.3543	62	0.00801158	0.0123089	1217	0.987518	1	1	0.696918	34.4373	24	134	0.00503461	0.179104	unnamed,unnamed,unnamed,unnamed,unnamed,unnamed,unnamed,unnamed,unnamed,unnamed,unnamed,unnamed,unnamed,unnamed,unnamed,unnamed,unnamed,unnamed,unnamed,unnamed,unnamed,unnamed,unnamed,unnamed,unnamed,unnamed,unnamed,unnamed,unnamed,unnamed,unnamed,unnamed,unnamed,unnamed,unnamed,unnamed,unnamed,unnamed,unnamed,unnamed,unnamed,unnamed,unnamed,unnamed,unnamed,unnamed,unnamed,unnamed,unnamed,unnamed…	ATP5B,ATP5I,CHCHD6,COX7C,GRPEL2,MINOS1,NDUFA10,NDUFA3,NDUFA4,NDUFA6,NDUFA8,NDUFB9,NDUFS1,NDUFS5,NDUFS6,NDUFS7,NDUFV1,PAM16,PPIF,SDHA,SDHB,SDHC,TIMM22,UQCRFS1
GO Cellular Component	GO:0005839	proteasome core complex	102	0.00089089	1	0.0145425	3.00753	3.98999	12	0.000792136	0.00238237	692	0.562393	1	1	1.01508	5.91089	6	23	0.00125865	0.26087	unnamed,unnamed,unnamed,unnamed,unnamed,unnamed,unnamed,unnamed,unnamed,unnamed,unnamed,unnamed	PSMA2,PSMA6,PSMB1,PSMB7,PSMB8,PSMB9
GO Cellular Component	GO:0090651	apical cytoplasm	103	0.00104841	1	0.0169476	15.4841	0.193747	3	3.84647e-05	0.000595593	309	0.256995	1	1	3.89113	0.256995	1	1	0.000209775	1	unnamed,unnamed,unnamed	MYO7B
GO Cellular Component	GO:1904813	ficolin-1-rich granule lumen	104	0.00105218	1	0.016845	1.54924	37.4378	58	0.00743256	0.0115148	145	0.0969162	1	1	1.21403	32.1244	39	125	0.00818125	0.312	unnamed,unnamed,unnamed,unnamed,unnamed,unnamed,unnamed,unnamed,unnamed,unnamed,unnamed,unnamed,unnamed,unnamed,unnamed,unnamed,unnamed,unnamed,unnamed,unnamed,unnamed,unnamed,unnamed,unnamed,unnamed,unnamed,unnamed,unnamed,unnamed,unnamed,unnamed,unnamed,unnamed,unnamed,unnamed,unnamed,unnamed,unnamed,unnamed,unnamed,unnamed,unnamed,unnamed,unnamed,unnamed,unnamed,unnamed,unnamed,unnamed,unnamed…	ACTR2,AMPD3,ARSB,CAB39,CANT1,CDA,CDK13,CFD,CRISPLD2,CSTB,CTSB,CTSH,CTSZ,DYNLT1,GPI,GSDMD,GSTP1,HSPA1A,HSPA1B,HSPA6,IMPDH1,KRT1,LRG1,LTA4H,MAPK14,MIF,MMP9,PFKL,PLEKHO2,PPIA,PRG2,PSMA2,PSMB1,PSMB7,PSMD14,PSMD6,QPCT,SRP14,XRCC6
GO Cellular Component	GO:0042641	actomyosin	105	0.00126559	1	0.0200687	1.54924	36.1467	56	0.00717623	0.0111177	79	0.0448599	1	0.945464	1.39837	16.4477	23	64	0.00482484	0.359375	unnamed,unnamed,unnamed,unnamed,unnamed,unnamed,unnamed,unnamed,unnamed,unnamed,unnamed,unnamed,unnamed,unnamed,unnamed,unnamed,unnamed,unnamed,unnamed,unnamed,unnamed,unnamed,unnamed,unnamed,unnamed,unnamed,unnamed,unnamed,unnamed,unnamed,unnamed,unnamed,unnamed,unnamed,unnamed,unnamed,unnamed,unnamed,unnamed,unnamed,unnamed,unnamed,unnamed,unnamed,unnamed,unnamed,unnamed,unnamed,unnamed,unnamed…	ABLIM1,ABLIM3,ACTN1,CDC42BPA,CORO1B,DAAM1,DBN1,FHL3,FLNB,FSCN1,HDAC4,MESDC1,MICALL2,MYO5A,PTK2,SEPT11,SEPT7,SEPT9,STX1A,SYNPO2,TPM1,WDR1,XIRP2
GO Cellular Component	GO:0035578	azurophil granule lumen	106	0.00127084	1	0.0199618	1.61926	29.0256	47	0.00576249	0.00933095	102	0.064502	1	1	1.29704	23.1295	30	90	0.00629327	0.333333	unnamed,unnamed,unnamed,unnamed,unnamed,unnamed,unnamed,unnamed,unnamed,unnamed,unnamed,unnamed,unnamed,unnamed,unnamed,unnamed,unnamed,unnamed,unnamed,unnamed,unnamed,unnamed,unnamed,unnamed,unnamed,unnamed,unnamed,unnamed,unnamed,unnamed,unnamed,unnamed,unnamed,unnamed,unnamed,unnamed,unnamed,unnamed,unnamed,unnamed,unnamed,unnamed,unnamed,unnamed,unnamed,unnamed,unnamed	ACTR2,AGA,ARSA,ARSB,C3,CPPED1,CREG1,CYB5R3,DNAJC3,DYNC1H1,ELANE,FAF2,FTL,FUCA2,GALNS,HMHA1,HRNR,IMPDH1,NAPRT1,PADI2,PRDX6,PRTN3,PSMD1,RNASET2,S100A7,SDCBP,TOLLIP,TTR,TUBB,TXNDC5
GO Cellular Component	GO:0030662	coated vesicle membrane	107	0.00137093	1	0.0213328	1.35255	80.5884	109	0.0159993	0.0216399	37	0.0116022	1	0.5221	1.32106	41.6332	55	162	0.0115376	0.339506	unnamed,unnamed,unnamed,unnamed,unnamed,unnamed,unnamed,unnamed,unnamed,unnamed,unnamed,unnamed,unnamed,unnamed,unnamed,unnamed,unnamed,unnamed,unnamed,unnamed,unnamed,unnamed,unnamed,unnamed,unnamed,unnamed,unnamed,unnamed,unnamed,unnamed,unnamed,unnamed,unnamed,unnamed,unnamed,unnamed,unnamed,unnamed,unnamed,unnamed,unnamed,unnamed,unnamed,unnamed,unnamed,unnamed,unnamed,unnamed,unnamed,unnamed…	ADRB2,AP1B1,AP1M1,AP2A2,AP2M1,AP3B1,C3orf58,CD207,CD59,CLTB,CLTCL1,CLVS1,COPZ2,DENND1A,DNAJC5,EPN2,FCGR1B,FOLR1,FZD2,GRIA1,HIP1,HLA-B,HLA-DPA1,HLA-DPB1,HLA-DQA1,HLA-DQA2,HLA-DQB2,HLA-DRA,HLA-DRB1,HLA-DRB5,HLA-F,HLA-G,IGF2R,KIAA1199,LDLRAP1,NCALD,NECAP2,PDCD6,RAB35,RASSF9,ROR2,SCAP,SCYL1,SEC23A,SEC24D,SGIP1,SREBF1,STX17,SYT1,TFRC,TGFA,TGOLN2,VAMP2,VAMP3,WNT5A
GO Cellular Component	GO:0031931	TORC1 complex	108	0.00140058	1	0.0215922	3.84425	2.08103	8	0.000413149	0.00158825	717	0.572354	1	1	1.11175	1.79896	2	7	0.000419551	0.285714	unnamed,unnamed,unnamed,unnamed,unnamed,unnamed,unnamed,unnamed	MLST8,RPTOR
GO Cellular Component	GO:0097631	integral component of omegasome membrane	109	0.00148915	1	0.0227472	35.9729	0.0555974	2	1.10378e-05	0.000397062	309	0.256995	1	1	3.89113	0.256995	1	1	0.000209775	1	unnamed,unnamed	EMC6
GO Cellular Component	GO:0043209	myelin sheath	110	0.00149471	1	0.0226245	1.39366	64.5782	90	0.0128208	0.0178678	60	0.0302377	1	0.839096	1.26521	41.8902	53	163	0.0111181	0.325153	unnamed,unnamed,unnamed,unnamed,unnamed,unnamed,unnamed,unnamed,unnamed,unnamed,unnamed,unnamed,unnamed,unnamed,unnamed,unnamed,unnamed,unnamed,unnamed,unnamed,unnamed,unnamed,unnamed,unnamed,unnamed,unnamed,unnamed,unnamed,unnamed,unnamed,unnamed,unnamed,unnamed,unnamed,unnamed,unnamed,unnamed,unnamed,unnamed,unnamed,unnamed,unnamed,unnamed,unnamed,unnamed,unnamed,unnamed,unnamed,unnamed,unnamed…	ACTG1,ARF6,ASS1,ATP1A2,ATP1B1,ATP5B,ATP6V1B2,CALM3,CAMK2B,CD59,CLDN11,CNTN1,CNTN2,CNTNAP1,DNM1,ERMN,FAM213B,FSCN1,GLUL,GNAO1,GNB1,GOT2,GPI,ITGB1,ITPR3,JAM3,MAG,MBP,MIF,MYO1D,NCMAP,NDRG1,NDUFA10,NDUFS1,NFASC,PACSIN1,PDIA3,PITPNA,PLLP,PRKCZ,RALA,RAP1A,SCRIB,SDHA,SEPT4,SERINC5,TAGLN3,TKT,TPPP,TUBA1B,TUBB4A,UQCRFS1,WDR1
GO Cellular Component	GO:0044452	nucleolar part	111	0.00151966	1	0.0227949	1.38212	68.0116	94	0.0135024	0.0186619	229	0.168086	1	1	1.13399	44.9741	51	175	0.0106985	0.291429	unnamed,unnamed,unnamed,unnamed,unnamed,unnamed,unnamed,unnamed,unnamed,unnamed,unnamed,unnamed,unnamed,unnamed,unnamed,unnamed,unnamed,unnamed,unnamed,unnamed,unnamed,unnamed,unnamed,unnamed,unnamed,unnamed,unnamed,unnamed,unnamed,unnamed,unnamed,unnamed,unnamed,unnamed,unnamed,unnamed,unnamed,unnamed,unnamed,unnamed,unnamed,unnamed,unnamed,unnamed,unnamed,unnamed,unnamed,unnamed,unnamed,unnamed…	AKNA,CD3EAP,CDCA7L,CHD1,CIRH1A,CLEC3B,DEAF1,EIF3L,EN2,FBL,FBLL1,GLTSCR2,HERC4,HOXB5,IMP4,KLF6,MBD6,MLLT1,MRPL23,NFIC,NFKBIE,NHEJ1,NHP2L1,NOL11,NOP10,PEX14,POLR1A,POLR2E,POLR2F,POP1,POP5,RAE1,RAI14,RPP21,RPP40,RREB1,RRS1,SMAD7,SURF6,TAF1B,TOP1,TRIM27,TXNRD1,UBD,UBE2I,UBTF,UTP18,WDR37,YBX2,ZNF385B,ZNRD1
GO Cellular Component	GO:0005581	collagen trimer	112	0.00157413	1	0.0234012	1.44357	51.2618	74	0.010177	0.0146913	46	0.017283	1	0.625571	1.41495	22.6156	32	88	0.00671282	0.363636	unnamed,unnamed,unnamed,unnamed,unnamed,unnamed,unnamed,unnamed,unnamed,unnamed,unnamed,unnamed,unnamed,unnamed,unnamed,unnamed,unnamed,unnamed,unnamed,unnamed,unnamed,unnamed,unnamed,unnamed,unnamed,unnamed,unnamed,unnamed,unnamed,unnamed,unnamed,unnamed,unnamed,unnamed,unnamed,unnamed,unnamed,unnamed,unnamed,unnamed,unnamed,unnamed,unnamed,unnamed,unnamed,unnamed,unnamed,unnamed,unnamed,unnamed…	C1QA,C1QTNF5,C1QTNF7,C1QTNF8,COL11A2,COL13A1,COL14A1,COL15A1,COL16A1,COL18A1,COL1A2,COL20A1,COL22A1,COL25A1,COL4A1,COL4A2,COL4A3,COL4A4,COL5A1,COL5A3,COL6A1,COL6A2,COL6A3,COL6A5,COL9A2,COL9A3,COLEC11,COLEC12,ENSG00000273294,MBL2,MSR1,TNXB
GO Cellular Component	GO:0036452	ESCRT complex	113	0.00167795	1	0.0247237	2.36998	6.75111	16	0.0013403	0.00317649	1169	0.953358	1	1	0.555875	7.19586	4	28	0.000839102	0.142857	unnamed,unnamed,unnamed,unnamed,unnamed,unnamed,unnamed,unnamed,unnamed,unnamed,unnamed,unnamed,unnamed,unnamed,unnamed,unnamed	CHMP6,HGS,MVB12B,VPS28
GO Cellular Component	GO:0070469	respiratory chain	114	0.00171287	1	0.0250169	1.59431	29.4799	47	0.00585266	0.00933095	1189	0.970289	1	1	0.707477	25.4425	18	99	0.00377596	0.181818	unnamed,unnamed,unnamed,unnamed,unnamed,unnamed,unnamed,unnamed,unnamed,unnamed,unnamed,unnamed,unnamed,unnamed,unnamed,unnamed,unnamed,unnamed,unnamed,unnamed,unnamed,unnamed,unnamed,unnamed,unnamed,unnamed,unnamed,unnamed,unnamed,unnamed,unnamed,unnamed,unnamed,unnamed,unnamed,unnamed,unnamed,unnamed,unnamed,unnamed,unnamed,unnamed,unnamed,unnamed,unnamed,unnamed,unnamed	COX7C,NDUFA10,NDUFA3,NDUFA4,NDUFA6,NDUFA8,NDUFB9,NDUFS1,NDUFS5,NDUFS6,NDUFS7,NDUFV1,SDHA,SDHB,SDHC,TTC19,UQCR11,UQCRFS1
GO Cellular Component	GO:0043196	varicosity	115	0.00185941	1	0.026921	3.67146	2.17897	8	0.000432593	0.00158825	61	0.0306333	1	0.836139	2.43195	2.05596	5	8	0.00104888	0.625	unnamed,unnamed,unnamed,unnamed,unnamed,unnamed,unnamed,unnamed	CD40,CRH,DAGLA,DNM1,TNFRSF1B
GO Cellular Component	GO:0009898	cytoplasmic side of plasma membrane	116	0.00193074	1	0.0277128	1.34153	79.7594	107	0.0158347	0.0212428	99	0.0622532	1	1	1.21312	43.6891	53	170	0.0111181	0.311765	unnamed,unnamed,unnamed,unnamed,unnamed,unnamed,unnamed,unnamed,unnamed,unnamed,unnamed,unnamed,unnamed,unnamed,unnamed,unnamed,unnamed,unnamed,unnamed,unnamed,unnamed,unnamed,unnamed,unnamed,unnamed,unnamed,unnamed,unnamed,unnamed,unnamed,unnamed,unnamed,unnamed,unnamed,unnamed,unnamed,unnamed,unnamed,unnamed,unnamed,unnamed,unnamed,unnamed,unnamed,unnamed,unnamed,unnamed,unnamed,unnamed,unnamed…	AJAP1,ALOX15,ASPSCR1,CAV2,CD2,CYTH3,DAB2IP,ESYT2,ESYT3,EXOC1,FER,FGR,FYN,GNA11,GNA12,GNA13,GNA15,GNAI2,GNAO1,GNAS,GNAT1,GNB1,GNG12,GNG13,GNG4,GNG7,GRAP,GRB2,HIP1,JAK1,JAK2,KCNAB2,KCNIP1,LDLRAP1,NTSR1,PTK2,PTPN4,RASA3,RASA4B,RGS6,RLTPR,S100A6,SLA,SLA2,SNX18,SNX5,SNX9,TH,TNK2,TRAF2,TRAF3,TRAF5,YES1
GO Cellular Component	GO:0005592	collagen type XI trimer	117	0.00205406	1	0.0292309	3.29619	2.73042	9	0.000542074	0.00178678	553	0.447954	1	1	1.94556	0.51399	1	2	0.000209775	0.5	unnamed,unnamed,unnamed,unnamed,unnamed,unnamed,unnamed,unnamed,unnamed	COL11A2
GO Cellular Component	GO:0001652	granular component	118	0.00212401	1	0.0299702	4.65983	1.2876	6	0.000255628	0.00119118	242	0.180621	1	1	1.94556	1.54197	3	6	0.000629327	0.5	unnamed,unnamed,unnamed,unnamed,unnamed,unnamed	CLEC3B,FBL,SURF6
GO Cellular Component	GO:0044448	cell cortex part	119	0.00217623	1	0.030449	1.37739	64.6151	89	0.0128281	0.0176693	159	0.115679	1	1	1.19057	34.4373	41	134	0.0086008	0.30597	unnamed,unnamed,unnamed,unnamed,unnamed,unnamed,unnamed,unnamed,unnamed,unnamed,unnamed,unnamed,unnamed,unnamed,unnamed,unnamed,unnamed,unnamed,unnamed,unnamed,unnamed,unnamed,unnamed,unnamed,unnamed,unnamed,unnamed,unnamed,unnamed,unnamed,unnamed,unnamed,unnamed,unnamed,unnamed,unnamed,unnamed,unnamed,unnamed,unnamed,unnamed,unnamed,unnamed,unnamed,unnamed,unnamed,unnamed,unnamed,unnamed,unnamed…	ACTR2,AKAP13,ANLN,ARV1,BSN,CALD1,CIB2,CTSZ,CTTN,DBN1,DLC1,DMTN,ENO1,EXOC1,EXOC2,EXOC3,EXOC3L2,EXOC7,FLOT1,GCOM1,GYPC,KNCN,LASP1,LLGL1,MAEA,MAPRE1,MED28,MLPH,NLRP5,NSMF,PRKCZ,SEPT4,SEPT7,SEPT9,SLC2A1,SPTBN1,SPTBN2,SPTBN5,STXBP6,TMEM110,WDR1
GO Cellular Component	GO:0005768	endosome	120	0.00225821	1	0.0313326	1.14008	399.095	455	0.0792327	0.0903315	71	0.036688	1	0.860359	1.10461	219.988	243	856	0.0509755	0.283878	unnamed,unnamed,unnamed,unnamed,unnamed,unnamed,unnamed,unnamed,unnamed,unnamed,unnamed,unnamed,unnamed,unnamed,unnamed,unnamed,unnamed,unnamed,unnamed,unnamed,unnamed,unnamed,unnamed,unnamed,unnamed,unnamed,unnamed,unnamed,unnamed,unnamed,unnamed,unnamed,unnamed,unnamed,unnamed,unnamed,unnamed,unnamed,unnamed,unnamed,unnamed,unnamed,unnamed,unnamed,unnamed,unnamed,unnamed,unnamed,unnamed,unnamed…	ABCG1,ADAM30,ADRA2C,ADRB2,AMN,AMOTL2,ANKFY1,ANKRD13A,ANKRD27,ANKRD50,ANTXR1,ANXA8L1,AP2A2,AP2M1,AP4E1,AP4S1,AP5S1,ARF6,ARL8B,ARPC2,ARRDC3,ASTN2,ATP11A,ATP13A2,ATP1A2,ATP6V0E2,ATP6V1E1,ATP8A2,ATP9B,BACE2,BOK,CALCRL,CCDC154,CCDC93,CD1D,CD207,CD63,CD8B,CDK2,CHID1,CHMP6,CLEC16A,CLEC18A,CLTCL1,CLVS1,CTSB,CTSH,DCSTAMP,DDIT3,DENND6B,DGKQ,DIO3,DOPEY2,DYSF,EEA1,EHD2,EPHA8,EPHB1,FAM109A,FAM21B,FCGR1B,FGD2,…
GO Cellular Component	GO:0055037	recycling endosome	121	0.00234086	1	0.032211	1.35625	70.7836	96	0.0140527	0.019059	292	0.23169	1	1	1.11175	39.5772	44	154	0.00923012	0.285714	unnamed,unnamed,unnamed,unnamed,unnamed,unnamed,unnamed,unnamed,unnamed,unnamed,unnamed,unnamed,unnamed,unnamed,unnamed,unnamed,unnamed,unnamed,unnamed,unnamed,unnamed,unnamed,unnamed,unnamed,unnamed,unnamed,unnamed,unnamed,unnamed,unnamed,unnamed,unnamed,unnamed,unnamed,unnamed,unnamed,unnamed,unnamed,unnamed,unnamed,unnamed,unnamed,unnamed,unnamed,unnamed,unnamed,unnamed,unnamed,unnamed,unnamed…	ABCG1,AMOTL2,ARF6,ATP11A,BOK,DENND6B,EEA1,EHD2,FAM109A,GGA3,GPER1,GRIA1,HLA-B,HLA-F,HLA-G,ITGB1,LDLRAP1,LMTK2,MCOLN2,MICALL2,MLC1,MYO5A,NDRG1,PACSIN2,PDIA3,RAB11A,RAB11FIP2,RAB11FIP3,RAB35,SH3TC2,SLC31A1,SLC31A2,SLC9A9,ST8SIA2,STX8,TBC1D14,TFRC,TNF,TNIK,ULK1,UTS2R,VAMP3,VPS52,VPS53
GO Cellular Component	GO:0070701	mucus layer	122	0.00240733	1	0.0328541	11.5469	0.25981	3	5.15802e-05	0.000595593	105	0.0660361	1	1	3.89113	0.51399	2	2	0.000419551	1	unnamed,unnamed,unnamed	MUC2,MUC5AC
GO Cellular Component	GO:0045323	interleukin-1 receptor complex	123	0.00263661	1	0.0356907	7.13561	0.560569	4	0.00011129	0.000794124	732	0.589842	1	1	1.29704	0.770985	1	3	0.000209775	0.333333	unnamed,unnamed,unnamed,unnamed	TOLLIP
GO Cellular Component	GO:0008541	proteasome regulatory particle, lid subcomplex	124	0.00267257	1	0.0358858	4.44643	1.3494	6	0.000267897	0.00119118	717	0.572354	1	1	1.11175	1.79896	2	7	0.000419551	0.285714	unnamed,unnamed,unnamed,unnamed,unnamed,unnamed	ADRM1,PSMD14
GO Cellular Component	GO:0005746	mitochondrial respiratory chain	125	0.00308426	1	0.0410824	1.56104	28.827	45	0.00572304	0.00893389	1205	0.974948	1	1	0.684154	23.3865	16	91	0.00335641	0.175824	unnamed,unnamed,unnamed,unnamed,unnamed,unnamed,unnamed,unnamed,unnamed,unnamed,unnamed,unnamed,unnamed,unnamed,unnamed,unnamed,unnamed,unnamed,unnamed,unnamed,unnamed,unnamed,unnamed,unnamed,unnamed,unnamed,unnamed,unnamed,unnamed,unnamed,unnamed,unnamed,unnamed,unnamed,unnamed,unnamed,unnamed,unnamed,unnamed,unnamed,unnamed,unnamed,unnamed,unnamed,unnamed	COX7C,NDUFA10,NDUFA3,NDUFA4,NDUFA6,NDUFA8,NDUFB9,NDUFS1,NDUFS5,NDUFS6,NDUFS7,NDUFV1,SDHA,SDHB,SDHC,UQCRFS1
GO Cellular Component	GO:0005754	mitochondrial proton-transporting ATP synthase, catalytic core	126	0.00309594	1	0.0409106	24.741	0.0808374	2	1.60487e-05	0.000397062	309	0.256995	1	1	3.89113	0.256995	1	1	0.000209775	1	unnamed,unnamed	ATP5B
GO Cellular Component	GO:0061702	inflammasome complex	127	0.00316548	1	0.0415002	3.36179	2.37968	8	0.000472441	0.00158825	809	0.630749	1	1	0.972782	3.08394	3	12	0.000629327	0.25	unnamed,unnamed,unnamed,unnamed,unnamed,unnamed,unnamed,unnamed	AIM2,GSDMD,NLRP1
GO Cellular Component	GO:0098552	side of membrane	128	0.00330241	1	0.0429571	1.18948	211.857	252	0.0420601	0.0500298	66	0.0345999	1	0.872862	1.15293	111.022	128	432	0.0268513	0.296296	unnamed,unnamed,unnamed,unnamed,unnamed,unnamed,unnamed,unnamed,unnamed,unnamed,unnamed,unnamed,unnamed,unnamed,unnamed,unnamed,unnamed,unnamed,unnamed,unnamed,unnamed,unnamed,unnamed,unnamed,unnamed,unnamed,unnamed,unnamed,unnamed,unnamed,unnamed,unnamed,unnamed,unnamed,unnamed,unnamed,unnamed,unnamed,unnamed,unnamed,unnamed,unnamed,unnamed,unnamed,unnamed,unnamed,unnamed,unnamed,unnamed,unnamed…	ABCA1,ABCG1,AJAP1,ALOX15,ANPEP,ANTXR1,ASPSCR1,B4GALT1,CA4,CAV2,CCR7,CD163,CD2,CD244,CD34,CD40,CD5,CD59,CD80,CD83,CD86,CD8B,CDH13,CEACAM5,CHRNA4,CHRNA7,CXCL12,CYTH3,DAB2IP,DNAI2,EFNA5,ENSG00000259680,ESYT2,ESYT3,EXOC1,F10,FAS,FASLG,FCGR3A,FER,FGR,FOLR1,FYN,GNA11,GNA12,GNA13,GNA15,GNAI2,GNAO1,GNAS,GNAT1,GNB1,GNG12,GNG13,GNG4,GNG7,GPIHBP1,GRAP,GRB2,HIP1,HLA-B,HLA-DPA1,HLA-DPB1,HLA-DQA1,HLA-DQA2,HLA-…
GO Cellular Component	GO:0014804	terminal cisterna lumen	129	0.00334265	1	0.0431435	23.7849	0.084087	2	1.66939e-05	0.000397062	309	0.256995	1	1	3.89113	0.256995	1	1	0.000209775	1	unnamed,unnamed	CASQ1
GO Cellular Component	GO:0005762	mitochondrial large ribosomal subunit	130	0.00336002	1	0.0430341	2.00333	9.98339	20	0.00198201	0.00397062	1035	0.836985	1	1	0.807592	13.6207	11	53	0.00230753	0.207547	unnamed,unnamed,unnamed,unnamed,unnamed,unnamed,unnamed,unnamed,unnamed,unnamed,unnamed,unnamed,unnamed,unnamed,unnamed,unnamed,unnamed,unnamed,unnamed,unnamed	MRPL12,MRPL13,MRPL20,MRPL21,MRPL23,MRPL28,MRPL36,MRPL41,MRPL48,MRPL53,MTERFD2
GO Cellular Component	GO:0098644	complex of collagen trimers	131	0.00344737	1	0.0438158	1.86615	12.8607	24	0.00255324	0.00476474	84	0.0480689	1	0.952795	1.75101	5.1399	9	20	0.00188798	0.45	unnamed,unnamed,unnamed,unnamed,unnamed,unnamed,unnamed,unnamed,unnamed,unnamed,unnamed,unnamed,unnamed,unnamed,unnamed,unnamed,unnamed,unnamed,unnamed,unnamed,unnamed,unnamed,unnamed,unnamed	COL11A2,COL1A2,COL4A1,COL4A2,COL4A3,COL4A4,COL5A1,COL5A3,TNXB
GO Cellular Component	GO:0043194	axon initial segment	132	0.00359205	1	0.0453088	2.13085	7.97805	17	0.00158389	0.00337502	43	0.0166084	1	0.643093	2.26982	3.08394	7	12	0.00146843	0.583333	unnamed,unnamed,unnamed,unnamed,unnamed,unnamed,unnamed,unnamed,unnamed,unnamed,unnamed,unnamed,unnamed,unnamed,unnamed,unnamed,unnamed	BIN1,CCK,KCNQ2,KCNQ3,NAV1,NFASC,TRIM46
GO Cellular Component	GO:0051233	spindle midzone	133	0.00364027	1	0.0455718	1.80741	14.3852	26	0.00285591	0.0051618	918	0.719147	1	1	0.878641	7.96685	7	31	0.00146843	0.225806	unnamed,unnamed,unnamed,unnamed,unnamed,unnamed,unnamed,unnamed,unnamed,unnamed,unnamed,unnamed,unnamed,unnamed,unnamed,unnamed,unnamed,unnamed,unnamed,unnamed,unnamed,unnamed,unnamed,unnamed,unnamed,unnamed	ARL8B,CDCA8,CTDP1,CTTN,MAP10,RCC2,RIF1
GO Cellular Component	GO:0032040	small-subunit processome	134	0.00372871	1	0.0463306	2.12268	8.00873	17	0.00158998	0.00337502	653	0.483903	1	1	1.06122	8.48084	9	33	0.00188798	0.272727	unnamed,unnamed,unnamed,unnamed,unnamed,unnamed,unnamed,unnamed,unnamed,unnamed,unnamed,unnamed,unnamed,unnamed,unnamed,unnamed,unnamed	FBL,FBLL1,IMP4,KRR1,NHP2L1,NOC4L,RPS7,UTP14C,UTP18
GO Cellular Component	GO:0032391	photoreceptor connecting cilium	135	0.00395195	1	0.0487407	1.90339	11.5583	22	0.00229468	0.00436768	515	0.401011	1	1	1.12968	7.96685	9	31	0.00188798	0.290323	unnamed,unnamed,unnamed,unnamed,unnamed,unnamed,unnamed,unnamed,unnamed,unnamed,unnamed,unnamed,unnamed,unnamed,unnamed,unnamed,unnamed,unnamed,unnamed,unnamed,unnamed,unnamed	CETN1,GNAT1,IFT122,IFT140,MYO7A,NPHP4,RP1L1,RPGRIP1,SPTBN5
GO Cellular Component	GO:0034451	centriolar satellite	136	0.00402952	1	0.049332	2.16289	7.3975	16	0.00146863	0.00317649	468	0.345249	1	1	1.19727	6.68187	8	26	0.0016782	0.307692	unnamed,unnamed,unnamed,unnamed,unnamed,unnamed,unnamed,unnamed,unnamed,unnamed,unnamed,unnamed,unnamed,unnamed,unnamed,unnamed	AZI1,CCDC113,CCDC13,CEP72,EXOC7,FLOT1,KRT18,PCNT
GO Cellular Component	GO:0001651	dense fibrillar component	137	0.00406218	1	0.0493688	9.57178	0.313421	3	6.22238e-05	0.000595593	105	0.0660361	1	1	3.89113	0.51399	2	2	0.000419551	1	unnamed,unnamed,unnamed	FBL,NHP2L1
GO Cellular Component	GO:0034688	integrin alphaM-beta2 complex	138	0.0044455	1	0.0536359	9.26467	0.323811	3	6.42865e-05	0.000595593	105	0.0660361	1	1	3.89113	0.51399	2	2	0.000419551	1	unnamed,unnamed,unnamed	ITGAM,ITGB2
GO Cellular Component	GO:0016324	apical plasma membrane	139	0.00449464	1	0.0538387	1.21513	155.54	189	0.0308794	0.0375223	78	0.0445216	1	0.950365	1.1767	74.7855	88	291	0.0184603	0.302405	unnamed,unnamed,unnamed,unnamed,unnamed,unnamed,unnamed,unnamed,unnamed,unnamed,unnamed,unnamed,unnamed,unnamed,unnamed,unnamed,unnamed,unnamed,unnamed,unnamed,unnamed,unnamed,unnamed,unnamed,unnamed,unnamed,unnamed,unnamed,unnamed,unnamed,unnamed,unnamed,unnamed,unnamed,unnamed,unnamed,unnamed,unnamed,unnamed,unnamed,unnamed,unnamed,unnamed,unnamed,unnamed,unnamed,unnamed,unnamed,unnamed,unnamed…	ABCC6,ACY3,ADRB2,AJAP1,AMN,AMOTL2,ARHGEF18,ATP1B1,ATP6V1B1,ATP6V1E1,C1QTNF5,C1orf192,CA4,CASR,CD34,CD44,CHRNA7,CLCA4,CLDN4,CRB2,CYP4F2,DLL1,DPEP1,DRAM2,DUOX1,DUOX2,EMP2,EXOC1,F2RL2,FAM65B,FOLR1,GNAS,GNAT1,GPIHBP1,ITPK1,KCNA5,KL,KNCN,LZTS1,MIP,MLC1,MUC17,MUC20,MYO7A,NOD1,NOTCH1,OTOG,P2RX2,PDE4D,PIP,PLB1,PODXL,PRKCZ,PRKG2,PROM1,PTH1R,PTK2,SCNN1A,SEPT7,SHANK2,SLC12A1,SLC14A2,SLC17A3,SLC19A1,SLC22A11…
GO Cellular Component	GO:0098562	cytoplasmic side of membrane	140	0.00497987	1	0.0592249	1.29165	85.9365	111	0.0170611	0.0220369	143	0.0938302	1	1	1.17351	48.572	57	189	0.0119572	0.301587	unnamed,unnamed,unnamed,unnamed,unnamed,unnamed,unnamed,unnamed,unnamed,unnamed,unnamed,unnamed,unnamed,unnamed,unnamed,unnamed,unnamed,unnamed,unnamed,unnamed,unnamed,unnamed,unnamed,unnamed,unnamed,unnamed,unnamed,unnamed,unnamed,unnamed,unnamed,unnamed,unnamed,unnamed,unnamed,unnamed,unnamed,unnamed,unnamed,unnamed,unnamed,unnamed,unnamed,unnamed,unnamed,unnamed,unnamed,unnamed,unnamed,unnamed…	AJAP1,ALOX15,ASPSCR1,CAV2,CD2,CYTH3,DAB2IP,ESYT2,ESYT3,EXOC1,FER,FGR,FYN,GNA11,GNA12,GNA13,GNA15,GNAI2,GNAO1,GNAS,GNAT1,GNB1,GNG12,GNG13,GNG4,GNG7,GRAP,GRB2,HIP1,HM13,IMP4,JAK1,JAK2,KCNAB2,KCNIP1,LDLRAP1,LOH12CR1,NTSR1,PTK2,PTPN4,RASA3,RASA4B,RGS6,RLTPR,S100A6,SLA,SLA2,SNX18,SNX5,SNX9,TH,THADA,TNK2,TRAF2,TRAF3,TRAF5,YES1
GO Cellular Component	GO:0032592	integral component of mitochondrial membrane	141	0.00529454	1	0.0625206	1.64888	19.4071	32	0.00385291	0.00635299	631	0.455241	1	1	1.04999	16.1907	17	63	0.00356618	0.269841	unnamed,unnamed,unnamed,unnamed,unnamed,unnamed,unnamed,unnamed,unnamed,unnamed,unnamed,unnamed,unnamed,unnamed,unnamed,unnamed,unnamed,unnamed,unnamed,unnamed,unnamed,unnamed,unnamed,unnamed,unnamed,unnamed,unnamed,unnamed,unnamed,unnamed,unnamed,unnamed	BID,BNIP3,CHCHD6,COA3,CPT1A,DMPK,MCUR1,MINOS1,MPC1,RHOT2,SLC25A19,SLC25A44,SLC8B1,SMDT1,TMEM11,TMEM70,TOMM20
GO Cellular Component	GO:1990726	Lsm1-7-Pat1 complex	142	0.00537513	1	0.0630253	5.82642	0.686527	4	0.000136297	0.000794124	149	0.111002	1	1	2.33468	1.28497	3	5	0.000629327	0.6	unnamed,unnamed,unnamed,unnamed	LSM2,LSM3,LSM7
GO Cellular Component	GO:0098573	intrinsic component of mitochondrial membrane	143	0.00584103	1	0.0680092	1.63719	19.5456	32	0.00388042	0.00635299	654	0.484755	1	1	1.03358	16.4477	17	64	0.00356618	0.265625	unnamed,unnamed,unnamed,unnamed,unnamed,unnamed,unnamed,unnamed,unnamed,unnamed,unnamed,unnamed,unnamed,unnamed,unnamed,unnamed,unnamed,unnamed,unnamed,unnamed,unnamed,unnamed,unnamed,unnamed,unnamed,unnamed,unnamed,unnamed,unnamed,unnamed,unnamed,unnamed	BID,BNIP3,CHCHD6,COA3,CPT1A,DMPK,MCUR1,MINOS1,MPC1,RHOT2,SLC25A19,SLC25A44,SLC8B1,SMDT1,TMEM11,TMEM70,TOMM20
GO Cellular Component	GO:0031966	mitochondrial membrane	144	0.00597343	1	0.0690678	1.16662	232.296	271	0.0461179	0.0538019	1178	0.959585	1	1	0.893682	180.154	161	701	0.0337739	0.229672	unnamed,unnamed,unnamed,unnamed,unnamed,unnamed,unnamed,unnamed,unnamed,unnamed,unnamed,unnamed,unnamed,unnamed,unnamed,unnamed,unnamed,unnamed,unnamed,unnamed,unnamed,unnamed,unnamed,unnamed,unnamed,unnamed,unnamed,unnamed,unnamed,unnamed,unnamed,unnamed,unnamed,unnamed,unnamed,unnamed,unnamed,unnamed,unnamed,unnamed,unnamed,unnamed,unnamed,unnamed,unnamed,unnamed,unnamed,unnamed,unnamed,unnamed…	ABCD3,ACACB,ACADM,ACADVL,ACSL1,AKAP1,ALDH3A2,ATAD3A,ATAD3B,ATCAY,ATP5B,ATP5I,ATP5S,BCL2L11,BID,BIK,BMF,BNIP3,BNIP3L,BOK,BPHL,C7orf73,CDS2,CHCHD6,CHDH,COA3,COQ4,COX10,COX20,COX7C,CPT1A,CPT1B,CYB5R3,DHFRL1,DMPK,DNAJC15,DNM1,DNM3,EXOG,FAHD1,FAM210B,FECH,FGR,GHITM,GIMAP5,GOT2,GPD2,GPER1,GRPEL2,HADHA,HADHB,HK2,HMGCS2,HSD3B1,HSD3B2,LDHD,LPIN1,MAPK8IP1,MARC1,MARCH5,MCL1,MCUR1,MINOS1,MLXIP,MPC1,MRP63,MRP…
GO Cellular Component	GO:0008275	gamma-tubulin small complex	145	0.00679401	1	0.0780139	4.30266	1.16207	5	0.000230707	0.000992654	202	0.164177	1	1	2.59408	0.770985	2	3	0.000419551	0.666667	unnamed,unnamed,unnamed,unnamed,unnamed	TUBGCP2,TUBGCP3
GO Cellular Component	GO:0070821	tertiary granule membrane	146	0.00680486	1	0.0776034	1.51366	27.7473	42	0.0055087	0.0083383	656	0.491657	1	1	1.02683	18.5036	19	72	0.00398573	0.263889	unnamed,unnamed,unnamed,unnamed,unnamed,unnamed,unnamed,unnamed,unnamed,unnamed,unnamed,unnamed,unnamed,unnamed,unnamed,unnamed,unnamed,unnamed,unnamed,unnamed,unnamed,unnamed,unnamed,unnamed,unnamed,unnamed,unnamed,unnamed,unnamed,unnamed,unnamed,unnamed,unnamed,unnamed,unnamed,unnamed,unnamed,unnamed,unnamed,unnamed,unnamed,unnamed	ADAM8,ATP11A,CD59,CLEC5A,FCAR,FPR2,GPR84,HGSNAT,ITGAM,ITGAX,ITGB2,KCNAB2,NBEAL2,PTPRB,SERPINB6,SIRPA,STOM,TSPAN14,UBR4
GO Cellular Component	GO:0031300	intrinsic component of organelle membrane	147	0.00688895	1	0.0780279	1.30618	71.9657	94	0.0142874	0.0186619	52	0.0247739	1	0.793242	1.26141	46.7731	59	182	0.0123768	0.324176	unnamed,unnamed,unnamed,unnamed,unnamed,unnamed,unnamed,unnamed,unnamed,unnamed,unnamed,unnamed,unnamed,unnamed,unnamed,unnamed,unnamed,unnamed,unnamed,unnamed,unnamed,unnamed,unnamed,unnamed,unnamed,unnamed,unnamed,unnamed,unnamed,unnamed,unnamed,unnamed,unnamed,unnamed,unnamed,unnamed,unnamed,unnamed,unnamed,unnamed,unnamed,unnamed,unnamed,unnamed,unnamed,unnamed,unnamed,unnamed,unnamed,unnamed…	A4GALT,ANKLE1,ATP13A2,B3GNT1,B4GALNT2,BID,BNIP3,CHCHD6,CHST2,CHST5,COA3,CPT1A,CSGALNACT1,CSGALNACT2,DMPK,EMC6,ENTPD4,FAR1,ITM2B,LBR,LEMD2,MCUR1,MINOS1,MPC1,P2RX2,P2RX5,PEX10,PEX11B,PEX11G,PQLC2,PTPRS,RAB35,RAB3B,RAB5B,RER1,RHOT2,RNF152,RYR1,SLC25A17,SLC25A19,SLC25A44,SLC27A2,SLC35B3,SLC8B1,SMDT1,STX6,SUN1,SYNPR,SYT1,TMEM11,TMEM163,TMEM201,TMEM70,TOMM20,TPST1,TRABD2A,TRABD2B,TVP23C,VAMP5
GO Cellular Component	GO:0005587	collagen type IV trimer	148	0.00727576	1	0.0818523	2.70329	3.32928	9	0.000660965	0.00178678	75	0.0413819	1	0.918678	2.59408	1.54197	4	6	0.000839102	0.666667	unnamed,unnamed,unnamed,unnamed,unnamed,unnamed,unnamed,unnamed,unnamed	COL4A1,COL4A2,COL4A3,COL4A4
GO Cellular Component	GO:1990622	CHOP-ATF3 complex	149	0.00744979	1	0.0832476	7.67239	0.391013	3	7.76281e-05	0.000595593	105	0.0660361	1	1	3.89113	0.51399	2	2	0.000419551	1	unnamed,unnamed,unnamed	ATF3,DDIT3
GO Cellular Component	GO:1990356	sumoylated E2 ligase complex	150	0.00745659	1	0.0827682	15.6987	0.127399	2	2.52926e-05	0.000397062	309	0.256995	1	1	3.89113	0.256995	1	1	0.000209775	1	unnamed,unnamed	UBE2I
GO Cellular Component	GO:0005902	microvillus	151	0.00755161	1	0.0832678	1.41231	40.3593	57	0.00801257	0.0113163	286	0.222809	1	1	1.16734	20.5596	24	80	0.00503461	0.3	unnamed,unnamed,unnamed,unnamed,unnamed,unnamed,unnamed,unnamed,unnamed,unnamed,unnamed,unnamed,unnamed,unnamed,unnamed,unnamed,unnamed,unnamed,unnamed,unnamed,unnamed,unnamed,unnamed,unnamed,unnamed,unnamed,unnamed,unnamed,unnamed,unnamed,unnamed,unnamed,unnamed,unnamed,unnamed,unnamed,unnamed,unnamed,unnamed,unnamed,unnamed,unnamed,unnamed,unnamed,unnamed,unnamed,unnamed,unnamed,unnamed,unnamed…	ATP6V1B1,ATP6V1B2,ATP6V1E1,BBS2,CLCA1,CLIC4,DPEP1,ENPP7,ESPN,FSCN1,IQGAP2,MUC20,MYO1G,MYO7A,MYO7B,NFASC,PDGFA,PDGFRA,PODXL,PROM1,S100P,SCARB1,USH1C,WWOX
GO Cellular Component	GO:0070032	synaptobrevin 2-SNAP-25-syntaxin-1a-complexin I complex	152	0.00755706	1	0.0827796	4.19105	1.19302	5	0.000236851	0.000992654	91	0.0547885	1	1	2.91834	1.02798	3	4	0.000629327	0.75	unnamed,unnamed,unnamed,unnamed,unnamed	CPLX1,STX1A,VAMP2
GO Cellular Component	GO:0035102	PRC1 complex	153	0.0077494	1	0.0843317	3.15726	2.21711	7	0.000440165	0.00138972	477	0.372962	1	1	1.29704	3.08394	4	12	0.000839102	0.333333	unnamed,unnamed,unnamed,unnamed,unnamed,unnamed,unnamed	CBX2,CBX4,PCGF2,RING1
GO Cellular Component	GO:0034506	chromosome, centromeric core domain	154	0.00777387	1	0.0840486	7.5528	0.397204	3	7.88572e-05	0.000595593	309	0.256995	1	1	3.89113	0.256995	1	1	0.000209775	1	unnamed,unnamed,unnamed	RCC2
GO Cellular Component	GO:0005761	mitochondrial ribosome	155	0.007823	1	0.0840341	1.66176	16.8496	28	0.00334517	0.00555886	1012	0.828239	1	1	0.849786	22.3586	19	87	0.00398573	0.218391	unnamed,unnamed,unnamed,unnamed,unnamed,unnamed,unnamed,unnamed,unnamed,unnamed,unnamed,unnamed,unnamed,unnamed,unnamed,unnamed,unnamed,unnamed,unnamed,unnamed,unnamed,unnamed,unnamed,unnamed,unnamed,unnamed,unnamed,unnamed	C1orf177,MRP63,MRPL12,MRPL13,MRPL20,MRPL21,MRPL23,MRPL28,MRPL36,MRPL41,MRPL48,MRPL53,MRPS18A,MRPS2,MRPS24,MRPS27,MRPS7,MRPS9,MTERFD2
GO Cellular Component	GO:0001520	outer dense fiber	156	0.00786343	1	0.083927	4.14996	1.20483	5	0.000239196	0.000992654	242	0.180621	1	1	1.94556	1.54197	3	6	0.000629327	0.5	unnamed,unnamed,unnamed,unnamed,unnamed	ODF1,ODF3,RSPH1
GO Cellular Component	GO:0070442	integrin alphaIIb-beta3 complex	157	0.0080411	1	0.0852766	15.0919	0.132521	2	2.63096e-05	0.000397062	309	0.256995	1	1	3.89113	0.256995	1	1	0.000209775	1	unnamed,unnamed	TSPAN32
GO Cellular Component	GO:0016507	mitochondrial fatty acid beta-oxidation multienzyme complex	158	0.00811357	1	0.0855006	15.0213	0.133145	2	2.64333e-05	0.000397062	309	0.256995	1	1	3.89113	0.256995	1	1	0.000209775	1	unnamed,unnamed	HADHA
GO Cellular Component	GO:0030017	sarcomere	159	0.00836761	1	0.087623	1.24109	106.358	132	0.0211153	0.0262061	420	0.285464	1	1	1.07754	50.114	54	195	0.0113279	0.276923	unnamed,unnamed,unnamed,unnamed,unnamed,unnamed,unnamed,unnamed,unnamed,unnamed,unnamed,unnamed,unnamed,unnamed,unnamed,unnamed,unnamed,unnamed,unnamed,unnamed,unnamed,unnamed,unnamed,unnamed,unnamed,unnamed,unnamed,unnamed,unnamed,unnamed,unnamed,unnamed,unnamed,unnamed,unnamed,unnamed,unnamed,unnamed,unnamed,unnamed,unnamed,unnamed,unnamed,unnamed,unnamed,unnamed,unnamed,unnamed,unnamed,unnamed…	ACTN1,ANK1,ATP2B4,BIN1,BMP10,CACNA1D,CACNA1S,CALM3,CAMK2B,CAPZB,CASQ1,DNAJB6,ENO1,FHL2,FHL3,FHOD3,FKBP1B,FLNB,FRG1,GCOM1,GLRX3,HABP4,HDAC4,HRC,KCNA5,KY,MYBPH,MYOM2,MYOZ3,NBR1,NOS1AP,OBSCN,OBSL1,PPP2R5A,PSMA6,RYR1,S100A1,SLC2A1,SPTBN1,SRI,SYNC,SYNPO,SYNPO2,SYNPO2L,TCAP,TIMP4,TNNI2,TNNI3,TNNT1,TNNT3,TPM1,TRIM32,TTN,XIRP2
GO Cellular Component	GO:0005865	striated muscle thin filament	160	0.00851359	1	0.0885945	2.25903	5.31201	12	0.0010546	0.00238237	632	0.463122	1	1	1.11175	5.39689	6	21	0.00125865	0.285714	unnamed,unnamed,unnamed,unnamed,unnamed,unnamed,unnamed,unnamed,unnamed,unnamed,unnamed,unnamed	FHOD3,TNNI2,TNNI3,TNNT1,TNNT3,TPM1
GO Cellular Component	GO:0005775	vacuolar lumen	161	0.00858647	1	0.088798	1.3133	64.7223	85	0.0128494	0.0168751	259	0.184302	1	1	1.1282	43.4322	49	169	0.010279	0.289941	unnamed,unnamed,unnamed,unnamed,unnamed,unnamed,unnamed,unnamed,unnamed,unnamed,unnamed,unnamed,unnamed,unnamed,unnamed,unnamed,unnamed,unnamed,unnamed,unnamed,unnamed,unnamed,unnamed,unnamed,unnamed,unnamed,unnamed,unnamed,unnamed,unnamed,unnamed,unnamed,unnamed,unnamed,unnamed,unnamed,unnamed,unnamed,unnamed,unnamed,unnamed,unnamed,unnamed,unnamed,unnamed,unnamed,unnamed,unnamed,unnamed,unnamed…	ACAN,ACTR2,AGA,AGRN,ARSA,ARSB,ATP13A2,C3,CHID1,CPPED1,CREG1,CSPG5,CTSB,CYB5R3,DNAJC3,DYNC1H1,ELANE,FAF2,FASLG,FMOD,FTL,FUCA2,GALNS,GPC1,GPC6,HMHA1,HRNR,IDUA,IMPDH1,LGMN,NAPRT1,NEU1,NEU4,PADI2,PPT1,PRDX6,PRTN3,PSMD1,RNASET2,S100A7,SDC2,SDC3,SDCBP,SPACA7,TOLLIP,TPP1,TTR,TUBB,TXNDC5
GO Cellular Component	GO:0005793	endoplasmic reticulum-Golgi intermediate compartment	162	0.00942383	1	0.0968561	1.38688	42.5416	59	0.00844581	0.0117133	86	0.0497748	1	0.963664	1.28546	28.7834	37	112	0.00776169	0.330357	unnamed,unnamed,unnamed,unnamed,unnamed,unnamed,unnamed,unnamed,unnamed,unnamed,unnamed,unnamed,unnamed,unnamed,unnamed,unnamed,unnamed,unnamed,unnamed,unnamed,unnamed,unnamed,unnamed,unnamed,unnamed,unnamed,unnamed,unnamed,unnamed,unnamed,unnamed,unnamed,unnamed,unnamed,unnamed,unnamed,unnamed,unnamed,unnamed,unnamed,unnamed,unnamed,unnamed,unnamed,unnamed,unnamed,unnamed,unnamed,unnamed,unnamed…	ADC,ANPEP,ASPSCR1,CA4,CD59,CLN8,COPZ2,CSNK1D,CTSZ,DCSTAMP,DICER1,ERGIC1,ERP44,FOLR1,FTCD,GORASP1,GRIA1,INS,LMAN2,LRPAP1,MPPE1,PIEZO1,PROM1,RAB1B,RAB6B,RER1,RGMB,SCYL1,SLC35C2,STX17,TAP1,TAP2,TAPBP,TGFA,TRAPPC12,UGGT2,YKT6
GO Cellular Component	GO:0044294	dendritic growth cone	163	0.00960244	1	0.0980862	2.31802	4.74543	11	0.000942114	0.00218384	149	0.111002	1	1	2.33468	1.28497	3	5	0.000629327	0.6	unnamed,unnamed,unnamed,unnamed,unnamed,unnamed,unnamed,unnamed,unnamed,unnamed,unnamed	CYFIP1,MAPK8IP1,PTCH1
GO Cellular Component	GO:0031253	cell projection membrane	164	0.00980315	1	0.0995259	1.1902	157.956	188	0.0313592	0.0373238	8	0.00195064	1	0.405978	1.2887	79.9254	103	311	0.0216069	0.33119	unnamed,unnamed,unnamed,unnamed,unnamed,unnamed,unnamed,unnamed,unnamed,unnamed,unnamed,unnamed,unnamed,unnamed,unnamed,unnamed,unnamed,unnamed,unnamed,unnamed,unnamed,unnamed,unnamed,unnamed,unnamed,unnamed,unnamed,unnamed,unnamed,unnamed,unnamed,unnamed,unnamed,unnamed,unnamed,unnamed,unnamed,unnamed,unnamed,unnamed,unnamed,unnamed,unnamed,unnamed,unnamed,unnamed,unnamed,unnamed,unnamed,unnamed…	ADORA1,AIF1,AMN,ANK1,ANTXR1,APC2,ARF6,ARHGEF2,ARPC2,ASAP1,B4GALT1,BBS2,CA4,CD44,CHRNA7,CLTB,DDX58,DHRS3,DLC1,DMTN,DOCK8,DPEP1,DRD1,DRD5,EMR2,EPB41L3,EPHA2,EPS8L1,EPS8L2,FAM65B,FGD2,FGR,FOLR1,FSCN1,GAP43,GNA12,GNA13,GNAT1,GNB1,GPER1,GPI,GPR157,GRIA1,GRK1,GRK4,GUCA1A,HMHA1,IFIT5,INSR,IQCE,ITGA3,ITGB1,KIRREL,KSR1,MACF1,MAPRE1,MAPT,MFSD10,MUC20,MYO10,MYO1D,NDRG4,OPRD1,PACSIN1,PACSIN2,PALM,PDE6B,PDE9A…
GO Cellular Component	GO:0032588	trans-Golgi network membrane	165	0.0100472	1	0.101385	1.42487	35.091	50	0.00696664	0.00992654	124	0.0764233	1	1	1.29704	20.8166	27	81	0.00566394	0.333333	unnamed,unnamed,unnamed,unnamed,unnamed,unnamed,unnamed,unnamed,unnamed,unnamed,unnamed,unnamed,unnamed,unnamed,unnamed,unnamed,unnamed,unnamed,unnamed,unnamed,unnamed,unnamed,unnamed,unnamed,unnamed,unnamed,unnamed,unnamed,unnamed,unnamed,unnamed,unnamed,unnamed,unnamed,unnamed,unnamed,unnamed,unnamed,unnamed,unnamed,unnamed,unnamed,unnamed,unnamed,unnamed,unnamed,unnamed,unnamed,unnamed,unnamed	AP1B1,AP1M1,AP4E1,AP4S1,BOK,CALN1,CLVS1,COG1,COG2,HLA-DPA1,HLA-DPB1,HLA-DQA1,HLA-DQA2,HLA-DQB2,HLA-DRA,HLA-DRB1,HLA-DRB5,IGF2R,KIF13A,LGR6,LLGL1,RAB43,RGP1,STX6,VAMP3,VPS52,VPS53
GO Cellular Component	GO:1990111	spermatoproteasome complex	166	0.0105082	1	0.105398	4.78654	0.835677	4	0.000165908	0.000794124	489	0.381942	1	1	1.55645	1.28497	2	5	0.000419551	0.4	unnamed,unnamed,unnamed,unnamed	PSMB8,PSMB9
GO Cellular Component	GO:0044440	endosomal part	167	0.010629	1	0.105972	1.15833	216.69	251	0.0430197	0.0498313	188	0.140175	1	1	1.08723	122.33	133	476	0.0279001	0.279412	unnamed,unnamed,unnamed,unnamed,unnamed,unnamed,unnamed,unnamed,unnamed,unnamed,unnamed,unnamed,unnamed,unnamed,unnamed,unnamed,unnamed,unnamed,unnamed,unnamed,unnamed,unnamed,unnamed,unnamed,unnamed,unnamed,unnamed,unnamed,unnamed,unnamed,unnamed,unnamed,unnamed,unnamed,unnamed,unnamed,unnamed,unnamed,unnamed,unnamed,unnamed,unnamed,unnamed,unnamed,unnamed,unnamed,unnamed,unnamed,unnamed,unnamed…	ADAM30,ADRB2,AMN,ANKFY1,ANKRD27,ANTXR1,ANXA8L1,AP2A2,AP2M1,AP4E1,AP4S1,AP5S1,ARF6,ARL8B,ATP13A2,ATP6V0E2,BOK,CD1D,CD207,CD63,CD8B,CHMP6,CLEC16A,CLVS1,CTSB,CTSH,DCSTAMP,DIO3,EEA1,EHD2,EPHA8,EPHB1,FAM21B,FCGR1B,FGD2,GGA3,HGS,HLA-B,HLA-DMA,HLA-DMB,HLA-DOA,HLA-DOB,HLA-DPA1,HLA-DPB1,HLA-DQA1,HLA-DQA2,HLA-DQB2,HLA-DRA,HLA-DRB1,HLA-DRB5,HLA-F,HLA-G,IFITM3,IL12B,IMP4,INS,INSR,IRF7,ITM2B,JAK2,KIF13A,KIF16…
GO Cellular Component	GO:0043203	axon hillock	168	0.0108719	1	0.107748	3.29809	1.81924	6	0.000361175	0.00119118	717	0.572354	1	1	1.11175	1.79896	2	7	0.000419551	0.285714	unnamed,unnamed,unnamed,unnamed,unnamed,unnamed	CCK,PRKCZ
GO Cellular Component	GO:0000815	ESCRT III complex	169	0.0110802	1	0.109162	2.70086	2.96202	8	0.000588052	0.00158825	1192	0.971727	1	1	0.324261	3.08394	1	12	0.000209775	0.0833333	unnamed,unnamed,unnamed,unnamed,unnamed,unnamed,unnamed,unnamed	CHMP6
GO Cellular Component	GO:0031901	early endosome membrane	170	0.0110911	1	0.108628	1.29233	68.094	88	0.0135187	0.0174707	130	0.0830682	1	1	1.22555	32.6384	40	127	0.00839102	0.314961	unnamed,unnamed,unnamed,unnamed,unnamed,unnamed,unnamed,unnamed,unnamed,unnamed,unnamed,unnamed,unnamed,unnamed,unnamed,unnamed,unnamed,unnamed,unnamed,unnamed,unnamed,unnamed,unnamed,unnamed,unnamed,unnamed,unnamed,unnamed,unnamed,unnamed,unnamed,unnamed,unnamed,unnamed,unnamed,unnamed,unnamed,unnamed,unnamed,unnamed,unnamed,unnamed,unnamed,unnamed,unnamed,unnamed,unnamed,unnamed,unnamed,unnamed…	BOK,CD207,CD8B,CLVS1,EEA1,EPHA8,EPHB1,FAM21B,FCGR1B,FGD2,GGA3,HGS,HLA-B,HLA-F,HLA-G,KIF16B,KREMEN2,LDLRAD4,LLGL1,MTMR2,MTMR4,PLEKHF2,PMEPA1,PML,RAB5B,RCC2,RUFY1,SNX19,SNX2,SNX27,SNX5,SNX8,STEAP4,TBC1D3,TMEM163,TMEM184A,UBXN6,WLS,ZFYVE16,ZFYVE28
GO Cellular Component	GO:0098797	plasma membrane protein complex	171	0.0115399	1	0.112362	1.21508	119.334	145	0.0236915	0.028787	67	0.0346416	1	0.860869	1.20985	61.1648	74	238	0.0155234	0.310924	unnamed,unnamed,unnamed,unnamed,unnamed,unnamed,unnamed,unnamed,unnamed,unnamed,unnamed,unnamed,unnamed,unnamed,unnamed,unnamed,unnamed,unnamed,unnamed,unnamed,unnamed,unnamed,unnamed,unnamed,unnamed,unnamed,unnamed,unnamed,unnamed,unnamed,unnamed,unnamed,unnamed,unnamed,unnamed,unnamed,unnamed,unnamed,unnamed,unnamed,unnamed,unnamed,unnamed,unnamed,unnamed,unnamed,unnamed,unnamed,unnamed,unnamed…	ABCD4,ADAM8,AP2A2,AP2M1,APC2,C8B,CLTB,COL13A1,CTNNA1,ENSG00000248993,ENSG00000250264,FAS,FLOT1,GJA3,GNA11,GNA12,GNA13,GNA15,GNAI2,GNAO1,GNAS,GNAT1,GNB1,GNG12,GNG13,GNG4,GNG7,GRB2,HCN2,HFE2,HIP1,HLA-B,HLA-DMA,HLA-DMB,HLA-DOA,HLA-DOB,HLA-DPA1,HLA-DPB1,HLA-DQA1,HLA-DQA2,HLA-DQB2,HLA-DRA,HLA-DRB1,HLA-DRB5,HLA-F,HLA-G,IGF1R,ITGA3,ITGA7,ITGA9,ITGAD,ITGAM,ITGAX,ITGB1,ITGB2,ITGB4,ITGB5,LDLRAP1,LIN7B,LRP1…
GO Cellular Component	GO:0030140	trans-Golgi network transport vesicle	172	0.0116844	1	0.113108	1.91919	8.33683	16	0.00165512	0.00317649	542	0.434031	1	1	1.11175	7.19586	8	28	0.0016782	0.285714	unnamed,unnamed,unnamed,unnamed,unnamed,unnamed,unnamed,unnamed,unnamed,unnamed,unnamed,unnamed,unnamed,unnamed,unnamed,unnamed	CLTB,CLTCL1,GOPC,IGF2R,LDLRAP1,NCALD,RASSF9,TGOLN2
GO Cellular Component	GO:0030139	endocytic vesicle	173	0.0119257	1	0.114776	1.20395	130.404	157	0.0258891	0.0311693	51	0.0233373	1	0.761894	1.21507	69.1316	84	269	0.0176211	0.312268	unnamed,unnamed,unnamed,unnamed,unnamed,unnamed,unnamed,unnamed,unnamed,unnamed,unnamed,unnamed,unnamed,unnamed,unnamed,unnamed,unnamed,unnamed,unnamed,unnamed,unnamed,unnamed,unnamed,unnamed,unnamed,unnamed,unnamed,unnamed,unnamed,unnamed,unnamed,unnamed,unnamed,unnamed,unnamed,unnamed,unnamed,unnamed,unnamed,unnamed,unnamed,unnamed,unnamed,unnamed,unnamed,unnamed,unnamed,unnamed,unnamed,unnamed…	ABCA1,ADAM8,AMN,ANXA3,AP1B1,AP1M1,AP2A2,AP2M1,ARF6,ATP6V0E2,CACNG3,CAMK2B,CAMK2D,CD163,CD207,CLTB,CLTCL1,CLVS1,COLEC12,DAB2IP,DYSF,EPN2,FCGR1B,FMNL1,FZD2,GIPC1,GNLY,GRIA1,HIP1,HLA-B,HLA-DPA1,HLA-DPB1,HLA-DQA1,HLA-DQA2,HLA-DQB2,HLA-DRA,HLA-DRB1,HLA-DRB5,HLA-F,HLA-G,HP,HPX,HSPH1,IGF2R,ITGB5,ITSN1,KIAA1199,LDLRAP1,LRP1,MSR1,NCF1,PDIA3,PTCH1,RAB11A,RAB20,RAB35,RAB38,RAB39A,RAB43,RAB5B,RALA,RAP1A,RILP…
GO Cellular Component	GO:0005769	early endosome	174	0.0120871	1	0.115661	1.17501	172.764	203	0.034299	0.0403018	183	0.132879	1	1	1.11004	83.7804	93	326	0.0195091	0.285276	unnamed,unnamed,unnamed,unnamed,unnamed,unnamed,unnamed,unnamed,unnamed,unnamed,unnamed,unnamed,unnamed,unnamed,unnamed,unnamed,unnamed,unnamed,unnamed,unnamed,unnamed,unnamed,unnamed,unnamed,unnamed,unnamed,unnamed,unnamed,unnamed,unnamed,unnamed,unnamed,unnamed,unnamed,unnamed,unnamed,unnamed,unnamed,unnamed,unnamed,unnamed,unnamed,unnamed,unnamed,unnamed,unnamed,unnamed,unnamed,unnamed,unnamed…	ADRB2,ANKFY1,ANKRD27,ARF6,ARRDC3,ASTN2,ATP11A,BOK,CCDC154,CCDC93,CD207,CD8B,CLVS1,DYSF,EEA1,EPHA8,EPHB1,FAM109A,FAM21B,FCGR1B,FGD2,FKBP15,FLOT1,GGA3,GPER1,HGS,HLA-B,HLA-F,HLA-G,IGF2R,KCNQ1,KIAA0196,KIF16B,KREMEN2,LDLRAD4,LDLRAP1,LIPG,LLGL1,LMTK2,LNPEP,LRP1,MAP2K1,MGRN1,MIB2,MLC1,MTMR2,MTMR4,MVB12B,MYO5A,NEURL1B,NIPA2,NRP1,PACSIN2,PLEKHF2,PMEPA1,PML,PTP4A3,PTPN23,RAB20,RAB38,RAB5B,RAP1A,RASGEF1B,R…
GO Cellular Component	GO:0031301	integral component of organelle membrane	175	0.0121553	1	0.115649	1.28913	67.4873	87	0.0133983	0.0172722	69	0.0357467	1	0.862583	1.25072	43.1752	54	168	0.0113279	0.321429	unnamed,unnamed,unnamed,unnamed,unnamed,unnamed,unnamed,unnamed,unnamed,unnamed,unnamed,unnamed,unnamed,unnamed,unnamed,unnamed,unnamed,unnamed,unnamed,unnamed,unnamed,unnamed,unnamed,unnamed,unnamed,unnamed,unnamed,unnamed,unnamed,unnamed,unnamed,unnamed,unnamed,unnamed,unnamed,unnamed,unnamed,unnamed,unnamed,unnamed,unnamed,unnamed,unnamed,unnamed,unnamed,unnamed,unnamed,unnamed,unnamed,unnamed…	A4GALT,ANKLE1,ATP13A2,B3GNT1,B4GALNT2,BID,BNIP3,CHCHD6,COA3,CPT1A,CSGALNACT1,CSGALNACT2,DMPK,EMC6,ENTPD4,FAR1,ITM2B,LBR,LEMD2,MCUR1,MINOS1,MPC1,P2RX2,P2RX5,PEX10,PEX11B,PEX11G,PQLC2,PTPRS,RER1,RHOT2,RNF152,RYR1,SLC25A17,SLC25A19,SLC25A44,SLC27A2,SLC35B3,SLC8B1,SMDT1,STX6,SUN1,SYNPR,SYT1,TMEM11,TMEM163,TMEM201,TMEM70,TOMM20,TPST1,TRABD2A,TRABD2B,TVP23C,VAMP5
GO Cellular Component	GO:0030692	Noc4p-Nop14p complex	176	0.0123939	1	0.11725	12.0215	0.166368	2	3.30292e-05	0.000397062	553	0.447954	1	1	1.94556	0.51399	1	2	0.000209775	0.5	unnamed,unnamed	NOC4L
GO Cellular Component	GO:0043240	Fanconi anaemia nuclear complex	177	0.0125993	1	0.118519	2.06559	6.29361	13	0.00124948	0.0025809	288	0.223898	1	1	1.49659	3.34093	5	13	0.00104888	0.384615	unnamed,unnamed,unnamed,unnamed,unnamed,unnamed,unnamed,unnamed,unnamed,unnamed,unnamed,unnamed,unnamed	C17orf70,C1orf86,FANCA,FANCE,STRA13
GO Cellular Component	GO:0030008	TRAPP complex	178	0.0126771	1	0.11858	2.22461	4.94468	11	0.000981672	0.00218384	666	0.503209	1	1	1.11175	3.59793	4	14	0.000839102	0.285714	unnamed,unnamed,unnamed,unnamed,unnamed,unnamed,unnamed,unnamed,unnamed,unnamed,unnamed	TRAPPC11,TRAPPC12,TRAPPC6B,TRAPPC9
GO Cellular Component	GO:0005938	cell cortex	179	0.0128882	1	0.119882	1.19656	136.224	163	0.0270446	0.0323605	32	0.0106342	1	0.553311	1.26028	63.4778	80	247	0.016782	0.323887	unnamed,unnamed,unnamed,unnamed,unnamed,unnamed,unnamed,unnamed,unnamed,unnamed,unnamed,unnamed,unnamed,unnamed,unnamed,unnamed,unnamed,unnamed,unnamed,unnamed,unnamed,unnamed,unnamed,unnamed,unnamed,unnamed,unnamed,unnamed,unnamed,unnamed,unnamed,unnamed,unnamed,unnamed,unnamed,unnamed,unnamed,unnamed,unnamed,unnamed,unnamed,unnamed,unnamed,unnamed,unnamed,unnamed,unnamed,unnamed,unnamed,unnamed…	ACTR2,AGTRAP,AKAP12,AKAP13,ANLN,ARF6,ARHGEF7,ARV1,ASTN2,BFSP2,BSN,C1orf172,CABP1,CALD1,CIB2,CLIC5,CRIP2,CTSZ,CTTN,DBN1,DLC1,DMTN,ENO1,ERMN,EXOC1,EXOC2,EXOC3,EXOC3L2,EXOC7,FER,FGF1,FGFR2,FLNB,FLOT1,FMNL1,FNBP1,GCOM1,GIPC1,GLRX3,GPSM1,GRK4,GYPC,HMCN2,ITPR2,KNCN,LASP1,LLGL1,MAEA,MAPRE1,MED28,MICAL3,MISP,MKLN1,MLPH,MYO10,MYO7A,NEDD9,NLRP5,NSMF,PAFAH1B1,PRKCZ,PTK2,RAI14,RIC8B,RYR1,SEPT4,SEPT7,SEPT9,SL…
GO Cellular Component	GO:0031674	I band	180	0.0130464	1	0.120679	1.25302	84.5954	106	0.0167948	0.0210443	265	0.193663	1	1	1.14101	34.1803	39	133	0.00818125	0.293233	unnamed,unnamed,unnamed,unnamed,unnamed,unnamed,unnamed,unnamed,unnamed,unnamed,unnamed,unnamed,unnamed,unnamed,unnamed,unnamed,unnamed,unnamed,unnamed,unnamed,unnamed,unnamed,unnamed,unnamed,unnamed,unnamed,unnamed,unnamed,unnamed,unnamed,unnamed,unnamed,unnamed,unnamed,unnamed,unnamed,unnamed,unnamed,unnamed,unnamed,unnamed,unnamed,unnamed,unnamed,unnamed,unnamed,unnamed,unnamed,unnamed,unnamed…	ACTN1,ANK1,ATP2B4,BIN1,BMP10,CACNA1D,CACNA1S,CASQ1,DNAJB6,FHL2,FHL3,FHOD3,FKBP1B,FLNB,FRG1,GCOM1,GLRX3,HDAC4,HRC,KCNA5,KY,MYBPH,MYOM2,MYOZ3,NOS1AP,OBSCN,OBSL1,PPP2R5A,RYR1,S100A1,SLC2A1,SRI,SYNC,SYNPO,SYNPO2,SYNPO2L,TCAP,TTN,XIRP2
GO Cellular Component	GO:0001917	photoreceptor inner segment	181	0.0131034	1	0.120537	1.62371	16.0127	26	0.00317901	0.0051618	530	0.419315	1	1	1.0975	10.0228	11	39	0.00230753	0.282051	unnamed,unnamed,unnamed,unnamed,unnamed,unnamed,unnamed,unnamed,unnamed,unnamed,unnamed,unnamed,unnamed,unnamed,unnamed,unnamed,unnamed,unnamed,unnamed,unnamed,unnamed,unnamed,unnamed,unnamed,unnamed,unnamed	CIB2,CROCC,DNM1,DNM3,DRAM2,GNAT1,GNB1,GUCA1A,MYO7A,SHANK2,USH1C
GO Cellular Component	GO:0070545	PeBoW complex	182	0.0133199	1	0.121855	3.15152	1.90384	6	0.000377971	0.00119118	951	0.773599	1	1	0.778225	1.28497	1	5	0.000209775	0.2	unnamed,unnamed,unnamed,unnamed,unnamed,unnamed	WDR37
GO Cellular Component	GO:0000788	nuclear nucleosome	183	0.0137558	1	0.125156	2.19744	5.00582	11	0.000993809	0.00218384	1129	0.919651	1	1	0.680947	10.2798	7	40	0.00146843	0.175	unnamed,unnamed,unnamed,unnamed,unnamed,unnamed,unnamed,unnamed,unnamed,unnamed,unnamed	H3F3A,H3F3B,HIST1H3I,HIST1H4F,HIST1H4G,IRF4,TNP1
GO Cellular Component	GO:0098798	mitochondrial protein complex	184	0.0138928	1	0.125715	1.33988	47.7655	64	0.00948292	0.012706	1238	0.998035	1	1	0.640312	40.6052	26	158	0.00545416	0.164557	unnamed,unnamed,unnamed,unnamed,unnamed,unnamed,unnamed,unnamed,unnamed,unnamed,unnamed,unnamed,unnamed,unnamed,unnamed,unnamed,unnamed,unnamed,unnamed,unnamed,unnamed,unnamed,unnamed,unnamed,unnamed,unnamed,unnamed,unnamed,unnamed,unnamed,unnamed,unnamed,unnamed,unnamed,unnamed,unnamed,unnamed,unnamed,unnamed,unnamed,unnamed,unnamed,unnamed,unnamed,unnamed,unnamed,unnamed,unnamed,unnamed,unnamed…	ATP5B,ATP5I,BCKDHB,CHCHD6,COX7C,GRPEL2,MINOS1,NDUFA10,NDUFA3,NDUFA4,NDUFA6,NDUFA8,NDUFB9,NDUFS1,NDUFS5,NDUFS6,NDUFS7,NDUFV1,PAM16,PPIF,SDHA,SDHB,SDHC,TIMM22,TOMM20,UQCRFS1
GO Cellular Component	GO:0045171	intercellular bridge	185	0.01411	1	0.12699	1.64875	14.5565	24	0.00288991	0.00476474	184	0.135964	1	1	1.32652	11.3078	15	44	0.00314663	0.340909	unnamed,unnamed,unnamed,unnamed,unnamed,unnamed,unnamed,unnamed,unnamed,unnamed,unnamed,unnamed,unnamed,unnamed,unnamed,unnamed,unnamed,unnamed,unnamed,unnamed,unnamed,unnamed,unnamed,unnamed	AAMP,AZI1,CD34,CDC7,CDCA8,EHD2,KRR1,NCAPH2,PCIF1,PKNOX2,PRKACB,RAB11FIP3,RAB35,RFXANK,ZBTB18
GO Cellular Component	GO:0033178	proton-transporting two-sector ATPase complex, catalytic domain	186	0.0142356	1	0.127432	2.28823	4.37019	10	0.000867619	0.00198531	81	0.0467491	1	0.960953	1.83112	4.36892	8	17	0.0016782	0.470588	unnamed,unnamed,unnamed,unnamed,unnamed,unnamed,unnamed,unnamed,unnamed,unnamed	ATP5B,ATP6AP1L,ATP6V1B1,ATP6V1B2,ATP6V1C1,ATP6V1E1,ATP6V1F,ATP6V1H
GO Cellular Component	GO:0045179	apical cortex	187	0.0146533	1	0.130469	3.0842	1.9454	6	0.000386222	0.00119118	824	0.650156	1	1	0.972782	2.05596	2	8	0.000419551	0.25	unnamed,unnamed,unnamed,unnamed,unnamed,unnamed	NLRP5,PRKCZ
GO Cellular Component	GO:0033116	endoplasmic reticulum-Golgi intermediate compartment membrane	188	0.0147946	1	0.131026	1.50427	22.6024	34	0.00448727	0.00675005	70	0.0358422	1	0.852531	1.41495	16.9617	24	66	0.00503461	0.363636	unnamed,unnamed,unnamed,unnamed,unnamed,unnamed,unnamed,unnamed,unnamed,unnamed,unnamed,unnamed,unnamed,unnamed,unnamed,unnamed,unnamed,unnamed,unnamed,unnamed,unnamed,unnamed,unnamed,unnamed,unnamed,unnamed,unnamed,unnamed,unnamed,unnamed,unnamed,unnamed,unnamed,unnamed	ADC,ASPSCR1,CD59,CLN8,COPZ2,CSNK1D,CTSZ,DCSTAMP,ERGIC1,FOLR1,GORASP1,GRIA1,INS,LMAN2,MPPE1,PIEZO1,RAB1B,SLC35C2,STX17,TAP1,TAP2,TAPBP,TGFA,YKT6
GO Cellular Component	GO:0005583	fibrillar collagen trimer	189	0.0150182	1	0.132303	1.90709	7.86538	15	0.00156152	0.00297796	233	0.172352	1	1	1.6213	3.08394	5	12	0.00104888	0.416667	unnamed,unnamed,unnamed,unnamed,unnamed,unnamed,unnamed,unnamed,unnamed,unnamed,unnamed,unnamed,unnamed,unnamed,unnamed	COL11A2,COL1A2,COL5A1,COL5A3,TNXB
GO Cellular Component	GO:0070702	inner mucus layer	190	0.0150798	1	0.132147	10.8334	0.184614	2	3.66516e-05	0.000397062	309	0.256995	1	1	3.89113	0.256995	1	1	0.000209775	1	unnamed,unnamed	MUC2
GO Cellular Component	GO:0070703	outer mucus layer	190	0.0150798	1	0.132147	10.8334	0.184614	2	3.66516e-05	0.000397062	309	0.256995	1	1	3.89113	0.256995	1	1	0.000209775	1	unnamed,unnamed	MUC2
GO Cellular Component	GO:0042587	glycogen granule	192	0.0150809	1	0.130779	3.06409	1.95817	6	0.000388757	0.00119118	149	0.111002	1	1	2.33468	1.28497	3	5	0.000629327	0.6	unnamed,unnamed,unnamed,unnamed,unnamed,unnamed	FASN,PPP1CB,PPP1R3B
GO Cellular Component	GO:0055038	recycling endosome membrane	193	0.0154169	1	0.133	1.44128	28.447	41	0.00564761	0.00813977	672	0.511158	1	1	1.02062	15.6767	16	61	0.00335641	0.262295	unnamed,unnamed,unnamed,unnamed,unnamed,unnamed,unnamed,unnamed,unnamed,unnamed,unnamed,unnamed,unnamed,unnamed,unnamed,unnamed,unnamed,unnamed,unnamed,unnamed,unnamed,unnamed,unnamed,unnamed,unnamed,unnamed,unnamed,unnamed,unnamed,unnamed,unnamed,unnamed,unnamed,unnamed,unnamed,unnamed,unnamed,unnamed,unnamed,unnamed,unnamed	ARF6,BOK,EHD2,GGA3,HLA-B,HLA-F,HLA-G,MCOLN2,NDRG1,PACSIN2,PDIA3,RAB11A,RAB11FIP2,RAB11FIP3,RAB35,VAMP3
GO Cellular Component	GO:0033270	paranode region of axon	194	0.0157375	1	0.135067	2.25139	4.44171	10	0.000881816	0.00198531	97	0.061367	1	1	1.94556	3.08394	6	12	0.00125865	0.5	unnamed,unnamed,unnamed,unnamed,unnamed,unnamed,unnamed,unnamed,unnamed,unnamed	CNTNAP1,EPB41L3,ERMN,MAG,NCMAP,NFASC
GO Cellular Component	GO:0030904	retromer complex	195	0.0159304	1	0.136021	1.89299	7.92398	15	0.00157315	0.00297796	417	0.281496	1	1	1.29704	5.39689	7	21	0.00146843	0.333333	unnamed,unnamed,unnamed,unnamed,unnamed,unnamed,unnamed,unnamed,unnamed,unnamed,unnamed,unnamed,unnamed,unnamed,unnamed	ANKFY1,DENND5A,SNX2,SNX27,SNX5,SNX8,TRIM27
GO Cellular Component	GO:0044327	dendritic spine head	196	0.0160597	1	0.136426	3.02041	1.98648	6	0.000394378	0.00119118	717	0.572354	1	1	1.11175	1.79896	2	7	0.000419551	0.285714	unnamed,unnamed,unnamed,unnamed,unnamed,unnamed	DNM3,GPER1
GO Cellular Component	GO:0005749	mitochondrial respiratory chain complex II, succinate dehydrogenase complex (ubiquinone)	197	0.0162639	1	0.137459	4.19459	0.953609	4	0.000189321	0.000794124	149	0.111002	1	1	2.33468	1.28497	3	5	0.000629327	0.6	unnamed,unnamed,unnamed,unnamed	SDHA,SDHB,SDHC
GO Cellular Component	GO:1990023	mitotic spindle midzone	198	0.0164962	1	0.138718	1.88465	7.95905	15	0.00158012	0.00297796	809	0.630749	1	1	0.972782	3.08394	3	12	0.000629327	0.25	unnamed,unnamed,unnamed,unnamed,unnamed,unnamed,unnamed,unnamed,unnamed,unnamed,unnamed,unnamed,unnamed,unnamed,unnamed	CTTN,MAP10,RCC2
GO Cellular Component	GO:0060987	lipid tube	199	0.0168707	1	0.141155	4.14772	0.964386	4	0.00019146	0.000794124	309	0.256995	1	1	3.89113	0.256995	1	1	0.000209775	1	unnamed,unnamed,unnamed,unnamed	BIN1
GO Cellular Component	GO:0030896	checkpoint clamp complex	200	0.017053	1	0.141966	4.13404	0.967576	4	0.000192094	0.000794124	641	0.482602	1	1	1.29704	1.54197	2	6	0.000419551	0.333333	unnamed,unnamed,unnamed,unnamed	HUS1B,ORAOV1
GO Cellular Component	GO:0030314	junctional membrane complex	201	0.0174525	1	0.144569	2.3313	3.8605	9	0.000766429	0.00178678	717	0.572354	1	1	1.11175	1.79896	2	7	0.000419551	0.285714	unnamed,unnamed,unnamed,unnamed,unnamed,unnamed,unnamed,unnamed,unnamed	JPH3,RYR1
GO Cellular Component	GO:1990204	oxidoreductase complex	202	0.0177158	1	0.146024	1.37614	36.3335	50	0.00721331	0.00992654	1188	0.965687	1	1	0.727313	27.4985	20	107	0.00419551	0.186916	unnamed,unnamed,unnamed,unnamed,unnamed,unnamed,unnamed,unnamed,unnamed,unnamed,unnamed,unnamed,unnamed,unnamed,unnamed,unnamed,unnamed,unnamed,unnamed,unnamed,unnamed,unnamed,unnamed,unnamed,unnamed,unnamed,unnamed,unnamed,unnamed,unnamed,unnamed,unnamed,unnamed,unnamed,unnamed,unnamed,unnamed,unnamed,unnamed,unnamed,unnamed,unnamed,unnamed,unnamed,unnamed,unnamed,unnamed,unnamed,unnamed,unnamed	BCKDHB,GMPR,GPD2,NCF1,NDUFA10,NDUFA3,NDUFA4,NDUFA6,NDUFA8,NDUFB9,NDUFS1,NDUFS5,NDUFS6,NDUFS7,NDUFV1,PDK2,SDHA,SDHB,SDHC,UQCRFS1
GO Cellular Component	GO:0031428	box C/D snoRNP complex	203	0.0183017	1	0.15011	4.045	0.988874	4	0.000196322	0.000794124	242	0.180621	1	1	1.94556	1.54197	3	6	0.000629327	0.5	unnamed,unnamed,unnamed,unnamed	FBL,FBLL1,NHP2L1
GO Cellular Component	GO:0010008	endosome membrane	204	0.0183755	1	0.149976	1.15086	197.244	227	0.0391591	0.0450665	281	0.218421	1	1	1.06692	111.536	119	434	0.0249633	0.274193	unnamed,unnamed,unnamed,unnamed,unnamed,unnamed,unnamed,unnamed,unnamed,unnamed,unnamed,unnamed,unnamed,unnamed,unnamed,unnamed,unnamed,unnamed,unnamed,unnamed,unnamed,unnamed,unnamed,unnamed,unnamed,unnamed,unnamed,unnamed,unnamed,unnamed,unnamed,unnamed,unnamed,unnamed,unnamed,unnamed,unnamed,unnamed,unnamed,unnamed,unnamed,unnamed,unnamed,unnamed,unnamed,unnamed,unnamed,unnamed,unnamed,unnamed…	ADAM30,ADRB2,AMN,ANKFY1,ANTXR1,ANXA8L1,AP2A2,AP2M1,AP5S1,ARF6,ARL8B,ATP13A2,ATP6V0E2,BOK,CD1D,CD207,CD63,CD8B,CHMP6,CLEC16A,CLVS1,DCSTAMP,DIO3,EEA1,EHD2,EPHA8,EPHB1,FAM21B,FCGR1B,FGD2,GGA3,HGS,HLA-B,HLA-DMA,HLA-DMB,HLA-DOA,HLA-DOB,HLA-DPA1,HLA-DPB1,HLA-DQA1,HLA-DQA2,HLA-DQB2,HLA-DRA,HLA-DRB1,HLA-DRB5,HLA-F,HLA-G,IFITM3,IMP4,INSR,IRF7,ITM2B,KIF13A,KIF16B,KREMEN2,LDLRAD4,LLGL1,MCOLN2,MTMR2,MTMR4,MV…
GO Cellular Component	GO:0031941	filamentous actin	205	0.0185191	1	0.150411	1.57353	16.5233	26	0.00328039	0.0051618	377	0.257805	1	1	1.2552	7.96685	10	31	0.00209776	0.322581	unnamed,unnamed,unnamed,unnamed,unnamed,unnamed,unnamed,unnamed,unnamed,unnamed,unnamed,unnamed,unnamed,unnamed,unnamed,unnamed,unnamed,unnamed,unnamed,unnamed,unnamed,unnamed,unnamed,unnamed,unnamed,unnamed	ACTG1,APC2,ESPN,ESPNL,FSCN1,IQGAP2,LRRC16A,PRKCZ,TPM1,XIRP2
GO Cellular Component	GO:0005815	microtubule organizing center	206	0.018559	1	0.150004	1.12145	293.37	329	0.058243	0.0653167	294	0.231861	1	1	1.05008	171.416	180	667	0.0377596	0.269865	unnamed,unnamed,unnamed,unnamed,unnamed,unnamed,unnamed,unnamed,unnamed,unnamed,unnamed,unnamed,unnamed,unnamed,unnamed,unnamed,unnamed,unnamed,unnamed,unnamed,unnamed,unnamed,unnamed,unnamed,unnamed,unnamed,unnamed,unnamed,unnamed,unnamed,unnamed,unnamed,unnamed,unnamed,unnamed,unnamed,unnamed,unnamed,unnamed,unnamed,unnamed,unnamed,unnamed,unnamed,unnamed,unnamed,unnamed,unnamed,unnamed,unnamed…	AAAS,AJUBA,AKNA,AKT1,ANKRD32,ARHGEF10,AXIN2,AZI1,BBS2,BIRC7,BOD1,BRSK2,C14orf166,C1orf192,CAMK2B,CAMSAP2,CAMSAP3,CAPRIN2,CCDC113,CCDC13,CCDC38,CCDC41,CCDC64,CCDC78,CCDC8,CCDC88B,CCDC92,CCDC96,CDC14B,CDC16,CDC20,CDC25B,CDK2,CDK5RAP3,CDK6,CEP104,CEP112,CEP135,CEP170,CEP19,CEP44,CEP72,CEP85L,CETN1,CHEK1,CKAP2,CLIC4,CLIC5,CLUAP1,CNTROB,CRMP1,CROCC,CSNK1A1,CSNK1D,CTDP1,DAAM1,DCTN6,DDAH2,DLG5,DYNC1H1,D…
GO Cellular Component	GO:0005690	U4atac snRNP	207	0.0187114	1	0.150505	52.9419	0.0188886	1	3.74998e-06	0.000198531	309	0.256995	1	1	3.89113	0.256995	1	1	0.000209775	1	unnamed	PRPF31
GO Cellular Component	GO:1990572	TERT-RMRP complex	208	0.0187286	1	0.149919	9.64909	0.207273	2	4.11502e-05	0.000397062	309	0.256995	1	1	3.89113	0.256995	1	1	0.000209775	1	unnamed,unnamed	TERT
GO Cellular Component	GO:0033106	cis-Golgi network membrane	209	0.0190781	1	0.151986	9.55383	0.20934	2	4.15605e-05	0.000397062	309	0.256995	1	1	3.89113	0.256995	1	1	0.000209775	1	unnamed,unnamed	BOK
GO Cellular Component	GO:0071797	LUBAC complex	210	0.0194116	1	0.153906	2.62348	2.66822	7	0.000529723	0.00138972	149	0.111002	1	1	2.33468	1.28497	3	5	0.000629327	0.6	unnamed,unnamed,unnamed,unnamed,unnamed,unnamed,unnamed	FAM105B,PARK2,SHARPIN
GO Cellular Component	GO:0031528	microvillus membrane	211	0.0194971	1	0.153851	1.73617	10.3677	18	0.0020583	0.00357356	673	0.51373	1	1	1.06122	5.65389	6	22	0.00125865	0.272727	unnamed,unnamed,unnamed,unnamed,unnamed,unnamed,unnamed,unnamed,unnamed,unnamed,unnamed,unnamed,unnamed,unnamed,unnamed,unnamed,unnamed,unnamed	DPEP1,MUC20,PODXL,PROM1,S100P,SCARB1
GO Cellular Component	GO:0016459	myosin complex	212	0.0212068	1	0.166554	1.40265	29.9433	42	0.00594467	0.0083383	260	0.186662	1	1	1.2057	18.2466	22	71	0.00461506	0.309859	unnamed,unnamed,unnamed,unnamed,unnamed,unnamed,unnamed,unnamed,unnamed,unnamed,unnamed,unnamed,unnamed,unnamed,unnamed,unnamed,unnamed,unnamed,unnamed,unnamed,unnamed,unnamed,unnamed,unnamed,unnamed,unnamed,unnamed,unnamed,unnamed,unnamed,unnamed,unnamed,unnamed,unnamed,unnamed,unnamed,unnamed,unnamed,unnamed,unnamed,unnamed,unnamed	BMF,CGNL1,MYBPH,MYH11,MYH15,MYH7B,MYL5,MYL6,MYO10,MYO16,MYO1D,MYO1F,MYO1G,MYO5A,MYO5C,MYO7A,MYO7B,MYOM2,OBSL1,SHROOM1,TRIM32,TTN
GO Cellular Component	GO:0005740	mitochondrial envelope	213	0.0212424	1	0.166049	1.13058	244.121	276	0.0484656	0.0547945	1222	0.989724	1	1	0.862951	191.204	165	744	0.034613	0.221774	unnamed,unnamed,unnamed,unnamed,unnamed,unnamed,unnamed,unnamed,unnamed,unnamed,unnamed,unnamed,unnamed,unnamed,unnamed,unnamed,unnamed,unnamed,unnamed,unnamed,unnamed,unnamed,unnamed,unnamed,unnamed,unnamed,unnamed,unnamed,unnamed,unnamed,unnamed,unnamed,unnamed,unnamed,unnamed,unnamed,unnamed,unnamed,unnamed,unnamed,unnamed,unnamed,unnamed,unnamed,unnamed,unnamed,unnamed,unnamed,unnamed,unnamed…	ABCD3,ACACB,ACADM,ACADVL,ACSL1,AKAP1,ALDH3A2,ATAD3A,ATAD3B,ATCAY,ATP5B,ATP5I,ATP5S,BCL2L11,BID,BIK,BMF,BNIP3,BNIP3L,BOK,BPHL,C7orf73,CDS2,CHCHD5,CHCHD6,CHDH,COA3,COQ4,COX10,COX19,COX20,COX7C,CPT1A,CPT1B,CYB5R3,DHFRL1,DMPK,DNAJC15,DNM1,DNM3,EXOG,FAHD1,FAM210B,FECH,FGR,GHITM,GIMAP5,GOLPH3,GOT2,GPD2,GPER1,GRPEL2,HADHA,HADHB,HK2,HMGCS2,HSD3B1,HSD3B2,LDHD,LPIN1,MAPK8IP1,MARC1,MARCH5,MCL1,MCUR1,MINOS1,…
GO Cellular Component	GO:0060170	ciliary membrane	214	0.0215533	1	0.167693	1.40102	29.9781	42	0.00595158	0.0083383	422	0.287729	1	1	1.12515	21.3306	24	83	0.00503461	0.289157	unnamed,unnamed,unnamed,unnamed,unnamed,unnamed,unnamed,unnamed,unnamed,unnamed,unnamed,unnamed,unnamed,unnamed,unnamed,unnamed,unnamed,unnamed,unnamed,unnamed,unnamed,unnamed,unnamed,unnamed,unnamed,unnamed,unnamed,unnamed,unnamed,unnamed,unnamed,unnamed,unnamed,unnamed,unnamed,unnamed,unnamed,unnamed,unnamed,unnamed,unnamed,unnamed	BBS2,CLTB,DHRS3,DRD1,DRD5,GNAT1,GNB1,GPI,GPR157,GRK1,GRK4,GUCA1A,IQCE,PDE6B,PKD1,PROM1,PTCH1,SCNN1A,SHANK2,SPTBN5,TMEM17,TMEM67,TSPEAR,TTC8
GO Cellular Component	GO:0008385	IkappaB kinase complex	215	0.021792	1	0.168761	2.13349	4.68715	10	0.000930544	0.00198531	432	0.306092	1	1	1.41495	2.82694	4	11	0.000839102	0.363636	unnamed,unnamed,unnamed,unnamed,unnamed,unnamed,unnamed,unnamed,unnamed,unnamed	ERC1,IFIT5,PYDC1,TRIM40
GO Cellular Component	GO:0070044	synaptobrevin 2-SNAP-25-syntaxin-1a complex	216	0.0220081	1	0.169646	8.84659	0.226076	2	4.4883e-05	0.000397062	202	0.164177	1	1	2.59408	0.770985	2	3	0.000419551	0.666667	unnamed,unnamed	STX1A,VAMP2
GO Cellular Component	GO:0097361	CIA complex	217	0.0223367	1	0.171385	8.77607	0.227892	2	4.52437e-05	0.000397062	863	0.695268	1	1	0.972782	1.02798	1	4	0.000209775	0.25	unnamed,unnamed	NARFL
GO Cellular Component	GO:0036398	TCR signalosome	218	0.0228311	1	0.174375	5.02347	0.597196	3	0.000118562	0.000595593	105	0.0660361	1	1	3.89113	0.51399	2	2	0.000419551	1	unnamed,unnamed,unnamed	LCP2,STK11
GO Cellular Component	GO:0034687	integrin alphaL-beta2 complex	219	0.0228424	1	0.173665	8.67051	0.230667	2	4.57945e-05	0.000397062	553	0.447954	1	1	1.94556	0.51399	1	2	0.000209775	0.5	unnamed,unnamed	ITGB2
GO Cellular Component	GO:0043260	laminin-11 complex	220	0.0232755	1	0.176154	4.98585	0.601703	3	0.000119457	0.000595593	732	0.589842	1	1	1.29704	0.770985	1	3	0.000209775	0.333333	unnamed,unnamed,unnamed	LAMA5
GO Cellular Component	GO:0000938	GARP complex	221	0.0248257	1	0.187035	3.67761	1.08766	4	0.000215935	0.000794124	393	0.273566	1	1	1.94556	1.02798	2	4	0.000419551	0.5	unnamed,unnamed,unnamed,unnamed	VPS52,VPS53
GO Cellular Component	GO:0000805	X chromosome	222	0.0259388	1	0.194541	2.29869	3.48024	8	0.000690936	0.00158825	35	0.0115119	1	0.547637	2.59408	2.31296	6	9	0.00125865	0.666667	unnamed,unnamed,unnamed,unnamed,unnamed,unnamed,unnamed,unnamed	CDK2,H2AFY,H2AFY2,H3F3A,H3F3B,PCGF3
GO Cellular Component	GO:0030018	Z disc	223	0.026229	1	0.195835	1.22554	80.7807	99	0.0160375	0.0196546	271	0.203295	1	1	1.14445	30.5824	35	119	0.00734214	0.294118	unnamed,unnamed,unnamed,unnamed,unnamed,unnamed,unnamed,unnamed,unnamed,unnamed,unnamed,unnamed,unnamed,unnamed,unnamed,unnamed,unnamed,unnamed,unnamed,unnamed,unnamed,unnamed,unnamed,unnamed,unnamed,unnamed,unnamed,unnamed,unnamed,unnamed,unnamed,unnamed,unnamed,unnamed,unnamed,unnamed,unnamed,unnamed,unnamed,unnamed,unnamed,unnamed,unnamed,unnamed,unnamed,unnamed,unnamed,unnamed,unnamed,unnamed…	ACTN1,ANK1,ATP2B4,BIN1,BMP10,CACNA1D,DNAJB6,FHL2,FHL3,FHOD3,FKBP1B,FLNB,FRG1,GLRX3,HDAC4,HRC,KCNA5,KY,MYBPH,MYOM2,MYOZ3,NOS1AP,OBSCN,OBSL1,PPP2R5A,S100A1,SLC2A1,SRI,SYNC,SYNPO,SYNPO2,SYNPO2L,TCAP,TTN,XIRP2
GO Cellular Component	GO:0034455	t-UTP complex	224	0.0262293	1	0.194963	3.61411	1.10677	4	0.000219728	0.000794124	202	0.164177	1	1	2.59408	0.770985	2	3	0.000419551	0.666667	unnamed,unnamed,unnamed,unnamed	CIRH1A,NOL11
GO Cellular Component	GO:0005834	heterotrimeric G-protein complex	225	0.026424	1	0.195538	1.50829	17.9011	27	0.00355392	0.00536033	94	0.0566488	1	1	1.51322	9.25182	14	36	0.00293686	0.388889	unnamed,unnamed,unnamed,unnamed,unnamed,unnamed,unnamed,unnamed,unnamed,unnamed,unnamed,unnamed,unnamed,unnamed,unnamed,unnamed,unnamed,unnamed,unnamed,unnamed,unnamed,unnamed,unnamed,unnamed,unnamed,unnamed,unnamed	GNA11,GNA12,GNA13,GNA15,GNAI2,GNAO1,GNAS,GNAT1,GNB1,GNG12,GNG13,GNG4,GNG7,RGS6
GO Cellular Component	GO:0016528	sarcoplasm	226	0.0265082	1	0.195292	1.3041	46.0089	60	0.00913418	0.0119118	74	0.0404938	1	0.911111	1.38969	17.9897	25	70	0.00524439	0.357143	unnamed,unnamed,unnamed,unnamed,unnamed,unnamed,unnamed,unnamed,unnamed,unnamed,unnamed,unnamed,unnamed,unnamed,unnamed,unnamed,unnamed,unnamed,unnamed,unnamed,unnamed,unnamed,unnamed,unnamed,unnamed,unnamed,unnamed,unnamed,unnamed,unnamed,unnamed,unnamed,unnamed,unnamed,unnamed,unnamed,unnamed,unnamed,unnamed,unnamed,unnamed,unnamed,unnamed,unnamed,unnamed,unnamed,unnamed,unnamed,unnamed,unnamed…	AKAP6,ANK1,CAMK2B,CAMK2D,CASQ1,CCDC78,CHERP,DHRS7C,DMPK,FKBP1B,HABP4,HRC,ITPR1,ITPR2,JPH3,MLN,NOS1AP,PLEC,PLN,POMT1,RYR1,S100A1,SRI,THBS1,THBS4
GO Cellular Component	GO:0097057	TRAF2-GSTP1 complex	227	0.0266369	1	0.195376	7.97683	0.250726	2	4.97769e-05	0.000397062	105	0.0660361	1	1	3.89113	0.51399	2	2	0.000419551	1	unnamed,unnamed	GSTP1,TRAF2
GO Cellular Component	GO:0044292	dendrite terminus	228	0.026652	1	0.19463	1.98177	5.5506	11	0.00110197	0.00218384	522	0.418928	1	1	1.29704	2.31296	3	9	0.000629327	0.333333	unnamed,unnamed,unnamed,unnamed,unnamed,unnamed,unnamed,unnamed,unnamed,unnamed,unnamed	CYFIP1,MAPK8IP1,PTCH1
GO Cellular Component	GO:0005655	nucleolar ribonuclease P complex	229	0.0266787	1	0.193974	2.68223	2.23694	6	0.000444102	0.00119118	165	0.123676	1	1	1.94556	2.05596	4	8	0.000839102	0.5	unnamed,unnamed,unnamed,unnamed,unnamed,unnamed	POP1,POP5,RPP21,RPP40
GO Cellular Component	GO:0015030	Cajal body	230	0.0270624	1	0.195909	1.49265	18.7585	28	0.00372415	0.00555886	552	0.44533	1	1	1.06122	14.1347	15	55	0.00314663	0.272727	unnamed,unnamed,unnamed,unnamed,unnamed,unnamed,unnamed,unnamed,unnamed,unnamed,unnamed,unnamed,unnamed,unnamed,unnamed,unnamed,unnamed,unnamed,unnamed,unnamed,unnamed,unnamed,unnamed,unnamed,unnamed,unnamed,unnamed,unnamed	ANKS1B,CDK2,FBL,FBLL1,FRG1,HABP4,HINFP,HSPB7,ISG20,LSG1,NARG2,NOP10,PRPF31,SMNDC1,TGS1
GO Cellular Component	GO:0097730	non-motile cilium	231	0.0271928	1	0.196	1.27034	56.6778	72	0.0112523	0.0142942	469	0.347133	1	1	1.07236	32.6384	35	127	0.00734214	0.275591	unnamed,unnamed,unnamed,unnamed,unnamed,unnamed,unnamed,unnamed,unnamed,unnamed,unnamed,unnamed,unnamed,unnamed,unnamed,unnamed,unnamed,unnamed,unnamed,unnamed,unnamed,unnamed,unnamed,unnamed,unnamed,unnamed,unnamed,unnamed,unnamed,unnamed,unnamed,unnamed,unnamed,unnamed,unnamed,unnamed,unnamed,unnamed,unnamed,unnamed,unnamed,unnamed,unnamed,unnamed,unnamed,unnamed,unnamed,unnamed,unnamed,unnamed…	ATP8A2,CETN1,CIB2,CNGB3,DHRS3,DRD1,DRD5,GLIS2,GNA11,GNAT1,GNB1,GRK1,GRK4,GUCA1A,GUCA2B,IFT122,IFT140,KNCN,MAP1B,MCHR1,MYO5A,MYO7A,NPHP4,OPN3,PCDH15,PDE6B,PEX6,PROM1,RP1L1,RPGRIP1,SEPT7,SEPT9,SHANK2,SPTBN5,USH1C
GO Cellular Component	GO:0097444	spine apparatus	232	0.0281447	1	0.201987	7.7409	0.258368	2	5.1294e-05	0.000397062	309	0.256995	1	1	3.89113	0.256995	1	1	0.000209775	1	unnamed,unnamed	SYNPO
GO Cellular Component	GO:0000333	telomerase catalytic core complex	233	0.0283963	1	0.202918	7.70338	0.259626	2	5.15439e-05	0.000397062	553	0.447954	1	1	1.94556	0.51399	1	2	0.000209775	0.5	unnamed,unnamed	TERT
GO Cellular Component	GO:1903440	amylin receptor complex	234	0.0284101	1	0.202149	2.64202	2.27099	6	0.000450861	0.00119118	393	0.273566	1	1	1.94556	1.02798	2	4	0.000419551	0.5	unnamed,unnamed,unnamed,unnamed,unnamed,unnamed	CALCR,RAMP1
GO Cellular Component	GO:0022624	proteasome accessory complex	235	0.0286003	1	0.202636	1.95917	5.61462	11	0.00111468	0.00218384	534	0.423791	1	1	1.13491	6.16788	7	24	0.00146843	0.291667	unnamed,unnamed,unnamed,unnamed,unnamed,unnamed,unnamed,unnamed,unnamed,unnamed,unnamed	ADRM1,PSMC1,PSMD1,PSMD14,PSMD5,PSMD6,PSME3
GO Cellular Component	GO:0010494	cytoplasmic stress granule	236	0.0287786	1	0.203036	1.53741	15.6106	24	0.00309919	0.00476474	710	0.565288	1	1	0.995405	11.0508	11	43	0.00230753	0.255814	unnamed,unnamed,unnamed,unnamed,unnamed,unnamed,unnamed,unnamed,unnamed,unnamed,unnamed,unnamed,unnamed,unnamed,unnamed,unnamed,unnamed,unnamed,unnamed,unnamed,unnamed,unnamed,unnamed,unnamed	EIF4E,HABP4,IGF2BP1,LARP4B,LSM14A,PABPC1,PABPC4,PUM1,RBPMS,RPTOR,TIA1
GO Cellular Component	GO:1904724	tertiary granule lumen	237	0.0289641	1	0.203482	1.56963	14.016	22	0.00278261	0.00436768	447	0.329265	1	1	1.13196	14.1347	16	55	0.00335641	0.290909	unnamed,unnamed,unnamed,unnamed,unnamed,unnamed,unnamed,unnamed,unnamed,unnamed,unnamed,unnamed,unnamed,unnamed,unnamed,unnamed,unnamed,unnamed,unnamed,unnamed,unnamed,unnamed	CANT1,CDA,CHIT1,CSTB,CTSH,CYFIP1,GSDMD,HP,LRG1,LTA4H,MMP9,OLFM4,OSCAR,PRSS3,PTPN6,QPCT
GO Cellular Component	GO:0000164	protein phosphatase type 1 complex	238	0.0299969	1	0.209852	2.39018	2.92864	7	0.000581426	0.00138972	522	0.418928	1	1	1.29704	2.31296	3	9	0.000629327	0.333333	unnamed,unnamed,unnamed,unnamed,unnamed,unnamed,unnamed	PPP1CB,PPP1R11,PPP1R3B
GO Cellular Component	GO:0000813	ESCRT I complex	239	0.0301726	1	0.210198	2.38713	2.93239	7	0.00058217	0.00138972	940	0.771442	1	1	0.778225	2.56995	2	10	0.000419551	0.2	unnamed,unnamed,unnamed,unnamed,unnamed,unnamed,unnamed	MVB12B,VPS28
GO Cellular Component	GO:0016604	nuclear body	240	0.0304524	1	0.211264	1.10395	320.667	354	0.0636622	0.0702799	190	0.143294	1	1	1.06911	184.265	197	717	0.0413258	0.274756	unnamed,unnamed,unnamed,unnamed,unnamed,unnamed,unnamed,unnamed,unnamed,unnamed,unnamed,unnamed,unnamed,unnamed,unnamed,unnamed,unnamed,unnamed,unnamed,unnamed,unnamed,unnamed,unnamed,unnamed,unnamed,unnamed,unnamed,unnamed,unnamed,unnamed,unnamed,unnamed,unnamed,unnamed,unnamed,unnamed,unnamed,unnamed,unnamed,unnamed,unnamed,unnamed,unnamed,unnamed,unnamed,unnamed,unnamed,unnamed,unnamed,unnamed…	ACADM,ACD,AFF3,AIRE,AKAP8L,ANKS1B,AOX1,AP5Z1,ARNTL,ATOH8,BANP,BASP1,BHLHE40,BMP2K,BNIP3L,BRD1,C17orf85,C1orf86,C8orf4,CAPN7,CASC5,CBX4,CBX5,CCNL1,CDC34,CDC5L,CDCA8,CDK13,CDK2,CDYL,CENPC,CHD5,CHFR,CKAP4,CLIC3,CPSF6,CREBBP,CRTC1,CRY2,CSNK1A1,CTDP1,DDX39A,DGKQ,E2F7,EHMT1,EHMT2,EIF2D,EIF3E,ENSG00000250264,ERBB2IP,EXO1,EYA1,FAM134B,FAS,FBL,FBLL1,FLI1,FRG1,GATAD2B,GFI1,GLI2,GLIS2,GRK5,H2AFX,HABP4,HBP1,…
GO Cellular Component	GO:0005593	FACIT collagen trimer	241	0.0305777	1	0.211253	2.10638	4.27273	9	0.00084827	0.00178678	75	0.0413819	1	0.918678	2.59408	1.54197	4	6	0.000839102	0.666667	unnamed,unnamed,unnamed,unnamed,unnamed,unnamed,unnamed,unnamed,unnamed	COL14A1,COL16A1,COL9A2,COL9A3
GO Cellular Component	GO:0000275	mitochondrial proton-transporting ATP synthase complex, catalytic core F(1)	242	0.0306846	1	0.211115	7.38347	0.270875	2	5.37771e-05	0.000397062	951	0.773599	1	1	0.778225	1.28497	1	5	0.000209775	0.2	unnamed,unnamed	ATP5B
GO Cellular Component	GO:1990745	EARP complex	243	0.0310434	1	0.212705	3.42461	1.16802	4	0.000231887	0.000794124	393	0.273566	1	1	1.94556	1.02798	2	4	0.000419551	0.5	unnamed,unnamed,unnamed,unnamed	VPS52,VPS53
GO Cellular Component	GO:0044445	cytosolic part	244	0.0321943	1	0.219686	1.2219	76.1111	93	0.0151104	0.0184634	1038	0.84903	1	1	0.895447	61.4218	55	239	0.0115376	0.230126	unnamed,unnamed,unnamed,unnamed,unnamed,unnamed,unnamed,unnamed,unnamed,unnamed,unnamed,unnamed,unnamed,unnamed,unnamed,unnamed,unnamed,unnamed,unnamed,unnamed,unnamed,unnamed,unnamed,unnamed,unnamed,unnamed,unnamed,unnamed,unnamed,unnamed,unnamed,unnamed,unnamed,unnamed,unnamed,unnamed,unnamed,unnamed,unnamed,unnamed,unnamed,unnamed,unnamed,unnamed,unnamed,unnamed,unnamed,unnamed,unnamed,unnamed…	ADCY1,ADCY2,ADCY3,ADCY4,ADCY8,ADCY9,AHSP,AIM2,APOD,BAG6,BLOC1S3,BLOC1S4,BLOC1S5,BLOC1S5-TXNDC5,CYB5R3,EIF2D,ENO1,ENO4,ERC1,GET4,GSDMD,GUCY1A2,HBM,HPS1,HPS3,HPS5,IDE,IFIT5,LOH12CR1,MRPS18A,NARFL,NLRP1,PFKL,PSMC1,PSMD1,PSMD14,PYDC1,RIPK1,RPL13A,RPL14,RPL26L1,RPL27A,RPL32,RPL36AL,RPL38,RPLP1,RPS14,RPS19,RPS21,RPS24,RPS28,RPS3,RPS7,SURF6,TRIM40
GO Cellular Component	GO:0097733	photoreceptor cell cilium	245	0.0323443	1	0.219809	1.30402	42.1772	55	0.00837348	0.0109192	451	0.334275	1	1	1.08952	25.6995	28	100	0.00587371	0.28	unnamed,unnamed,unnamed,unnamed,unnamed,unnamed,unnamed,unnamed,unnamed,unnamed,unnamed,unnamed,unnamed,unnamed,unnamed,unnamed,unnamed,unnamed,unnamed,unnamed,unnamed,unnamed,unnamed,unnamed,unnamed,unnamed,unnamed,unnamed,unnamed,unnamed,unnamed,unnamed,unnamed,unnamed,unnamed,unnamed,unnamed,unnamed,unnamed,unnamed,unnamed,unnamed,unnamed,unnamed,unnamed,unnamed,unnamed,unnamed,unnamed,unnamed…	ATP8A2,CETN1,CIB2,CNGB3,DHRS3,GNA11,GNAT1,GNB1,GRK1,GRK4,GUCA1A,GUCA2B,IFT122,IFT140,MAP1B,MYO5A,MYO7A,NPHP4,OPN3,PCDH15,PDE6B,PEX6,PROM1,RP1L1,RPGRIP1,SHANK2,SPTBN5,USH1C
GO Cellular Component	GO:0042582	azurophil granule	246	0.0324236	1	0.219452	1.27436	51.0058	65	0.0101262	0.0129045	640	0.480774	1	1	1.01729	39.3202	40	153	0.00839102	0.261438	unnamed,unnamed,unnamed,unnamed,unnamed,unnamed,unnamed,unnamed,unnamed,unnamed,unnamed,unnamed,unnamed,unnamed,unnamed,unnamed,unnamed,unnamed,unnamed,unnamed,unnamed,unnamed,unnamed,unnamed,unnamed,unnamed,unnamed,unnamed,unnamed,unnamed,unnamed,unnamed,unnamed,unnamed,unnamed,unnamed,unnamed,unnamed,unnamed,unnamed,unnamed,unnamed,unnamed,unnamed,unnamed,unnamed,unnamed,unnamed,unnamed,unnamed…	ACTR2,AGA,ARSA,ARSB,B4GALT1,BRI3,C3,CD63,CEACAM6,CKAP4,CPPED1,CREG1,CYB5R3,DNAJC3,DNAJC5,DYNC1H1,ELANE,FAF2,FPR1,FTL,FUCA2,GALNS,HMHA1,HRNR,IMPDH1,LPCAT1,NAPRT1,PADI2,PRDX6,PRTN3,PSMD1,RNASET2,S100A7,SDCBP,STOM,SYNGR1,TOLLIP,TTR,TUBB,TXNDC5
GO Cellular Component	GO:0005618	cell wall	247	0.0328205	1	0.22124	29.966	0.0333711	1	6.6252e-06	0.000198531	309	0.256995	1	1	3.89113	0.256995	1	1	0.000209775	1	unnamed	ATHL1
GO Cellular Component	GO:0031166	integral component of vacuolar membrane	248	0.0332661	1	0.223339	4.32997	0.692845	3	0.000137551	0.000595593	202	0.164177	1	1	2.59408	0.770985	2	3	0.000419551	0.666667	unnamed,unnamed,unnamed	ATP13A2,ENTPD4
GO Cellular Component	GO:0002080	acrosomal membrane	249	0.034486	1	0.230599	1.84016	6.52119	12	0.00129466	0.00238237	430	0.301662	1	1	1.24516	6.42488	8	25	0.0016782	0.32	unnamed,unnamed,unnamed,unnamed,unnamed,unnamed,unnamed,unnamed,unnamed,unnamed,unnamed,unnamed	ATP8B3,BSG,CAV2,CD46,FAM170B,SPACA3,SUN1,TEX101
GO Cellular Component	GO:0035631	CD40 receptor complex	250	0.0368165	1	0.245198	2.47992	2.41943	6	0.000480332	0.00119118	432	0.306092	1	1	1.41495	2.82694	4	11	0.000839102	0.363636	unnamed,unnamed,unnamed,unnamed,unnamed,unnamed	CD40,TRAF2,TRAF3,TRAF5
GO Cellular Component	GO:0032437	cuticular plate	251	0.0378121	1	0.250825	3.21208	1.2453	4	0.000247231	0.000794124	91	0.0547885	1	1	2.91834	1.02798	3	4	0.000629327	0.75	unnamed,unnamed,unnamed,unnamed	CIB2,KNCN,SPTBN1
GO Cellular Component	GO:0014801	longitudinal sarcoplasmic reticulum	252	0.038348	1	0.253371	6.52897	0.306327	2	6.08154e-05	0.000397062	309	0.256995	1	1	3.89113	0.256995	1	1	0.000209775	1	unnamed,unnamed	DHRS7C
GO Cellular Component	GO:0030681	multimeric ribonuclease P complex	253	0.0387813	1	0.255221	2.44809	2.45089	6	0.000486577	0.00119118	298	0.240643	1	1	1.55645	2.56995	4	10	0.000839102	0.4	unnamed,unnamed,unnamed,unnamed,unnamed,unnamed	POP1,POP5,RPP21,RPP40
GO Cellular Component	GO:1903349	omegasome membrane	254	0.0390523	1	0.255993	4.05925	0.739053	3	0.000146725	0.000595593	393	0.273566	1	1	1.94556	1.02798	2	4	0.000419551	0.5	unnamed,unnamed,unnamed	EMC6,ULK1
GO Cellular Component	GO:0060473	cortical granule	255	0.0400093	1	0.261237	24.4909	0.0408315	1	8.10632e-06	0.000198531	309	0.256995	1	1	3.89113	0.256995	1	1	0.000209775	1	unnamed	ASTL
GO Cellular Component	GO:0044354	macropinosome	256	0.0404768	1	0.263257	2.23599	3.1306	7	0.00062152	0.00138972	242	0.180621	1	1	1.94556	1.54197	3	6	0.000629327	0.5	unnamed,unnamed,unnamed,unnamed,unnamed,unnamed,unnamed	ANKFY1,LRRC16A,RLTPR
GO Cellular Component	GO:0031477	myosin VII complex	257	0.0418047	1	0.270836	6.22272	0.321403	2	6.38084e-05	0.000397062	309	0.256995	1	1	3.89113	0.256995	1	1	0.000209775	1	unnamed,unnamed	MYO7A
GO Cellular Component	GO:1990435	upper tip-link density	257	0.0418047	1	0.270836	6.22272	0.321403	2	6.38084e-05	0.000397062	309	0.256995	1	1	3.89113	0.256995	1	1	0.000209775	1	unnamed,unnamed	MYO7A
GO Cellular Component	GO:0031314	extrinsic component of mitochondrial inner membrane	259	0.0419933	1	0.269957	2.2174	3.15685	7	0.000626732	0.00138972	75	0.0413819	1	0.918678	2.59408	1.54197	4	6	0.000839102	0.666667	unnamed,unnamed,unnamed,unnamed,unnamed,unnamed,unnamed	NOA1,OPA1,PAM16,TAMM41
GO Cellular Component	GO:0035869	ciliary transition zone	260	0.0423012	1	0.270891	1.42013	20.4206	29	0.00405413	0.0057574	715	0.568099	1	1	0.990469	14.1347	14	55	0.00293686	0.254545	unnamed,unnamed,unnamed,unnamed,unnamed,unnamed,unnamed,unnamed,unnamed,unnamed,unnamed,unnamed,unnamed,unnamed,unnamed,unnamed,unnamed,unnamed,unnamed,unnamed,unnamed,unnamed,unnamed,unnamed,unnamed,unnamed,unnamed,unnamed,unnamed	AZI1,CETN1,GNAT1,IFT122,IFT140,MKS1,MYO7A,NPHP4,RP1L1,RPGRIP1,SPTBN5,TMEM17,TMEM67,UNC119B
GO Cellular Component	GO:0035003	subapical complex	261	0.0425914	1	0.271704	22.9754	0.0435249	1	8.64103e-06	0.000198531	309	0.256995	1	1	3.89113	0.256995	1	1	0.000209775	1	unnamed	PDZD3
GO Cellular Component	GO:0005847	mRNA cleavage and polyadenylation specificity factor complex	262	0.0430781	1	0.27376	1.97323	4.56106	9	0.000905511	0.00178678	171	0.124308	1	1	1.66763	3.59793	6	14	0.00125865	0.428571	unnamed,unnamed,unnamed,unnamed,unnamed,unnamed,unnamed,unnamed,unnamed	CPSF2,CPSF4L,CSNK1A1,CSTF2T,FIP1L1,ZC3H3
GO Cellular Component	GO:0045261	proton-transporting ATP synthase complex, catalytic core F(1)	263	0.0431542	1	0.273201	6.11323	0.327159	2	6.49512e-05	0.000397062	1013	0.831799	1	1	0.648521	1.54197	1	6	0.000209775	0.166667	unnamed,unnamed	ATP5B
GO Cellular Component	GO:0000407	pre-autophagosomal structure	264	0.043375	1	0.273558	1.57517	11.4274	18	0.00226868	0.00357356	700	0.563035	1	1	1.00416	7.96685	8	31	0.0016782	0.258064	unnamed,unnamed,unnamed,unnamed,unnamed,unnamed,unnamed,unnamed,unnamed,unnamed,unnamed,unnamed,unnamed,unnamed,unnamed,unnamed,unnamed,unnamed	C12orf44,NBR1,RAB1B,RB1CC1,ULK1,ULK2,WDR45B,WIPI2
GO Cellular Component	GO:0042721	mitochondrial inner membrane protein insertion complex	265	0.0433998	1	0.272682	2.64276	1.89196	5	0.000375613	0.000992654	951	0.773599	1	1	0.778225	1.28497	1	5	0.000209775	0.2	unnamed,unnamed,unnamed,unnamed,unnamed	TIMM22
GO Cellular Component	GO:0005930	axoneme	266	0.0438276	1	0.274335	1.24655	53.7482	67	0.0106707	0.0133016	630	0.450436	1	1	1.03525	28.0125	29	109	0.00608349	0.266055	unnamed,unnamed,unnamed,unnamed,unnamed,unnamed,unnamed,unnamed,unnamed,unnamed,unnamed,unnamed,unnamed,unnamed,unnamed,unnamed,unnamed,unnamed,unnamed,unnamed,unnamed,unnamed,unnamed,unnamed,unnamed,unnamed,unnamed,unnamed,unnamed,unnamed,unnamed,unnamed,unnamed,unnamed,unnamed,unnamed,unnamed,unnamed,unnamed,unnamed,unnamed,unnamed,unnamed,unnamed,unnamed,unnamed,unnamed,unnamed,unnamed,unnamed…	C12orf55,C1orf222,CCDC42B,DNAH17,DNAH5,DNAH6,DNAI2,DNAL1,DRC1,DYNLRB1,GABARAP,GAS8,GLI2,IFT140,INPP5E,KIAA1009,KIF19,MAP1LC3B,MAP4,RP1L1,RPGRIP1,SEPT7,SEPT9,SPAG17,SPAG6,TTC40,TTLL8,TUBB4A,WDR66
GO Cellular Component	GO:0005827	polar microtubule	267	0.0440647	1	0.274786	2.63131	1.90019	5	0.000377246	0.000992654	489	0.381942	1	1	1.55645	1.28497	2	5	0.000419551	0.4	unnamed,unnamed,unnamed,unnamed,unnamed	CUL3,TUBGCP3
GO Cellular Component	GO:0097014	ciliary plasm	268	0.045357	1	0.281789	1.24391	53.8625	67	0.0106934	0.0133016	637	0.472906	1	1	1.02584	28.2694	29	110	0.00608349	0.263636	unnamed,unnamed,unnamed,unnamed,unnamed,unnamed,unnamed,unnamed,unnamed,unnamed,unnamed,unnamed,unnamed,unnamed,unnamed,unnamed,unnamed,unnamed,unnamed,unnamed,unnamed,unnamed,unnamed,unnamed,unnamed,unnamed,unnamed,unnamed,unnamed,unnamed,unnamed,unnamed,unnamed,unnamed,unnamed,unnamed,unnamed,unnamed,unnamed,unnamed,unnamed,unnamed,unnamed,unnamed,unnamed,unnamed,unnamed,unnamed,unnamed,unnamed…	C12orf55,C1orf222,CCDC42B,DNAH17,DNAH5,DNAH6,DNAI2,DNAL1,DRC1,DYNLRB1,GABARAP,GAS8,GLI2,IFT140,INPP5E,KIAA1009,KIF19,MAP1LC3B,MAP4,RP1L1,RPGRIP1,SEPT7,SEPT9,SPAG17,SPAG6,TTC40,TTLL8,TUBB4A,WDR66
GO Cellular Component	GO:0008537	proteasome activator complex	269	0.0456035	1	0.282267	21.4243	0.0466759	1	9.26661e-06	0.000198531	732	0.589842	1	1	1.29704	0.770985	1	3	0.000209775	0.333333	unnamed	PSME3
GO Cellular Component	GO:0000811	GINS complex	270	0.046428	1	0.286306	3.78243	0.793142	3	0.000157463	0.000595593	732	0.589842	1	1	1.29704	0.770985	1	3	0.000209775	0.333333	unnamed,unnamed,unnamed	GINS2
GO Cellular Component	GO:0072357	PTW/PP1 phosphatase complex	271	0.0480467	1	0.295195	2.56678	1.94797	5	0.000386732	0.000992654	378	0.258221	1	1	1.66763	1.79896	3	7	0.000629327	0.428571	unnamed,unnamed,unnamed,unnamed,unnamed	PPP1CB,PPP1R10,WDR82
GO Cellular Component	GO:0090725	peripheral region of growth cone	272	0.0487484	1	0.298405	5.70881	0.350336	2	6.95525e-05	0.000397062	309	0.256995	1	1	3.89113	0.256995	1	1	0.000209775	1	unnamed,unnamed	CYFIP1
GO Cellular Component	GO:0098999	extrinsic component of postsynaptic endosome membrane	273	0.0490131	1	0.298926	19.8986	0.0502547	1	9.97711e-06	0.000198531	309	0.256995	1	1	3.89113	0.256995	1	1	0.000209775	1	unnamed	PSD
GO Cellular Component	GO:0036379	myofilament	274	0.0491618	1	0.298738	1.69442	7.67223	13	0.00152317	0.0025809	534	0.423791	1	1	1.13491	6.16788	7	24	0.00146843	0.291667	unnamed,unnamed,unnamed,unnamed,unnamed,unnamed,unnamed,unnamed,unnamed,unnamed,unnamed,unnamed,unnamed	FHOD3,TNNI2,TNNI3,TNNT1,TNNT3,TPM1,TRIM32
GO Cellular Component	GO:0031235	intrinsic component of the cytoplasmic side of the plasma membrane	275	0.0496648	1	0.300698	1.73429	6.91925	12	0.00137368	0.00238237	987	0.782398	1	1	0.778225	3.85493	3	15	0.000629327	0.2	unnamed,unnamed,unnamed,unnamed,unnamed,unnamed,unnamed,unnamed,unnamed,unnamed,unnamed,unnamed	DAB2IP,RASA3,RASA4B
GO Cellular Component	GO:0033557	Slx1-Slx4 complex	276	0.0499992	1	0.301626	5.62776	0.355381	2	7.05541e-05	0.000397062	732	0.589842	1	1	1.29704	0.770985	1	3	0.000209775	0.333333	unnamed,unnamed	SLX4
GO Cellular Component	GO:0098651	basement membrane collagen trimer	277	0.0504978	1	0.303534	1.83912	5.43737	10	0.00107949	0.00198531	61	0.0306333	1	0.836139	2.43195	2.05596	5	8	0.00104888	0.625	unnamed,unnamed,unnamed,unnamed,unnamed,unnamed,unnamed,unnamed,unnamed,unnamed	COL15A1,COL4A1,COL4A2,COL4A3,COL4A4
GO Cellular Component	GO:0001891	phagocytic cup	278	0.05057	1	0.302874	1.65048	8.4824	14	0.00168402	0.00277943	282	0.219172	1	1	1.35343	5.91089	8	23	0.0016782	0.347826	unnamed,unnamed,unnamed,unnamed,unnamed,unnamed,unnamed,unnamed,unnamed,unnamed,unnamed,unnamed,unnamed,unnamed	AIF1,ARHGAP12,ARHGAP25,CDC42SE2,MYO1G,PEAR1,SNX5,TNF
GO Cellular Component	GO:0005884	actin filament	279	0.0519073	1	0.30977	1.25712	45.3417	57	0.00900172	0.0113163	195	0.15424	1	1	1.20759	22.3586	27	87	0.00566394	0.310345	unnamed,unnamed,unnamed,unnamed,unnamed,unnamed,unnamed,unnamed,unnamed,unnamed,unnamed,unnamed,unnamed,unnamed,unnamed,unnamed,unnamed,unnamed,unnamed,unnamed,unnamed,unnamed,unnamed,unnamed,unnamed,unnamed,unnamed,unnamed,unnamed,unnamed,unnamed,unnamed,unnamed,unnamed,unnamed,unnamed,unnamed,unnamed,unnamed,unnamed,unnamed,unnamed,unnamed,unnamed,unnamed,unnamed,unnamed,unnamed,unnamed,unnamed…	ACTG1,ACTN1,AIF1,AKAP13,APC2,BIN3,CAPZB,CORO1B,CTTN,DMTN,ESPN,ESPNL,FKBP15,FMN1,FSCN1,FYN,GNG12,IQGAP2,LRRC16A,MARK2,MYO5A,PAWR,PRKCZ,TPM1,WDR1,XIRP2,YES1
GO Cellular Component	GO:0000786	nucleosome	280	0.0529739	1	0.315005	1.42825	17.504	25	0.00347508	0.00496327	1191	0.971607	1	1	0.710879	26.7275	19	104	0.00398573	0.182692	unnamed,unnamed,unnamed,unnamed,unnamed,unnamed,unnamed,unnamed,unnamed,unnamed,unnamed,unnamed,unnamed,unnamed,unnamed,unnamed,unnamed,unnamed,unnamed,unnamed,unnamed,unnamed,unnamed,unnamed,unnamed	ANKRD32,H1FX,H2AFX,H2AFY,H2AFY2,H3F3A,H3F3B,HIST1H1B,HIST1H2AD,HIST1H2BF,HIST1H2BJ,HIST1H3I,HIST1H4F,HIST1H4G,HIST2H2BF,HIST2H3D,HIST2H3PS2,IRF4,TNP1
GO Cellular Component	GO:0097197	tetraspanin-enriched microdomain	281	0.0539663	1	0.319765	2.25083	2.66569	6	0.000529221	0.00119118	378	0.258221	1	1	1.66763	1.79896	3	7	0.000629327	0.428571	unnamed,unnamed,unnamed,unnamed,unnamed,unnamed	GP6,TSPAN33,TSPAN9
GO Cellular Component	GO:0005833	hemoglobin complex	282	0.0542444	1	0.320273	3.54619	0.845977	3	0.000167953	0.000595593	809	0.630749	1	1	0.972782	3.08394	3	12	0.000629327	0.25	unnamed,unnamed,unnamed	AHSP,CYB5R3,HBM
GO Cellular Component	GO:0032045	guanyl-nucleotide exchange factor complex	283	0.0555867	1	0.327038	1.56969	10.1931	16	0.00202365	0.00317649	58	0.0281041	1	0.806782	2.09522	3.34093	7	13	0.00146843	0.538462	unnamed,unnamed,unnamed,unnamed,unnamed,unnamed,unnamed,unnamed,unnamed,unnamed,unnamed,unnamed,unnamed,unnamed,unnamed,unnamed	DGKI,DOCK1,KNDC1,RAP1A,RASGRP3,RGP1,ULK1
GO Cellular Component	GO:0071821	FANCM-MHF complex	284	0.0560818	1	0.328789	5.27296	0.379294	2	7.53015e-05	0.000397062	732	0.589842	1	1	1.29704	0.770985	1	3	0.000209775	0.333333	unnamed,unnamed	STRA13
GO Cellular Component	GO:0005838	proteasome regulatory particle	285	0.0572754	1	0.334609	1.79599	5.56795	10	0.00110541	0.00198531	632	0.463122	1	1	1.11175	5.39689	6	21	0.00125865	0.285714	unnamed,unnamed,unnamed,unnamed,unnamed,unnamed,unnamed,unnamed,unnamed,unnamed	ADRM1,PSMC1,PSMD1,PSMD14,PSMD5,PSMD6
GO Cellular Component	GO:0031597	cytosolic proteasome complex	286	0.0573865	1	0.334086	2.21505	2.70874	6	0.000537768	0.00119118	477	0.372962	1	1	1.29704	3.08394	4	12	0.000839102	0.333333	unnamed,unnamed,unnamed,unnamed,unnamed,unnamed	IDE,PSMC1,PSMD1,PSMD14
GO Cellular Component	GO:0000111	nucleotide-excision repair factor 2 complex	287	0.0580715	1	0.336896	5.16913	0.386913	2	7.68141e-05	0.000397062	309	0.256995	1	1	3.89113	0.256995	1	1	0.000209775	1	unnamed,unnamed	XPC
GO Cellular Component	GO:0097134	cyclin E1-CDK2 complex	288	0.0602334	1	0.348224	5.06217	0.395088	2	7.84371e-05	0.000397062	105	0.0660361	1	1	3.89113	0.51399	2	2	0.000419551	1	unnamed,unnamed	CCNE1,CDK2
GO Cellular Component	GO:0001673	male germ cell nucleus	289	0.060358	1	0.347737	1.7781	5.62399	10	0.00111654	0.00198531	140	0.089878	1	1	1.79591	3.34093	6	13	0.00125865	0.461539	unnamed,unnamed,unnamed,unnamed,unnamed,unnamed,unnamed,unnamed,unnamed,unnamed	ACTRT3,KIF6,MLH1,TCFL5,TNP1,TRIP13
GO Cellular Component	GO:0035580	specific granule lumen	290	0.0604689	1	0.347175	1.37849	20.3121	28	0.00403258	0.00555886	442	0.317701	1	1	1.12968	15.9337	18	62	0.00377596	0.290323	unnamed,unnamed,unnamed,unnamed,unnamed,unnamed,unnamed,unnamed,unnamed,unnamed,unnamed,unnamed,unnamed,unnamed,unnamed,unnamed,unnamed,unnamed,unnamed,unnamed,unnamed,unnamed,unnamed,unnamed,unnamed,unnamed,unnamed,unnamed	CANT1,CHI3L1,CHIT1,CTSZ,CYFIP1,EFCAB4B,ELANE,ERP44,GSDMD,HP,LRG1,NEU1,OLFM4,OSCAR,PDXK,PTPN6,QPCT,TOLLIP
GO Cellular Component	GO:0031519	PcG protein complex	291	0.061076	1	0.349455	1.36863	21.1891	29	0.00420668	0.0057574	257	0.181345	1	1	1.26885	11.8218	15	46	0.00314663	0.326087	unnamed,unnamed,unnamed,unnamed,unnamed,unnamed,unnamed,unnamed,unnamed,unnamed,unnamed,unnamed,unnamed,unnamed,unnamed,unnamed,unnamed,unnamed,unnamed,unnamed,unnamed,unnamed,unnamed,unnamed,unnamed,unnamed,unnamed,unnamed,unnamed	AEBP2,CBX2,CBX4,CSNK2A1,EZH1,H2AFY,H2AFY2,JARID2,KDM2B,PCGF2,PCGF3,RBBP4,RING1,RYBP,YY1
GO Cellular Component	GO:0045177	apical part of cell	292	0.0611465	1	0.34866	1.11327	191.329	213	0.0379847	0.0422871	96	0.0584222	1	1	1.14572	92.5182	106	360	0.0222362	0.294444	unnamed,unnamed,unnamed,unnamed,unnamed,unnamed,unnamed,unnamed,unnamed,unnamed,unnamed,unnamed,unnamed,unnamed,unnamed,unnamed,unnamed,unnamed,unnamed,unnamed,unnamed,unnamed,unnamed,unnamed,unnamed,unnamed,unnamed,unnamed,unnamed,unnamed,unnamed,unnamed,unnamed,unnamed,unnamed,unnamed,unnamed,unnamed,unnamed,unnamed,unnamed,unnamed,unnamed,unnamed,unnamed,unnamed,unnamed,unnamed,unnamed,unnamed…	ABCC6,ACY3,ADRB2,AJAP1,AMN,AMOTL2,AQP8,ARHGEF18,ATP1B1,ATP6V1B1,ATP6V1C1,ATP6V1E1,C1QTNF5,C1orf192,CA4,CASR,CD34,CD44,CHL1,CHRNA7,CLCA4,CLDN4,CLIC4,CRB2,CYP4F2,DAB1,DCHS1,DLL1,DPEP1,DRAM2,DUOX1,DUOX2,EMP2,EXOC1,F2RL2,FAM65B,FOLR1,GNAS,GNAT1,GPIHBP1,GPR116,IFIT5,ITPK1,ITPR3,KCNA5,KL,KNCN,LGMN,LZTS1,MIP,MLC1,MUC17,MUC20,MYO7A,MYO7B,NEDD1,NLRP5,NOD1,NOTCH1,OTOG,P2RX2,PDE4D,PDZD3,PIP,PLAT,PLB1,PODXL,…
GO Cellular Component	GO:0099568	cytoplasmic region	293	0.0615414	1	0.349715	1.12318	162.931	183	0.0323468	0.0363311	45	0.0171682	1	0.635222	1.21282	79.1545	96	308	0.0201384	0.311688	unnamed,unnamed,unnamed,unnamed,unnamed,unnamed,unnamed,unnamed,unnamed,unnamed,unnamed,unnamed,unnamed,unnamed,unnamed,unnamed,unnamed,unnamed,unnamed,unnamed,unnamed,unnamed,unnamed,unnamed,unnamed,unnamed,unnamed,unnamed,unnamed,unnamed,unnamed,unnamed,unnamed,unnamed,unnamed,unnamed,unnamed,unnamed,unnamed,unnamed,unnamed,unnamed,unnamed,unnamed,unnamed,unnamed,unnamed,unnamed,unnamed,unnamed…	ABHD13,ACTR2,AGTRAP,AKAP12,AKAP13,ANLN,AP3B1,AP3M2,ARF6,ARHGEF7,ARV1,ASTN2,BFSP2,BLOC1S3,BLOC1S4,BLOC1S5,BSN,C1orf172,CABP1,CALD1,CIB2,CLIC5,CRIP2,CTSZ,CTTN,DBN1,DLC1,DMTN,ENO1,ERMN,EXOC1,EXOC2,EXOC3,EXOC3L2,EXOC7,FER,FGF1,FGFR2,FLNB,FLOT1,FMNL1,FNBP1,GCOM1,GIPC1,GLRX3,GPSM1,GRIK3,GRK4,GYPC,HMCN2,ITGB2,ITPR2,KIF1A,KNCN,LASP1,LLGL1,MAEA,MAP2K4,MAPRE1,MAPT,MED28,MICAL3,MISP,MKLN1,MLPH,MYO10,MYO7A,N…
GO Cellular Component	GO:0097381	photoreceptor disc membrane	294	0.0630804	1	0.357241	1.70976	6.43363	11	0.00127728	0.00218384	485	0.375852	1	1	1.18426	5.91089	7	23	0.00146843	0.304348	unnamed,unnamed,unnamed,unnamed,unnamed,unnamed,unnamed,unnamed,unnamed,unnamed,unnamed	GNAT1,GNB1,GRK1,GRK4,GUCA1A,PDE6B,SPTBN5
GO Cellular Component	GO:0098642	network-forming collagen trimer	295	0.0631778	1	0.35658	1.82763	4.92442	9	0.000977649	0.00178678	126	0.0771548	1	1	2.2235	1.79896	4	7	0.000839102	0.571429	unnamed,unnamed,unnamed,unnamed,unnamed,unnamed,unnamed,unnamed,unnamed	COL4A1,COL4A2,COL4A3,COL4A4
GO Cellular Component	GO:0031305	integral component of mitochondrial inner membrane	296	0.0643181	1	0.361789	1.51471	11.2233	17	0.00222816	0.00337502	850	0.677315	1	1	0.915559	8.73783	8	34	0.0016782	0.235294	unnamed,unnamed,unnamed,unnamed,unnamed,unnamed,unnamed,unnamed,unnamed,unnamed,unnamed,unnamed,unnamed,unnamed,unnamed,unnamed,unnamed	CHCHD6,COA3,MCUR1,MINOS1,MPC1,SLC25A19,SMDT1,TMEM11
GO Cellular Component	GO:0030665	clathrin-coated vesicle membrane	297	0.0649338	1	0.364023	1.20834	58.7583	71	0.0116653	0.0140957	20	0.00519174	1	0.432212	1.45917	26.7275	39	104	0.00818125	0.375	unnamed,unnamed,unnamed,unnamed,unnamed,unnamed,unnamed,unnamed,unnamed,unnamed,unnamed,unnamed,unnamed,unnamed,unnamed,unnamed,unnamed,unnamed,unnamed,unnamed,unnamed,unnamed,unnamed,unnamed,unnamed,unnamed,unnamed,unnamed,unnamed,unnamed,unnamed,unnamed,unnamed,unnamed,unnamed,unnamed,unnamed,unnamed,unnamed,unnamed,unnamed,unnamed,unnamed,unnamed,unnamed,unnamed,unnamed,unnamed,unnamed,unnamed…	ADRB2,AP1B1,AP1M1,AP2A2,AP2M1,AP3B1,CD207,CLTB,CLTCL1,CLVS1,DENND1A,DNAJC5,EPN2,FCGR1B,FZD2,HIP1,HLA-DPA1,HLA-DPB1,HLA-DQA1,HLA-DQA2,HLA-DQB2,HLA-DRA,HLA-DRB1,HLA-DRB5,IGF2R,KIAA1199,LDLRAP1,NCALD,NECAP2,RAB35,RASSF9,ROR2,SGIP1,SYT1,TFRC,TGOLN2,VAMP2,VAMP3,WNT5A
GO Cellular Component	GO:0005666	DNA-directed RNA polymerase III complex	298	0.065101	1	0.363735	2.14247	2.8005	6	0.000555987	0.00119118	671	0.509031	1	1	1.08087	4.62591	5	18	0.00104888	0.277778	unnamed,unnamed,unnamed,unnamed,unnamed,unnamed	POLR2E,POLR2F,POLR3A,POLR3B,POLR3D
GO Cellular Component	GO:0005786	signal recognition particle, endoplasmic reticulum targeting	299	0.0662295	1	0.368803	2.658	1.50489	4	0.000298767	0.000794124	717	0.572354	1	1	1.11175	1.79896	2	7	0.000419551	0.285714	unnamed,unnamed,unnamed,unnamed	SRP14,SRP9
GO Cellular Component	GO:0044304	main axon	300	0.0669442	1	0.371541	1.23706	45.2687	56	0.00898723	0.0111177	7	0.000946632	1	0.225163	1.72939	16.1907	28	63	0.00587371	0.444444	unnamed,unnamed,unnamed,unnamed,unnamed,unnamed,unnamed,unnamed,unnamed,unnamed,unnamed,unnamed,unnamed,unnamed,unnamed,unnamed,unnamed,unnamed,unnamed,unnamed,unnamed,unnamed,unnamed,unnamed,unnamed,unnamed,unnamed,unnamed,unnamed,unnamed,unnamed,unnamed,unnamed,unnamed,unnamed,unnamed,unnamed,unnamed,unnamed,unnamed,unnamed,unnamed,unnamed,unnamed,unnamed,unnamed,unnamed,unnamed,unnamed,unnamed…	ADORA1,ANK1,BIN1,CCK,CD40,CHRNA7,CNTN2,CNTNAP1,CRH,DAGLA,DNM1,EPB41L3,ERMN,KCNAB2,KCNQ2,KCNQ3,MAG,MAPT,MBP,MYO1D,NAV1,NCMAP,NFASC,SLC1A2,SPTBN1,TNFRSF1B,TRIM46,TUBB4A
GO Cellular Component	GO:0030135	coated vesicle	301	0.0670414	1	0.370843	1.14261	117.275	134	0.0232828	0.0266031	466	0.344684	1	1	1.04878	65.7907	69	256	0.0144745	0.269531	unnamed,unnamed,unnamed,unnamed,unnamed,unnamed,unnamed,unnamed,unnamed,unnamed,unnamed,unnamed,unnamed,unnamed,unnamed,unnamed,unnamed,unnamed,unnamed,unnamed,unnamed,unnamed,unnamed,unnamed,unnamed,unnamed,unnamed,unnamed,unnamed,unnamed,unnamed,unnamed,unnamed,unnamed,unnamed,unnamed,unnamed,unnamed,unnamed,unnamed,unnamed,unnamed,unnamed,unnamed,unnamed,unnamed,unnamed,unnamed,unnamed,unnamed…	ADRB2,AP1B1,AP1M1,AP2A2,AP2M1,AP3B1,ASTN2,C3orf58,CD207,CD59,CLTB,CLTCL1,CLVS1,COPZ2,CTSZ,DENND1A,DNAJC5,DVL1,EDN1,EPN2,FAM109A,FCGR1B,FOLR1,FZD2,GOPC,GRIA1,HIP1,HLA-B,HLA-DPA1,HLA-DPB1,HLA-DQA1,HLA-DQA2,HLA-DQB2,HLA-DRA,HLA-DRB1,HLA-DRB5,HLA-F,HLA-G,IDUA,IGF2R,KIAA1199,LDLRAP1,LRP1,NCALD,NECAP2,PACSIN1,PDCD6,RAB35,RASSF9,ROR2,SCAP,SCYL1,SEC23A,SEC24D,SGIP1,SH3BP4,SNX18,SNX9,SREBF1,STX17,STX6,SYT…
GO Cellular Component	GO:0070554	synaptobrevin 2-SNAP-25-syntaxin-3-complexin complex	302	0.0680469	1	0.375159	3.22221	0.931038	3	0.00018484	0.000595593	553	0.447954	1	1	1.94556	0.51399	1	2	0.000209775	0.5	unnamed,unnamed,unnamed	CPLX1
GO Cellular Component	GO:0032133	chromosome passenger complex	303	0.0682256	1	0.374903	4.7117	0.424475	2	8.42714e-05	0.000397062	951	0.773599	1	1	0.778225	1.28497	1	5	0.000209775	0.2	unnamed,unnamed	CDCA8
GO Cellular Component	GO:0042827	platelet dense granule	304	0.0684973	1	0.375158	1.57397	8.89473	14	0.00176588	0.00277943	28	0.00798991	1	0.475114	2.03821	5.39689	11	21	0.00230753	0.52381	unnamed,unnamed,unnamed,unnamed,unnamed,unnamed,unnamed,unnamed,unnamed,unnamed,unnamed,unnamed,unnamed,unnamed	ABCC4,CD63,CLEC3B,CTSW,ITIH3,ITIH4,ITPR1,LGALS3BP,RARRES2,SEPP1,TIMP3
GO Cellular Component	GO:0016235	aggresome	305	0.0693592	1	0.378633	1.3855	18.044	25	0.00358229	0.00496327	708	0.564442	1	1	0.997725	10.0228	10	39	0.00209776	0.25641	unnamed,unnamed,unnamed,unnamed,unnamed,unnamed,unnamed,unnamed,unnamed,unnamed,unnamed,unnamed,unnamed,unnamed,unnamed,unnamed,unnamed,unnamed,unnamed,unnamed,unnamed,unnamed,unnamed,unnamed,unnamed	FGR,HSPA1A,HSPA1B,HSPB7,PARK2,PRDM16,PRKCQ,UBD,UCMA,XRN2
GO Cellular Component	GO:0005849	mRNA cleavage factor complex	306	0.0695029	1	0.378178	1.73008	5.78008	10	0.00114752	0.00198531	266	0.194375	1	1	1.43357	4.88291	7	19	0.00146843	0.368421	unnamed,unnamed,unnamed,unnamed,unnamed,unnamed,unnamed,unnamed,unnamed,unnamed	CPSF2,CPSF4L,CPSF6,CSNK1A1,CSTF2T,FIP1L1,ZC3H3
GO Cellular Component	GO:0043259	laminin-10 complex	307	0.070938	1	0.384729	3.16521	0.947803	3	0.000188168	0.000595593	732	0.589842	1	1	1.29704	0.770985	1	3	0.000209775	0.333333	unnamed,unnamed,unnamed	LAMA5
GO Cellular Component	GO:0031084	BLOC-2 complex	308	0.071859	1	0.388458	4.57196	0.437449	2	8.68471e-05	0.000397062	202	0.164177	1	1	2.59408	0.770985	2	3	0.000419551	0.666667	unnamed,unnamed	HPS3,HPS5
GO Cellular Component	GO:0016529	sarcoplasmic reticulum	309	0.0720036	1	0.387981	1.25593	37.4224	47	0.0074295	0.00933095	54	0.0258011	1	0.795534	1.46715	15.6767	23	61	0.00482484	0.377049	unnamed,unnamed,unnamed,unnamed,unnamed,unnamed,unnamed,unnamed,unnamed,unnamed,unnamed,unnamed,unnamed,unnamed,unnamed,unnamed,unnamed,unnamed,unnamed,unnamed,unnamed,unnamed,unnamed,unnamed,unnamed,unnamed,unnamed,unnamed,unnamed,unnamed,unnamed,unnamed,unnamed,unnamed,unnamed,unnamed,unnamed,unnamed,unnamed,unnamed,unnamed,unnamed,unnamed,unnamed,unnamed,unnamed,unnamed	AKAP6,ANK1,CAMK2B,CAMK2D,CASQ1,CCDC78,CHERP,DHRS7C,DMPK,FKBP1B,HRC,ITPR1,ITPR2,JPH3,MLN,NOS1AP,PLN,POMT1,RYR1,S100A1,SRI,THBS1,THBS4
GO Cellular Component	GO:0005854	nascent polypeptide-associated complex	310	0.0720135	1	0.386782	3.14478	0.953961	3	0.000189391	0.000595593	202	0.164177	1	1	2.59408	0.770985	2	3	0.000419551	0.666667	unnamed,unnamed,unnamed	NACA,NACA2
GO Cellular Component	GO:0097453	mesaxon	311	0.0720382	1	0.385671	13.3754	0.0747642	1	1.4843e-05	0.000198531	309	0.256995	1	1	3.89113	0.256995	1	1	0.000209775	1	unnamed	MAG
GO Cellular Component	GO:0042645	mitochondrial nucleoid	312	0.0722962	1	0.385811	1.48953	11.413	17	0.00226583	0.00337502	539	0.426858	1	1	1.0859	11.0508	12	43	0.00251731	0.27907	unnamed,unnamed,unnamed,unnamed,unnamed,unnamed,unnamed,unnamed,unnamed,unnamed,unnamed,unnamed,unnamed,unnamed,unnamed,unnamed,unnamed	ACADVL,ATAD3A,ATP5B,DHX30,HADHA,HADHB,LRRC59,MTERF,POLG,POLRMT,TERT,UQCC2
[truncated: 694 more rows]

## Sheet: S5.TransCis_high_hsq
Table S5. Number of SNP variants and trans- versus cis-mQTL annotations for the 5037 CpGs showing significant heritability/familiality p<1E-07.
MQTL results	N=Cis	Y=Trans
CpG	N	Y
cg00006626	22	0
cg00006948	109	1
cg00012638	246	0
cg00018181	357	0
cg00021123	32	0
[truncated: 1,430 more rows]

## Sheet: S6.HighHerit.PCGT.GeneMatch
Table S6. PCGT gene annotations for the 5037 CpGs showing significant heritability/familiality p<1E-07.
[truncated: 294 more rows]

[truncated: 3 more sheets: S7.great4Export-shownGO-Low r, S8.great4ExportAll_GO_Low r, S9.TransCis_Low r]
